# Supplementary material for: The Role of H3K4me3 in Transcriptional Regulation Is Altered in Huntington’s Disease
Source: PLoS One. 2015 Dec 4;10(12):e0144398. doi: 10.1371/journal.pone.0144398 (PMC4670094; doi:10.1371/journal.pone.0144398)
Supplement: S1 Table — CT: Control. Distance to TSS: Distance is measured from the center of each peak to a TSS of the nearest gene. If the peak center is located upstream (5′) of TSS, the distance is minus; otherwise, plus. Location: If a peak overlaps with any gene in GENCODE v17, it is categorized as intragenic; otherwise, intergenic. Note that a peak may be located intragenic of a gene, but it may refer to a different gene with the nearest distance to TSS. (XLSX) [file pone.0144398.s006.xlsx]

## Sheet: TableS1
peak ID	chromosome	peak start	peak end	CT summit RPM	HD summit RPM	CT #sample	HD #sample	nearest gene	distance to TSS	location	uniqueness	proximity
chr1_9943_10484	chr1	9943	10484	0.355197	0.782989	3	6	ENSG00000223972.4___pseudogene___DDX11L1	1654	intergenic	HD	distal
chr1_28287_30181	chr1	28287	30181	11.2647	10.0276	6	6	ENSG00000227232.4___pseudogene___WASH7P	-135	intragenic	HDCT	proximal
chr1_442060_442452	chr1	442060	442452	0.329485	0.337039	2	4	ENSG00000237094.6___lincRNA___RP4-669L17.10	-2892	intragenic	HDCT	distal
chr1_540373_541054	chr1	540373	541054	0.759469	0.60031	5	5	ENSG00000239664.2___lincRNA___RP5-857K21.3	7836	intragenic	HDCT	distal
chr1_713274_715582	chr1	713274	715582	4.16268	5.58287	6	6	ENSG00000237491.3___lincRNA___RP11-206L10.9	7	intragenic	HDCT	proximal
chr1_726857_727074	chr1	726857	727074	1.65048	1.1356	4	2	ENSG00000237491.3___lincRNA___RP11-206L10.9	-5646	intragenic	HDCT	distal
chr1_761903_763648	chr1	761903	763648	7.04535	7.77204	6	6	ENSG00000225880.4___lincRNA___LINC00115	-109	intragenic	HDCT	proximal
chr1_805242_805689	chr1	805242	805689	0.806058	0.656337	6	2	ENSG00000230368.2___lincRNA___FAM41C	-114	intragenic	HDCT	proximal
chr1_839264_840182	chr1	839264	840182	0.74432	0.323599	6	3	ENSG00000230699.2___antisense___RP11-54O7.1	7091	intergenic	CT	distal
chr1_856253_856578	chr1	856253	856578	0.558578	0.433317	6	3	ENSG00000223764.1___processed_transcript___RP11-54O7.3	1344	intergenic	HDCT	distal
chr1_893819_896912	chr1	893819	896912	2.88081	4.48667	6	6	ENSG00000187961.9___protein_coding___KLHL17	600	intragenic	HDCT	proximal
chr1_934260_937512	chr1	934260	937512	1.29674	0.627609	6	6	ENSG00000188290.6___protein_coding___HES4	335	intragenic	HDCT	proximal
chr1_948398_949473	chr1	948398	949473	0.986176	1.09869	6	6	ENSG00000187608.5___protein_coding___ISG15	-133	intragenic	HDCT	proximal
chr1_954936_955168	chr1	954936	955168	0.745499	0.182376	4	0	ENSG00000188157.9___protein_coding___AGRN	450	intergenic	CT	proximal
chr1_955476_955987	chr1	955476	955987	0.623669	0.312934	4	3	ENSG00000188157.9___protein_coding___AGRN	-229	intragenic	HDCT	proximal
chr1_956272_956574	chr1	956272	956574	0.246422	0.113851	4	0	ENSG00000188157.9___protein_coding___AGRN	-921	intragenic	HDCT	proximal
chr1_968097_968453	chr1	968097	968453	0.357555	0.51312	3	4	ENSG00000188157.9___protein_coding___AGRN	1210	intragenic	HDCT	distal
chr1_968523_971617	chr1	968523	971617	2.22681	0.953704	6	6	ENSG00000188157.9___protein_coding___AGRN	176	intragenic	CT	proximal
chr1_972464_972603	chr1	972464	972603	0.192139	0.0296413	3	0	ENSG00000188157.9___protein_coding___AGRN	-2287	intragenic	CT	distal
chr1_972941_973283	chr1	972941	973283	0.432508	0.116716	4	0	ENSG00000188157.9___protein_coding___AGRN	-2866	intragenic	CT	distal
chr1_975169_976278	chr1	975169	976278	0.892371	0.593549	6	6	ENSG00000188157.9___protein_coding___AGRN	5054	intragenic	HDCT	distal
chr1_994060_996302	chr1	994060	996302	1.11112	1.0674	6	6	ENSG00000217801.4___pseudogene___RP11-465B22.3	-68	intragenic	HDCT	proximal
chr1_1003516_1005112	chr1	1003516	1005112	2.14517	1.43397	6	6	ENSG00000217801.4___pseudogene___RP11-465B22.3	-4417	intragenic	HDCT	distal
chr1_1050471_1050881	chr1	1050471	1050881	0.380797	0.357142	6	2	ENSG00000131591.13___protein_coding___C1orf159	-784	intragenic	HDCT	proximal
chr1_1051038_1051604	chr1	1051038	1051604	4.27243	4.92878	6	6	ENSG00000131591.13___protein_coding___C1orf159	-139	intragenic	HDCT	proximal
chr1_1051631_1052699	chr1	1051631	1052699	2.68525	1.91974	6	6	ENSG00000131591.13___protein_coding___C1orf159	425	intragenic	HDCT	proximal
chr1_1092856_1093639	chr1	1092856	1093639	0.8762	0.540083	6	6	ENSG00000207730.1___miRNA___MIR200B	9235	intergenic	HDCT	distal
chr1_1136414_1137294	chr1	1136414	1137294	0.472094	0.218581	4	1	ENSG00000186891.9___protein_coding___TNFRSF18	-4205	intergenic	HDCT	distal
chr1_1141362_1142088	chr1	1141362	1142088	0.895937	0.233263	6	4	ENSG00000186891.9___protein_coding___TNFRSF18	-225	intragenic	CT	proximal
chr1_1143585_1144171	chr1	1143585	1144171	0.665261	0.682569	5	5	ENSG00000186891.9___protein_coding___TNFRSF18	1808	intergenic	HDCT	distal
chr1_1166275_1167506	chr1	1166275	1167506	3.80287	5.84588	6	6	ENSG00000078808.12___protein_coding___SDF4	-456	intragenic	HDCT	proximal
chr1_1167571_1168326	chr1	1167571	1168326	1.03541	0.573845	6	6	ENSG00000176022.3___protein_coding___B3GALT6	-320	intragenic	HDCT	proximal
chr1_1207844_1209272	chr1	1207844	1209272	3.47867	4.05899	6	6	ENSG00000160087.16___protein_coding___UBE2J2	-292	intragenic	HDCT	proximal
chr1_1209381_1210551	chr1	1209381	1210551	4.89473	3.63741	6	6	ENSG00000230415.1___processed_transcript___RP5-902P8.10	636	intergenic	HDCT	proximal
chr1_1239291_1243847	chr1	1239291	1243847	3.66228	2.21089	6	6	ENSG00000131584.14___protein_coding___ACAP3	261	intragenic	CT	proximal
chr1_1243947_1245488	chr1	1243947	1245488	2.07621	1.97462	6	6	ENSG00000169972.7___protein_coding___PUSL1	-103	intragenic	HDCT	proximal
chr1_1259470_1260053	chr1	1259470	1260053	4.71024	5.75981	6	6	ENSG00000127054.14___protein_coding___CPSF3L	-220	intragenic	HDCT	proximal
chr1_1260151_1261378	chr1	1260151	1261378	2.81458	3.50295	6	6	ENSG00000224051.2___protein_coding___GLTPD1	-144	intragenic	HDCT	proximal
chr1_1283013_1284793	chr1	1283013	1284793	2.86146	2.4139	6	6	ENSG00000107404.13___protein_coding___DVL1	-431	intragenic	HDCT	proximal
chr1_1284940_1285551	chr1	1284940	1285551	3.51538	2.45301	6	6	ENSG00000107404.13___protein_coding___DVL1	516	intergenic	HDCT	proximal
chr1_1286694_1286894	chr1	1286694	1286894	0.23524	0.0925807	3	1	ENSG00000107404.13___protein_coding___DVL1	2065	intergenic	HDCT	distal
chr1_1286910_1287107	chr1	1286910	1287107	0.179352	0.206432	3	1	ENSG00000107404.13___protein_coding___DVL1	2279	intergenic	HDCT	distal
chr1_1309556_1310928	chr1	1309556	1310928	5.33552	5.00028	6	6	ENSG00000175756.9___protein_coding___AURKAIP1	-281	intragenic	HDCT	proximal
chr1_1310936_1311508	chr1	1310936	1311508	1.03115	2.09785	6	6	ENSG00000175756.9___protein_coding___AURKAIP1	348	intergenic	HD	proximal
chr1_1333726_1334810	chr1	1333726	1334810	4.34245	6.09659	6	6	ENSG00000221978.7___protein_coding___CCNL2	-67	intragenic	HDCT	proximal
chr1_1334853_1335969	chr1	1334853	1335969	4.06281	4.59368	6	6	ENSG00000224870.3___protein_coding___RP4-758J18.2	-226	intragenic	HDCT	proximal
chr1_1341757_1343665	chr1	1341757	1343665	6.07158	7.09388	6	6	ENSG00000242485.1___protein_coding___MRPL20	19	intragenic	HDCT	proximal
chr1_1354983_1355974	chr1	1354983	1355974	0.674177	0.464743	6	5	ENSG00000235098.4___protein_coding___ANKRD65	-53	intragenic	HDCT	proximal
chr1_1362608_1362790	chr1	1362608	1362790	0.201559	0.164432	3	0	ENSG00000205116.3___protein_coding___TMEM88B	-1192	intragenic	HDCT	distal
chr1_1370674_1371771	chr1	1370674	1371771	0.518632	0.356411	5	4	ENSG00000179403.10___protein_coding___VWA1	-108	intragenic	HDCT	proximal
chr1_1406088_1408266	chr1	1406088	1408266	3.1599	3.48101	6	6	ENSG00000160072.14___protein_coding___ATAD3B	-29	intragenic	HDCT	proximal
chr1_1446542_1448657	chr1	1446542	1448657	6.20626	5.80095	6	6	ENSG00000197785.9___protein_coding___ATAD3A	-45	intragenic	HDCT	proximal
chr1_1473785_1474072	chr1	1473785	1474072	0.161693	0.227024	3	2	ENSG00000205090.4___protein_coding___TMEM240	-1807	intragenic	HDCT	distal
chr1_1474216_1476587	chr1	1474216	1476587	1.55281	1.36912	6	6	ENSG00000205090.4___protein_coding___TMEM240	-334	intragenic	HDCT	proximal
chr1_1509011_1511060	chr1	1509011	1511060	6.67356	6.85006	6	6	ENSG00000160075.10___protein_coding___SSU72	69	intragenic	HDCT	proximal
chr1_1534394_1535503	chr1	1534394	1535503	0.86086	0.529418	6	6	ENSG00000228594.1___protein_coding___C1orf233	-526	intragenic	HDCT	proximal
chr1_1535612_1536743	chr1	1535612	1536743	1.43094	1.2225	6	6	ENSG00000228594.1___protein_coding___C1orf233	702	intergenic	HDCT	proximal
chr1_1548966_1552483	chr1	1548966	1552483	4.72313	4.50473	6	6	ENSG00000197530.8___protein_coding___MIB2	69	intragenic	HDCT	proximal
chr1_1589542_1591401	chr1	1589542	1591401	2.81424	5.46294	6	6	ENSG00000248333.3___protein_coding___CDK11B	0	intragenic	HDCT	proximal
chr1_1622850_1625376	chr1	1622850	1625376	5.29787	7.57157	6	6	ENSG00000189339.7___protein_coding___SLC35E2B	31	intragenic	HDCT	proximal
chr1_1654864_1656656	chr1	1654864	1656656	3.71118	5.7063	6	6	ENSG00000008128.18___protein_coding___CDK11A	-2	intragenic	HDCT	proximal
chr1_1676046_1678633	chr1	1676046	1678633	4.51825	7.17045	6	6	ENSG00000215790.2___protein_coding___SLC35E2	-17	intragenic	HDCT	proximal
chr1_1708993_1710710	chr1	1708993	1710710	3.54785	4.32665	6	6	ENSG00000008130.11___protein_coding___NADK	-5	intragenic	HDCT	proximal
chr1_1820708_1823938	chr1	1820708	1823938	2.89894	3.80948	6	6	ENSG00000078369.12___protein_coding___GNB1	49	intragenic	HDCT	proximal
chr1_1839630_1840581	chr1	1839630	1840581	2.14036	1.72374	6	6	ENSG00000169885.5___protein_coding___CALML6	6159	intergenic	HDCT	distal
chr1_1840730_1841438	chr1	1840730	1841438	0.543282	0.414102	5	5	ENSG00000169885.5___protein_coding___CALML6	5181	intergenic	HDCT	distal
chr1_1850240_1851339	chr1	1850240	1851339	0.810052	0.597488	6	5	ENSG00000178821.8___protein_coding___TMEM52	78	intragenic	HDCT	proximal
chr1_1875480_1876036	chr1	1875480	1876036	0.888468	1.02292	5	6	ENSG00000142609.13___protein_coding___C1orf222	-11395	intragenic	HDCT	distal
chr1_1890892_1891838	chr1	1890892	1891838	0.818347	0.782594	5	6	ENSG00000142609.13___protein_coding___C1orf222	-179	intragenic	HDCT	proximal
chr1_1913776_1915121	chr1	1913776	1915121	0.870982	1.13653	5	6	ENSG00000142609.13___protein_coding___C1orf222	-7918	intragenic	HDCT	distal
chr1_1934865_1935785	chr1	1934865	1935785	1.07576	0.932135	6	6	ENSG00000142609.13___protein_coding___C1orf222	50	intragenic	HDCT	proximal
chr1_1950255_1950581	chr1	1950255	1950581	0.558497	0.265187	5	1	ENSG00000187730.6___protein_coding___GABRD	361	intergenic	HDCT	proximal
chr1_1950711_1954103	chr1	1950711	1954103	2.37823	1.49465	6	6	ENSG00000187730.6___protein_coding___GABRD	-1628	intragenic	HDCT	distal
chr1_1954191_1954502	chr1	1954191	1954502	0.275329	0.183942	4	0	ENSG00000187730.6___protein_coding___GABRD	-3567	intragenic	HDCT	distal
chr1_1976055_1976383	chr1	1976055	1976383	0.323621	0.175571	4	1	ENSG00000226969.1___antisense___RP11-547D24.3	-4870	intergenic	HDCT	distal
chr1_2004474_2007815	chr1	2004474	2007815	7.07618	5.57597	6	6	ENSG00000067606.11___protein_coding___PRKCZ	-18	intragenic	HDCT	proximal
chr1_2013478_2013804	chr1	2013478	2013804	0.303603	0.203316	3	3	ENSG00000067606.11___protein_coding___PRKCZ	45	intragenic	HDCT	proximal
chr1_2064198_2064975	chr1	2064198	2064975	0.487574	0.534883	6	5	ENSG00000067606.11___protein_coding___PRKCZ	489	intragenic	HDCT	proximal
chr1_2120797_2120988	chr1	2120797	2120988	0.324991	0.366681	4	2	ENSG00000269554.1___protein_coding___AL590822.2	343	intragenic	HDCT	proximal
chr1_2121062_2122392	chr1	2121062	2122392	2.32352	1.91237	6	6	ENSG00000269554.1___protein_coding___AL590822.2	-491	intragenic	HDCT	proximal
chr1_2126076_2126993	chr1	2126076	2126993	0.916822	0.883516	6	6	ENSG00000162585.11___protein_coding___C1orf86	321	intragenic	HDCT	proximal
chr1_2130478_2131352	chr1	2130478	2131352	1.93607	1.64523	6	6	ENSG00000162585.11___protein_coding___C1orf86	-430	intragenic	HDCT	proximal
chr1_2136006_2136269	chr1	2136006	2136269	0.325069	0.200272	3	2	ENSG00000162585.11___protein_coding___C1orf86	817	intragenic	HDCT	proximal
chr1_2136768_2137050	chr1	2136768	2137050	0.300239	0.419134	3	1	ENSG00000162585.11___protein_coding___C1orf86	1589	intragenic	HDCT	distal
chr1_2143544_2144095	chr1	2143544	2144095	0.647971	0.644399	6	6	ENSG00000234396.3___lincRNA___RP11-181G12.4	141	intragenic	HDCT	proximal
chr1_2144119_2145737	chr1	2144119	2145737	1.91086	1.76967	5	6	ENSG00000203301.2___protein_coding___AL590822.1	-691	intragenic	HDCT	proximal
chr1_2158241_2159192	chr1	2158241	2159192	2.36991	1.3734	6	6	ENSG00000157933.9___protein_coding___SKI	1416	intergenic	HDCT	distal
chr1_2160179_2165422	chr1	2160179	2165422	2.81798	2.13895	6	6	ENSG00000157933.9___protein_coding___SKI	1116	intragenic	HDCT	distal
chr1_2165447_2165837	chr1	2165447	2165837	0.400962	0.235353	4	2	ENSG00000157933.9___protein_coding___SKI	-1725	intragenic	HDCT	distal
chr1_2221925_2222259	chr1	2221925	2222259	0.32491	0.148472	3	0	ENSG00000157933.9___protein_coding___SKI	12992	intragenic	HDCT	distal
chr1_2222377_2222680	chr1	2222377	2222680	0.529766	0.325575	4	3	ENSG00000157933.9___protein_coding___SKI	12555	intragenic	HDCT	distal
chr1_2315346_2315720	chr1	2315346	2315720	0.258087	0.170437	4	2	ENSG00000116151.8___protein_coding___MORN1	-1026	intragenic	HDCT	distal
chr1_2315850_2317614	chr1	2315850	2317614	0.593732	0.508875	5	6	ENSG00000178642.5___pseudogene___AL513477.1	78	intragenic	HDCT	proximal
chr1_2322241_2323209	chr1	2322241	2323209	4.153	5.17602	6	6	ENSG00000116151.8___protein_coding___MORN1	-384	intragenic	HDCT	proximal
chr1_2323219_2324160	chr1	2323219	2324160	2.13418	2.43177	6	6	ENSG00000157916.13___protein_coding___RER1	-361	intragenic	HDCT	proximal
chr1_2343203_2345200	chr1	2343203	2345200	2.84388	2.8258	6	6	ENSG00000157911.5___protein_coding___PEX10	192	intragenic	HDCT	proximal
chr1_2374724_2376519	chr1	2374724	2376519	1.35111	1.28293	6	6	ENSG00000149527.12___protein_coding___PLCH2	-18203	intragenic	HDCT	distal
chr1_2378083_2378406	chr1	2378083	2378406	0.227927	0.297098	3	0	ENSG00000149527.12___protein_coding___PLCH2	20652	intragenic	HDCT	distal
chr1_2398433_2400658	chr1	2398433	2400658	2.0117	2.36161	6	6	ENSG00000149527.12___protein_coding___PLCH2	-648	intragenic	HDCT	proximal
chr1_2454991_2455403	chr1	2454991	2455403	0.3512	0.374277	3	3	ENSG00000157881.9___protein_coding___PANK4	-2428	intragenic	HDCT	distal
chr1_2456011_2458616	chr1	2456011	2458616	3.75307	4.57523	6	6	ENSG00000157881.9___protein_coding___PANK4	-311	intragenic	HDCT	proximal
chr1_2460655_2462110	chr1	2460655	2462110	0.981621	1.05334	6	6	ENSG00000197921.5___protein_coding___HES5	-300	intragenic	HDCT	proximal
chr1_2462113_2462230	chr1	2462113	2462230	0.215975	0.167603	3	3	ENSG00000197921.5___protein_coding___HES5	488	intergenic	HDCT	proximal
chr1_2462325_2462556	chr1	2462325	2462556	0.209795	0.0858555	3	2	ENSG00000197921.5___protein_coding___HES5	757	intergenic	HDCT	proximal
chr1_2477732_2479153	chr1	2477732	2479153	1.15666	1.22859	6	6	ENSG00000238164.2___processed_transcript___RP3-395M20.8	-4593	intergenic	HDCT	distal
chr1_2487284_2487582	chr1	2487284	2487582	0.19547	0.113851	4	2	ENSG00000157873.13___protein_coding___TNFRSF14	-15	intragenic	HDCT	proximal
chr1_2487605_2488639	chr1	2487605	2488639	1.06788	1.07954	5	6	ENSG00000157873.13___protein_coding___TNFRSF14	-113	intragenic	HDCT	proximal
chr1_2516386_2519280	chr1	2516386	2519280	3.26609	3.73663	6	6	ENSG00000157870.10___protein_coding___FAM213B	96	intragenic	HDCT	proximal
chr1_2573412_2575308	chr1	2573412	2575308	4.45281	3.85184	6	6	ENSG00000215912.7___protein_coding___TTC34	3210	intragenic	HDCT	distal
chr1_2587253_2587523	chr1	2587253	2587523	0.32646	0.0910142	3	0	ENSG00000215912.7___protein_coding___TTC34	16238	intragenic	CT	distal
chr1_2589698_2589966	chr1	2589698	2589966	0.2863	0.0910142	3	0	ENSG00000215912.7___protein_coding___TTC34	18682	intragenic	CT	distal
chr1_2589975_2590081	chr1	2589975	2590081	0.104999	0.0862278	3	0	ENSG00000215912.7___protein_coding___TTC34	18878	intragenic	HDCT	distal
chr1_2590153_2590294	chr1	2590153	2590294	0.116446	0.029269	3	0	ENSG00000215912.7___protein_coding___TTC34	19073	intragenic	CT	distal
chr1_2591266_2591558	chr1	2591266	2591558	0.250558	0.0617203	3	0	ENSG00000215912.7___protein_coding___TTC34	20262	intragenic	CT	distal
chr1_2595015_2595147	chr1	2595015	2595147	0.110395	0.0833383	3	0	ENSG00000215912.7___protein_coding___TTC34	23931	intragenic	HDCT	distal
chr1_2600542_2600897	chr1	2600542	2600897	0.226404	0.0862278	3	1	ENSG00000215912.7___protein_coding___TTC34	29569	intragenic	HDCT	distal
chr1_2601310_2601649	chr1	2601310	2601649	0.170841	0.20556	3	1	ENSG00000215912.7___protein_coding___TTC34	30329	intragenic	HDCT	distal
chr1_2603495_2603843	chr1	2603495	2603843	0.279066	0.11674	4	0	ENSG00000215912.7___protein_coding___TTC34	32519	intragenic	HDCT	distal
chr1_2605719_2606067	chr1	2605719	2606067	0.254349	0.147576	4	0	ENSG00000215912.7___protein_coding___TTC34	34743	intragenic	HDCT	distal
chr1_2609800_2610011	chr1	2609800	2610011	0.157132	0.0846367	3	0	ENSG00000215912.7___protein_coding___TTC34	38755	intragenic	HDCT	distal
chr1_2611498_2611612	chr1	2611498	2611612	0.0973422	0.0308602	3	0	ENSG00000215912.7___protein_coding___TTC34	40405	intragenic	CT	distal
chr1_2611889_2611992	chr1	2611889	2611992	0.149772	0.0782045	3	0	ENSG00000215912.7___protein_coding___TTC34	40790	intragenic	HDCT	distal
chr1_2619420_2619649	chr1	2619420	2619649	0.520348	0.281881	3	0	ENSG00000215912.7___protein_coding___TTC34	48384	intragenic	HDCT	distal
chr1_3341431_3341809	chr1	3341431	3341809	1.0374	0.844242	6	4	ENSG00000142611.11___protein_coding___PRDM16	-138	intragenic	HDCT	proximal
chr1_3447376_3448386	chr1	3447376	3448386	1.17558	1.26214	6	6	ENSG00000162591.11___protein_coding___MEGF6	-130	intragenic	HDCT	proximal
chr1_3539497_3541435	chr1	3539497	3541435	3.43191	5.50902	6	6	ENSG00000238260.1___antisense___RP11-46F15.2	-840	intragenic	HDCT	proximal
chr1_3541551_3542608	chr1	3541551	3542608	2.21032	1.81143	6	6	ENSG00000158109.10___protein_coding___TPRG1L	-466	intragenic	HDCT	proximal
chr1_3565837_3566901	chr1	3565837	3566901	1.56629	2.05909	6	6	ENSG00000116213.11___protein_coding___WRAP73	-220	intragenic	HDCT	proximal
chr1_3663041_3664267	chr1	3663041	3664267	1.65162	1.0022	6	6	ENSG00000227372.5___antisense___TP73-AS1	-231	intragenic	HDCT	proximal
chr1_3688729_3689069	chr1	3688729	3689069	0.278977	0.326715	4	1	ENSG00000235169.3___protein_coding___SMIM1	452	intergenic	HDCT	proximal
chr1_3711886_3714003	chr1	3711886	3714003	4.0865	6.935	6	6	ENSG00000130764.5___protein_coding___LRRC47	-122	intragenic	HDCT	proximal
chr1_3772861_3772971	chr1	3772861	3772971	0.158739	0.0906418	3	2	ENSG00000116198.8___protein_coding___CEP104	-841	intragenic	HDCT	proximal
chr1_3772974_3775567	chr1	3772974	3775567	5.34074	6.4201	6	6	ENSG00000169598.11___protein_coding___DFFB	-107	intragenic	HDCT	proximal
chr1_3815899_3818131	chr1	3815899	3818131	4.30091	6.25648	6	6	ENSG00000236423.1___lincRNA___RP13-15E13.1	-36	intragenic	HDCT	proximal
chr1_3827586_3827762	chr1	3827586	3827762	0.500294	0.289695	3	1	ENSG00000236423.1___lincRNA___RP13-15E13.1	-10695	intragenic	HDCT	distal
chr1_4007892_4008432	chr1	4007892	4008432	0.360041	0.368079	3	4	ENSG00000226374.1___lincRNA___RP13-614K11.2	-877	intragenic	HDCT	proximal
chr1_4077591_4079494	chr1	4077591	4079494	0.579703	0.744607	5	6	ENSG00000226374.1___lincRNA___RP13-614K11.2	69503	intergenic	HDCT	distal
chr1_4587848_4588368	chr1	4587848	4588368	0.435628	0.316447	5	4	ENSG00000227169.2___lincRNA___RP1-37J18.1	-24096	intergenic	HDCT	distal
chr1_4713763_4719257	chr1	4713763	4719257	3.55258	4.4008	6	6	ENSG00000196581.5___protein_coding___AJAP1	-1406	intragenic	HDCT	distal
chr1_4719612_4719757	chr1	4719612	4719757	0.360839	0.26267	3	2	ENSG00000196581.5___protein_coding___AJAP1	-4580	intragenic	HDCT	distal
chr1_4720049_4720436	chr1	4720049	4720436	0.263315	0.227451	3	3	ENSG00000196581.5___protein_coding___AJAP1	-5138	intragenic	HDCT	distal
chr1_4773852_4774133	chr1	4773852	4774133	0.281584	0.120258	4	1	ENSG00000196581.5___protein_coding___AJAP1	-2778	intragenic	HDCT	distal
chr1_5804757_5805327	chr1	5804757	5805327	0.70866	0.401004	6	6	ENSG00000216045.2___miRNA___AL356693.1	-70976	intergenic	HDCT	distal
chr1_5831225_5831801	chr1	5831225	5831801	0.434188	0.287873	4	4	ENSG00000216045.2___miRNA___AL356693.1	-44505	intergenic	HDCT	distal
chr1_6050968_6052649	chr1	6050968	6052649	3.18628	3.65043	6	6	ENSG00000069424.10___protein_coding___KCNAB2	-283	intragenic	HDCT	proximal
chr1_6052681_6055503	chr1	6052681	6055503	4.04181	4.11783	6	6	ENSG00000069424.10___protein_coding___KCNAB2	-1322	intragenic	HDCT	distal
chr1_6067775_6068112	chr1	6067775	6068112	0.199969	0.197462	3	1	ENSG00000069424.10___protein_coding___KCNAB2	-15173	intragenic	HDCT	distal
chr1_6093775_6094218	chr1	6093775	6094218	0.707206	0.466744	5	5	ENSG00000069424.10___protein_coding___KCNAB2	345	intragenic	HDCT	proximal
chr1_6094282_6095393	chr1	6094282	6095393	0.783343	0.385539	6	6	ENSG00000069424.10___protein_coding___KCNAB2	-495	intragenic	HDCT	proximal
chr1_6095406_6095673	chr1	6095406	6095673	0.433164	0.303158	4	2	ENSG00000069424.10___protein_coding___KCNAB2	436	intragenic	HDCT	proximal
chr1_6222498_6222909	chr1	6222498	6222909	0.253541	0.120283	4	1	ENSG00000116254.13___protein_coding___CHD5	-17378	intragenic	HDCT	distal
chr1_6230635_6230991	chr1	6230635	6230991	0.427284	0.200079	4	0	ENSG00000116254.13___protein_coding___CHD5	-9269	intragenic	HDCT	distal
chr1_6237766_6240767	chr1	6237766	6240767	3.3112	3.32407	6	6	ENSG00000116254.13___protein_coding___CHD5	-815	intragenic	HDCT	proximal
chr1_6258659_6260415	chr1	6258659	6260415	5.82565	6.33915	6	6	ENSG00000116251.5___protein_coding___RPL22	-75	intragenic	HDCT	proximal
chr1_6265786_6266714	chr1	6265786	6266714	0.431275	0.294635	5	4	ENSG00000158286.8___protein_coding___RNF207	-15	intragenic	HDCT	proximal
chr1_6268565_6270285	chr1	6268565	6270285	1.79022	1.00574	6	6	ENSG00000116251.5___protein_coding___RPL22	-23	intragenic	HDCT	proximal
chr1_6294505_6296130	chr1	6294505	6296130	3.39975	4.71529	6	6	ENSG00000116237.11___protein_coding___ICMT	-681	intragenic	HDCT	proximal
chr1_6296183_6296449	chr1	6296183	6296449	0.349741	0.254702	4	1	ENSG00000225077.2___antisense___LINC00337	-17	intragenic	HDCT	proximal
chr1_6305555_6306088	chr1	6305555	6306088	0.461256	0.285063	4	3	ENSG00000173673.7___protein_coding___HES3	-1570	intragenic	HDCT	distal
chr1_6319954_6321744	chr1	6319954	6321744	1.15522	0.874233	6	6	ENSG00000158292.6___protein_coding___GPR153	-185	intragenic	HDCT	proximal
chr1_6445081_6446295	chr1	6445081	6446295	1.27902	0.949586	5	6	ENSG00000097021.14___protein_coding___ACOT7	-184	intragenic	HDCT	proximal
chr1_6451674_6453564	chr1	6451674	6453564	4.30751	4.23871	6	6	ENSG00000097021.14___protein_coding___ACOT7	-801	intragenic	HDCT	proximal
chr1_6453604_6454521	chr1	6453604	6454521	1.45616	1.09756	6	6	ENSG00000097021.14___protein_coding___ACOT7	-387	intragenic	HDCT	proximal
chr1_6545292_6545670	chr1	6545292	6545670	0.623374	0.291068	3	3	ENSG00000171680.16___protein_coding___PLEKHG5	-47	intragenic	HDCT	proximal
chr1_6546360_6546555	chr1	6546360	6546555	0.263974	0.239555	3	1	ENSG00000171680.16___protein_coding___PLEKHG5	444	intragenic	HDCT	proximal
chr1_6549927_6551317	chr1	6549927	6551317	1.16488	1.12649	6	6	ENSG00000171680.16___protein_coding___PLEKHG5	-7	intragenic	HDCT	proximal
chr1_6555066_6555462	chr1	6555066	6555462	0.546218	0.202596	4	2	ENSG00000171680.16___protein_coding___PLEKHG5	-1491	intragenic	CT	distal
chr1_6555481_6557489	chr1	6555481	6557489	1.83201	1.89343	6	6	ENSG00000171680.16___protein_coding___PLEKHG5	-270	intragenic	HDCT	proximal
chr1_6557505_6558417	chr1	6557505	6558417	1.47482	1.2371	6	6	ENSG00000171680.16___protein_coding___PLEKHG5	478	intragenic	HDCT	proximal
chr1_6613586_6615056	chr1	6613586	6615056	6.3494	9.86816	6	6	ENSG00000162408.10___protein_coding___NOL9	-238	intragenic	HDCT	proximal
chr1_6639326_6639981	chr1	6639326	6639981	1.35481	1.00187	6	6	ENSG00000204859.7___protein_coding___ZBTB48	406	intragenic	HDCT	proximal
chr1_6639985_6641104	chr1	6639985	6641104	5.45882	4.42591	6	6	ENSG00000204859.7___protein_coding___ZBTB48	-397	intragenic	HDCT	proximal
chr1_6659230_6659489	chr1	6659230	6659489	0.204195	0.147948	3	0	ENSG00000162413.12___protein_coding___KLHL21	-515	intragenic	HDCT	proximal
chr1_6660324_6663951	chr1	6660324	6663951	4.11453	3.40614	6	6	ENSG00000162413.12___protein_coding___KLHL21	-790	intragenic	HDCT	proximal
chr1_6672353_6673759	chr1	6672353	6673759	2.62215	4.66346	6	6	ENSG00000116273.5___protein_coding___PHF13	688	intragenic	HDCT	proximal
chr1_6673765_6675093	chr1	6673765	6675093	1.77899	2.02529	6	6	ENSG00000162413.12___protein_coding___KLHL21	-190	intragenic	HDCT	proximal
chr1_6675151_6675746	chr1	6675151	6675746	0.640178	0.4972	5	6	ENSG00000162413.12___protein_coding___KLHL21	782	intragenic	HDCT	proximal
chr1_6684792_6686406	chr1	6684792	6686406	3.18856	4.28671	6	6	ENSG00000041988.11___protein_coding___THAP3	-310	intragenic	HDCT	proximal
chr1_6760760_6761930	chr1	6760760	6761930	5.23093	5.73413	6	6	ENSG00000007923.11___protein_coding___DNAJC11	-516	intragenic	HDCT	proximal
chr1_6762030_6762359	chr1	6762030	6762359	0.56498	0.195293	5	2	ENSG00000007923.11___protein_coding___DNAJC11	211	intergenic	CT	proximal
chr1_6844074_6845072	chr1	6844074	6845072	4.79669	4.09231	6	6	ENSG00000237436.1___antisense___RP11-312B8.1	-329	intragenic	HDCT	proximal
chr1_6845446_6845725	chr1	6845446	6845725	0.645162	0.579653	4	4	ENSG00000171735.14___protein_coding___CAMTA1	4	intragenic	HDCT	proximal
chr1_6845903_6846680	chr1	6845903	6846680	1.24709	1.87836	6	6	ENSG00000171735.14___protein_coding___CAMTA1	-680	intragenic	HDCT	proximal
chr1_7432497_7433090	chr1	7432497	7433090	0.657605	1.09499	5	4	ENSG00000237402.1___sense_intronic___CAMTA1-IT1	-3791	intragenic	HDCT	distal
chr1_7729748_7730520	chr1	7729748	7730520	0.738507	0.4926	5	6	ENSG00000270171.1___lincRNA___RP11-338N10.1	-24769	intragenic	HDCT	distal
chr1_7739798_7741469	chr1	7739798	7741469	2.34733	1.24211	6	6	ENSG00000270171.1___lincRNA___RP11-338N10.1	-14269	intragenic	CT	distal
chr1_7763872_7764030	chr1	7763872	7764030	0.222473	0.163867	3	1	ENSG00000269978.1___lincRNA___RP11-338N10.3	2922	intragenic	HDCT	distal
chr1_7764305_7764598	chr1	7764305	7764598	0.338512	0.404266	4	2	ENSG00000269978.1___lincRNA___RP11-338N10.3	3422	intragenic	HDCT	distal
chr1_7764785_7766433	chr1	7764785	7766433	2.43638	1.73993	6	6	ENSG00000269978.1___lincRNA___RP11-338N10.3	4580	intragenic	HDCT	distal
chr1_7792348_7792500	chr1	7792348	7792500	0.214355	0.0613728	3	0	ENSG00000171735.14___protein_coding___CAMTA1	4043	intragenic	CT	distal
chr1_7830780_7832457	chr1	7830780	7832457	4.26374	4.28989	6	6	ENSG00000049245.8___protein_coding___VAMP3	-290	intragenic	HDCT	proximal
chr1_7843000_7845264	chr1	7843000	7845264	1.68833	1.6707	6	6	ENSG00000049246.10___protein_coding___PER3	247	intragenic	HDCT	proximal
chr1_8002277_8002744	chr1	8002277	8002744	0.493958	0.182028	5	2	ENSG00000270330.1___pseudogene___RP5-892F13.2	-79	intragenic	CT	proximal
chr1_8013650_8014984	chr1	8013650	8014984	2.58339	2.78754	6	6	ENSG00000116288.8___protein_coding___PARK7	33	intragenic	HDCT	proximal
chr1_8020803_8022560	chr1	8020803	8022560	6.79397	6.97748	6	6	ENSG00000116288.8___protein_coding___PARK7	40	intragenic	HDCT	proximal
chr1_8085036_8087294	chr1	8085036	8087294	2.90636	3.29479	6	6	ENSG00000116285.8___protein_coding___ERRFI1	-177	intragenic	HDCT	proximal
chr1_8277125_8277918	chr1	8277125	8277918	0.473768	0.347613	5	6	ENSG00000233645.1___lincRNA___RP11-431K24.4	-3066	intergenic	HDCT	distal
chr1_8377718_8379089	chr1	8377718	8379089	6.75873	8.08878	6	6	ENSG00000162426.10___protein_coding___SLC45A1	-235	intragenic	HDCT	proximal
chr1_8479273_8479638	chr1	8479273	8479638	0.210232	0.25564	1	4	ENSG00000142599.13___protein_coding___RERE	-4022	intragenic	HDCT	distal
chr1_8479882_8480267	chr1	8479882	8480267	0.246534	0.405444	2	4	ENSG00000142599.13___protein_coding___RERE	-3403	intragenic	HDCT	distal
chr1_8480470_8481114	chr1	8480470	8481114	0.202012	0.44504	2	6	ENSG00000142599.13___protein_coding___RERE	-2686	intragenic	HD	distal
chr1_8481254_8481542	chr1	8481254	8481542	0.0205057	0.24618	0	3	ENSG00000142599.13___protein_coding___RERE	-2080	intragenic	HDCT	distal
chr1_8481543_8485049	chr1	8481543	8485049	2.09319	2.62035	6	6	ENSG00000142599.13___protein_coding___RERE	-182	intragenic	HDCT	proximal
chr1_8584605_8586364	chr1	8584605	8586364	3.80717	5.89385	6	6	ENSG00000142599.13___protein_coding___RERE	-512	intragenic	HDCT	proximal
chr1_8658264_8658722	chr1	8658264	8658722	0.543349	0.592603	5	5	ENSG00000142599.13___protein_coding___RERE	7594	intragenic	HDCT	distal
chr1_8761056_8762062	chr1	8761056	8762062	0.71315	0.60368	6	5	ENSG00000142599.13___protein_coding___RERE	-1718	intragenic	HDCT	distal
chr1_8762241_8762544	chr1	8762241	8762544	0.215524	0.250467	3	2	ENSG00000142599.13___protein_coding___RERE	-884	intragenic	HDCT	proximal
chr1_8762816_8764078	chr1	8762816	8764078	1.47468	2.14917	6	6	ENSG00000142599.13___protein_coding___RERE	170	intragenic	HDCT	proximal
chr1_8772428_8772732	chr1	8772428	8772732	0.256504	0.288258	1	3	ENSG00000142599.13___protein_coding___RERE	9303	intragenic	HDCT	distal
chr1_8875432_8877828	chr1	8875432	8877828	2.102	2.41479	6	6	ENSG00000142599.13___protein_coding___RERE	-893	intragenic	HDCT	proximal
chr1_8877896_8878525	chr1	8877896	8878525	3.60996	1.56929	6	6	ENSG00000142599.13___protein_coding___RERE	509	intergenic	CT	proximal
chr1_8937151_8939716	chr1	8937151	8939716	3.23653	3.86848	6	6	ENSG00000074800.9___protein_coding___ENO1	108	intragenic	HDCT	proximal
chr1_9241996_9243662	chr1	9241996	9243662	1.23448	0.995867	6	6	ENSG00000234546.1___lincRNA___RP3-510D11.2	-559	intragenic	HDCT	proximal
chr1_9258324_9258990	chr1	9258324	9258990	0.54147	0.600318	6	5	ENSG00000228526.1___lincRNA___RP3-510D11.1	-4020	intragenic	HDCT	distal
chr1_9260937_9262966	chr1	9260937	9262966	3.05702	3.09839	6	6	ENSG00000228526.1___lincRNA___RP3-510D11.1	-725	intragenic	HDCT	proximal
chr1_9294259_9294754	chr1	9294259	9294754	1.15798	0.746675	6	6	ENSG00000049239.8___protein_coding___H6PD	326	intergenic	HDCT	proximal
chr1_9294817_9295793	chr1	9294817	9295793	1.94235	1.60037	6	6	ENSG00000049239.8___protein_coding___H6PD	-472	intragenic	HDCT	proximal
chr1_9310590_9311319	chr1	9310590	9311319	0.269316	0.413535	4	4	ENSG00000049239.8___protein_coding___H6PD	-11052	intragenic	HDCT	distal
chr1_9311374_9311776	chr1	9311374	9311776	0.228026	0.202378	4	0	ENSG00000049239.8___protein_coding___H6PD	-11673	intragenic	HDCT	distal
chr1_9352273_9354368	chr1	9352273	9354368	2.39181	1.40563	6	6	ENSG00000171621.9___protein_coding___SPSB1	-382	intragenic	HDCT	proximal
chr1_9488491_9489584	chr1	9488491	9489584	2.0346	2.20284	6	6	ENSG00000252956.1___rRNA___RNA5SP40	-8798	intergenic	HDCT	distal
chr1_9555319_9555911	chr1	9555319	9555911	0.486144	0.917946	6	6	ENSG00000235263.1___lincRNA___RP13-392I16.1	-7914	intergenic	HDCT	distal
chr1_9599503_9600834	chr1	9599503	9600834	3.10423	3.19235	6	6	ENSG00000171612.5___protein_coding___SLC25A33	-628	intragenic	HDCT	proximal
chr1_9648204_9648703	chr1	9648204	9648703	1.06884	0.999412	6	6	ENSG00000188807.8___protein_coding___TMEM201	477	intergenic	HDCT	proximal
chr1_9648801_9650443	chr1	9648801	9650443	1.9205	2.21702	6	6	ENSG00000188807.8___protein_coding___TMEM201	-643	intragenic	HDCT	proximal
chr1_9651712_9652148	chr1	9651712	9652148	0.333711	0.35157	5	2	ENSG00000188807.8___protein_coding___TMEM201	-2951	intragenic	HDCT	distal
chr1_9711582_9712635	chr1	9711582	9712635	0.887648	0.765169	6	6	ENSG00000171608.11___protein_coding___PIK3CD	-306	intragenic	HDCT	proximal
chr1_9747632_9748217	chr1	9747632	9748217	0.51054	0.57588	5	6	ENSG00000171608.11___protein_coding___PIK3CD	308	intragenic	HDCT	proximal
chr1_9748889_9750536	chr1	9748889	9750536	1.24172	1.13694	6	6	ENSG00000171608.11___protein_coding___PIK3CD	-1479	intragenic	HDCT	distal
chr1_9880709_9880917	chr1	9880709	9880917	0.243595	0.258244	3	2	ENSG00000171603.12___protein_coding___CLSTN1	-3228	intragenic	HDCT	distal
chr1_9881113_9881516	chr1	9881113	9881516	0.527969	0.322134	3	5	ENSG00000171603.12___protein_coding___CLSTN1	-2726	intragenic	HDCT	distal
chr1_9881523_9881737	chr1	9881523	9881737	0.156645	0.320891	2	4	ENSG00000171603.12___protein_coding___CLSTN1	-2411	intragenic	HDCT	distal
chr1_9881784_9884078	chr1	9881784	9884078	5.41126	4.60259	6	6	ENSG00000171603.12___protein_coding___CLSTN1	-1110	intragenic	HDCT	distal
chr1_9884176_9884812	chr1	9884176	9884812	1.20811	1.16375	6	6	ENSG00000171603.12___protein_coding___CLSTN1	-89	intragenic	HDCT	proximal
chr1_9895442_9895562	chr1	9895442	9895562	0.193978	0.092233	3	0	ENSG00000171603.12___protein_coding___CLSTN1	10919	intergenic	HDCT	distal
chr1_9935173_9935370	chr1	9935173	9935370	0.313446	0.228129	3	2	ENSG00000178585.10___protein_coding___CTNNBIP1	-2961	intragenic	HDCT	distal
chr1_9969083_9970424	chr1	9969083	9970424	3.38263	2.46017	6	6	ENSG00000178585.10___protein_coding___CTNNBIP1	-566	intragenic	HDCT	proximal
chr1_9970502_9971417	chr1	9970502	9971417	1.49883	2.52682	6	6	ENSG00000178585.10___protein_coding___CTNNBIP1	566	intergenic	HDCT	proximal
chr1_10002337_10004294	chr1	10002337	10004294	4.08253	4.97644	6	6	ENSG00000162441.7___protein_coding___LZIC	-70	intragenic	HDCT	proximal
chr1_10092407_10092790	chr1	10092407	10092790	0.577956	0.528805	6	4	ENSG00000130939.14___protein_coding___UBE4B	290	intergenic	HDCT	proximal
chr1_10093005_10094398	chr1	10093005	10094398	5.44354	7.77747	6	6	ENSG00000130939.14___protein_coding___UBE4B	-48	intragenic	HDCT	proximal
chr1_10094585_10094966	chr1	10094585	10094966	0.243813	0.36898	3	4	ENSG00000130939.14___protein_coding___UBE4B	-1122	intragenic	HDCT	distal
chr1_10254178_10254513	chr1	10254178	10254513	0.232599	0.228975	0	3	ENSG00000130939.14___protein_coding___UBE4B	-15272	intergenic	HDCT	distal
chr1_10269777_10272549	chr1	10269777	10272549	5.64817	6.06813	6	6	ENSG00000054523.12___protein_coding___KIF1B	-301	intragenic	HDCT	proximal
chr1_10458168_10460287	chr1	10458168	10460287	4.21545	3.75161	6	6	ENSG00000142657.16___protein_coding___PGD	-53	intragenic	HDCT	proximal
chr1_10490015_10491646	chr1	10490015	10491646	3.08133	3.88262	6	6	ENSG00000175279.17___protein_coding___APITD1	8	intragenic	HDCT	proximal
chr1_10510071_10510772	chr1	10510071	10510772	0.588263	0.524993	6	6	ENSG00000241563.2___protein_coding___CORT	-451	intragenic	HDCT	proximal
chr1_10511373_10511648	chr1	10511373	10511648	0.469534	0.334858	6	2	ENSG00000241563.2___protein_coding___CORT	-1540	intragenic	HDCT	distal
chr1_10531694_10533088	chr1	10531694	10533088	4.16532	5.46189	6	6	ENSG00000142655.8___protein_coding___PEX14	-47	intragenic	HDCT	proximal
chr1_10534584_10536106	chr1	10534584	10536106	5.73505	7.17156	6	6	ENSG00000142655.8___protein_coding___PEX14	-307	intragenic	HDCT	proximal
chr1_10675451_10675949	chr1	10675451	10675949	0.538888	0.473882	4	5	ENSG00000243267.2___misc_RNA___RN7SL614P	1192	intragenic	HDCT	distal
chr1_10676049_10676601	chr1	10676049	10676601	0.479086	0.22524	5	2	ENSG00000243267.2___misc_RNA___RN7SL614P	567	intragenic	HDCT	proximal
chr1_10698036_10699017	chr1	10698036	10699017	0.869398	0.524758	5	6	ENSG00000130940.10___protein_coding___CASZ1	-292	intragenic	HDCT	proximal
chr1_10754245_10754624	chr1	10754245	10754624	0.332996	0.315203	2	3	ENSG00000130940.10___protein_coding___CASZ1	-100	intragenic	HDCT	proximal
chr1_10754664_10755426	chr1	10754664	10755426	0.458493	0.306309	5	5	ENSG00000130940.10___protein_coding___CASZ1	510	intragenic	HDCT	proximal
chr1_10856375_10856809	chr1	10856375	10856809	0.450717	0.262159	4	2	ENSG00000130940.10___protein_coding___CASZ1	-112	intragenic	HDCT	proximal
chr1_10856863_10856997	chr1	10856863	10856997	0.423365	0.251531	3	0	ENSG00000130940.10___protein_coding___CASZ1	224	intergenic	HDCT	proximal
chr1_10926651_10927173	chr1	10926651	10927173	0.716452	0.635012	6	6	ENSG00000225158.2___pseudogene___RP11-340B24.3	28905	intergenic	HDCT	distal
chr1_10927346_10927730	chr1	10927346	10927730	0.479921	0.503584	5	3	ENSG00000225158.2___pseudogene___RP11-340B24.3	28279	intergenic	HDCT	distal
chr1_11071770_11073706	chr1	11071770	11073706	5.64466	7.30906	6	6	ENSG00000120948.11___protein_coding___TARDBP	2	intragenic	HDCT	proximal
chr1_11118757_11121336	chr1	11118757	11121336	2.3147	3.09736	6	6	ENSG00000116649.5___protein_coding___SRM	-29	intragenic	HDCT	proximal
chr1_11158859_11160483	chr1	11158859	11160483	5.58453	8.61429	6	6	ENSG00000230337.1___antisense___RP4-635E18.6	60	intragenic	HDCT	proximal
chr1_11321712_11322669	chr1	11321712	11322669	5.79953	7.18989	6	6	ENSG00000198793.8___protein_coding___MTOR	-372	intragenic	HDCT	proximal
chr1_11322848_11323289	chr1	11322848	11323289	1.46392	2.52379	6	6	ENSG00000198793.8___protein_coding___MTOR	505	intergenic	HDCT	proximal
chr1_11332571_11333027	chr1	11332571	11333027	0.86756	1.28965	6	6	ENSG00000120942.9___protein_coding___UBIAD1	463	intergenic	HDCT	proximal
chr1_11333193_11334258	chr1	11333193	11334258	5.74556	7.32177	6	6	ENSG00000120942.9___protein_coding___UBIAD1	-141	intragenic	HDCT	proximal
chr1_11538528_11541279	chr1	11538528	11541279	2.27016	2.3336	6	6	ENSG00000204624.6___protein_coding___PTCHD2	-609	intragenic	HDCT	proximal
chr1_11543047_11543240	chr1	11543047	11543240	0.231214	0.115125	3	1	ENSG00000204624.6___protein_coding___PTCHD2	-3849	intragenic	HDCT	distal
chr1_11561950_11562199	chr1	11561950	11562199	0.125287	0.23181	0	3	ENSG00000204624.6___protein_coding___PTCHD2	-22780	intragenic	HDCT	distal
chr1_11710710_11710959	chr1	11710710	11710959	0.184919	0.201159	2	3	ENSG00000116661.9___protein_coding___FBXO2	65	intragenic	HDCT	proximal
chr1_11713147_11714876	chr1	11713147	11714876	3.52229	3.25221	6	6	ENSG00000116661.9___protein_coding___FBXO2	-241	intragenic	HDCT	proximal
chr1_11714979_11716252	chr1	11714979	11716252	4.19986	4.97934	6	6	ENSG00000116661.9___protein_coding___FBXO2	-225	intragenic	HDCT	proximal
chr1_11724062_11725223	chr1	11724062	11725223	0.987454	1.31952	6	6	ENSG00000116663.6___protein_coding___FBXO6	-100	intragenic	HDCT	proximal
chr1_11740276_11742059	chr1	11740276	11742059	2.83227	2.82033	6	6	ENSG00000116670.10___protein_coding___MAD2L2	0	intragenic	HDCT	proximal
chr1_11750774_11751728	chr1	11750774	11751728	1.32621	0.514039	6	5	ENSG00000116670.10___protein_coding___MAD2L2	-282	intragenic	CT	proximal
chr1_11761191_11761451	chr1	11761191	11761451	0.292375	0.164432	3	1	ENSG00000162490.6___protein_coding___DRAXIN	-9536	intragenic	HDCT	distal
chr1_11779765_11779969	chr1	11779765	11779969	0.285042	0.152362	3	0	ENSG00000177674.11___protein_coding___AGTRAP	16273	intragenic	HDCT	distal
chr1_11791605_11791988	chr1	11791605	11791988	0.243385	0.354045	1	3	ENSG00000177674.11___protein_coding___AGTRAP	4343	intergenic	HDCT	distal
chr1_11795878_11796790	chr1	11795878	11796790	0.934909	0.978427	6	6	ENSG00000177674.11___protein_coding___AGTRAP	-103	intragenic	HDCT	proximal
chr1_11845042_11845607	chr1	11845042	11845607	0.433556	0.425566	4	3	ENSG00000215910.3___protein_coding___C1orf167	-97	intragenic	HDCT	proximal
chr1_11862804_11863878	chr1	11862804	11863878	0.623586	0.49895	6	6	ENSG00000177000.6___protein_coding___MTHFR	40	intragenic	HDCT	proximal
chr1_11864973_11867127	chr1	11864973	11867127	7.77695	10.6407	6	6	ENSG00000177000.6___protein_coding___MTHFR	58	intragenic	HDCT	proximal
chr1_11968234_11969786	chr1	11968234	11969786	0.936406	1.18549	6	6	ENSG00000199347.1___snRNA___RNU5E-1	-802	intragenic	HDCT	proximal
chr1_11984520_11987093	chr1	11984520	11987093	3.03153	3.17247	6	6	ENSG00000116685.11___protein_coding___KIAA2013	-672	intragenic	HDCT	proximal
chr1_11994120_11995480	chr1	11994120	11995480	2.27994	1.89516	6	6	ENSG00000083444.12___protein_coding___PLOD1	-1	intragenic	HDCT	proximal
chr1_12039644_12041348	chr1	12039644	12041348	3.44734	4.29156	6	6	ENSG00000116688.12___protein_coding___MFN2	-5	intragenic	HDCT	proximal
chr1_12078994_12079410	chr1	12078994	12079410	0.884137	1.06679	6	6	ENSG00000116691.6___protein_coding___MIIP	320	intergenic	HDCT	proximal
chr1_12079468_12080319	chr1	12079468	12080319	3.58537	3.05505	6	6	ENSG00000116691.6___protein_coding___MIIP	-304	intragenic	HDCT	proximal
chr1_12289649_12290055	chr1	12289649	12290055	0.711035	0.56641	5	5	ENSG00000048707.9___protein_coding___VPS13D	271	intergenic	HDCT	proximal
chr1_12290067_12291639	chr1	12290067	12291639	3.63487	4.65327	6	6	ENSG00000048707.9___protein_coding___VPS13D	-730	intragenic	HDCT	proximal
chr1_12402907_12403140	chr1	12402907	12403140	0.119469	0.736345	0	4	ENSG00000048707.9___protein_coding___VPS13D	1897	intragenic	HD	distal
chr1_12404349_12404749	chr1	12404349	12404749	0.196714	0.285214	0	3	ENSG00000048707.9___protein_coding___VPS13D	372	intragenic	HDCT	proximal
chr1_12579466_12579817	chr1	12579466	12579817	0.451754	0.256665	4	1	ENSG00000229484.1___lincRNA___RP5-888M10.2	8123	intergenic	HDCT	distal
chr1_12609879_12610320	chr1	12609879	12610320	0.460498	0.777312	5	6	ENSG00000221340.1___snRNA___RNU6ATAC18P	-19999	intergenic	HDCT	distal
chr1_12655082_12655503	chr1	12655082	12655503	0.498282	0.203249	5	1	ENSG00000162496.4___protein_coding___DHRS3	-1027	intragenic	CT	distal
chr1_12655513_12656293	chr1	12655513	12656293	0.461937	0.249668	6	1	ENSG00000162496.4___protein_coding___DHRS3	-417	intragenic	HDCT	proximal
chr1_12676249_12678946	chr1	12676249	12678946	1.11547	1.01085	6	6	ENSG00000162496.4___protein_coding___DHRS3	-138	intragenic	HDCT	proximal
chr1_12678986_12679328	chr1	12678986	12679328	0.311608	0.313612	5	2	ENSG00000162496.4___protein_coding___DHRS3	1421	intergenic	HDCT	distal
chr1_13839470_13839985	chr1	13839470	13839985	0.374715	0.324277	4	1	ENSG00000259961.1___antisense___RP4-597A16.2	-13	intragenic	HDCT	proximal
chr1_13910115_13911308	chr1	13910115	13911308	0.821429	0.615159	6	6	ENSG00000162493.12___protein_coding___PDPN	49	intragenic	HDCT	proximal
chr1_14021853_14022101	chr1	14021853	14022101	0.245434	0.463675	3	2	ENSG00000253085.1___snoRNA___SCARNA11	-716	intergenic	HDCT	proximal
chr1_14025984_14027956	chr1	14025984	14027956	2.41812	2.44123	6	6	ENSG00000116731.18___protein_coding___PRDM2	-236	intragenic	HDCT	proximal
chr1_14075071_14075787	chr1	14075071	14075787	1.54009	1.27871	6	6	ENSG00000116731.18___protein_coding___PRDM2	468	intragenic	HDCT	proximal
chr1_14075857_14077606	chr1	14075857	14077606	3.00405	3.40156	6	6	ENSG00000116731.18___protein_coding___PRDM2	-801	intragenic	HDCT	proximal
chr1_14078044_14078917	chr1	14078044	14078917	0.510598	0.899954	5	6	ENSG00000116731.18___protein_coding___PRDM2	-2550	intragenic	HDCT	distal
chr1_14089176_14089421	chr1	14089176	14089421	0.158136	0.171736	3	1	ENSG00000116731.18___protein_coding___PRDM2	8921	intragenic	HDCT	distal
chr1_14108856_14109396	chr1	14108856	14109396	0.500303	0.35013	4	4	ENSG00000116731.18___protein_coding___PRDM2	-10906	intragenic	HDCT	distal
chr1_14109827_14110116	chr1	14109827	14110116	0.470473	0.143175	4	1	ENSG00000116731.18___protein_coding___PRDM2	-11751	intragenic	CT	distal
chr1_14110633_14110826	chr1	14110633	14110826	0.350939	0.162469	3	1	ENSG00000116731.18___protein_coding___PRDM2	-12509	intragenic	HDCT	distal
chr1_14218648_14221866	chr1	14218648	14221866	2.52533	2.24045	6	6	ENSG00000116731.18___protein_coding___PRDM2	-122037	intergenic	HDCT	distal
chr1_14692983_14693244	chr1	14692983	14693244	0.335949	0.0842643	4	0	ENSG00000234593.1___lincRNA___RP4-704D23.1	15596	intergenic	CT	distal
chr1_14924286_14927763	chr1	14924286	14927763	1.92757	2.07794	6	6	ENSG00000189337.11___protein_coding___KAZN	-812	intragenic	HDCT	proximal
chr1_14927777_14927992	chr1	14927777	14927992	0.148166	0.3789	2	3	ENSG00000189337.11___protein_coding___KAZN	-2672	intragenic	HDCT	distal
chr1_14928676_14929074	chr1	14928676	14929074	0.557323	0.404229	6	4	ENSG00000189337.11___protein_coding___KAZN	-3663	intragenic	HDCT	distal
chr1_15152359_15152636	chr1	15152359	15152636	0.0751043	0.328013	0	3	ENSG00000189337.11___protein_coding___KAZN	98127	intragenic	HDCT	distal
chr1_15250582_15252040	chr1	15250582	15252040	1.61483	1.92073	6	6	ENSG00000189337.11___protein_coding___KAZN	-686	intragenic	HDCT	proximal
chr1_15478932_15480885	chr1	15478932	15480885	0.675637	0.621232	6	6	ENSG00000171729.9___protein_coding___TMEM51	319	intragenic	HDCT	proximal
chr1_15573543_15574076	chr1	15573543	15574076	0.277012	0.421751	5	4	ENSG00000142621.14___protein_coding___FHAD1	-34	intragenic	HDCT	proximal
chr1_15735636_15738590	chr1	15735636	15738590	2.66772	3.88109	6	6	ENSG00000142634.8___protein_coding___EFHD2	-353	intragenic	HDCT	proximal
chr1_15739539_15739653	chr1	15739539	15739653	0.35705	0.0565865	3	1	ENSG00000142634.8___protein_coding___EFHD2	-2836	intragenic	CT	distal
chr1_15850064_15852570	chr1	15850064	15852570	5.23892	5.26222	6	6	ENSG00000132906.13___protein_coding___CASP9	-66	intragenic	HDCT	proximal
chr1_15852635_15854258	chr1	15852635	15854258	3.12969	3.37894	6	6	ENSG00000116138.8___protein_coding___DNAJC16	-139	intragenic	HDCT	proximal
chr1_15910839_15911767	chr1	15910839	15911767	0.938675	0.654043	6	5	ENSG00000116771.5___protein_coding___AGMAT	-301	intragenic	HDCT	proximal
chr1_15928631_15930258	chr1	15928631	15930258	2.9086	3.50085	6	6	ENSG00000237301.1___processed_transcript___RP4-680D5.2	-675	intragenic	HDCT	proximal
chr1_15930290_15930555	chr1	15930290	15930555	0.645607	0.309697	4	2	ENSG00000237301.1___processed_transcript___RP4-680D5.2	302	intergenic	HDCT	proximal
chr1_15943212_15945280	chr1	15943212	15945280	4.82278	4.848	6	6	ENSG00000197312.7___protein_coding___DDI2	-137	intragenic	HDCT	proximal
chr1_16010171_16012072	chr1	16010171	16012072	3.69814	3.66706	6	6	ENSG00000116786.7___protein_coding___PLEKHM2	-86	intragenic	HDCT	proximal
chr1_16084666_16084959	chr1	16084666	16084959	0.509894	0.143467	3	1	ENSG00000162458.8___protein_coding___FBLIM1	100	intragenic	CT	proximal
chr1_16085357_16086139	chr1	16085357	16086139	0.568163	0.285741	4	2	ENSG00000162458.8___protein_coding___FBLIM1	-457	intragenic	HDCT	proximal
chr1_16134005_16134241	chr1	16134005	16134241	0.749038	1.28145	2	4	ENSG00000233954.4___pseudogene___RP11-169K16.7	-20	intragenic	HDCT	proximal
chr1_16159743_16160052	chr1	16159743	16160052	0.27597	0.198463	4	3	ENSG00000179743.2___processed_transcript___RP11-169K16.9	-2456	intergenic	HDCT	distal
chr1_16160060_16162358	chr1	16160060	16162358	2.9669	2.27803	6	6	ENSG00000179743.2___processed_transcript___RP11-169K16.9	-1145	intragenic	HDCT	distal
chr1_16162554_16162979	chr1	16162554	16162979	0.888713	1.1894	6	6	ENSG00000179743.2___processed_transcript___RP11-169K16.9	412	intragenic	HDCT	proximal
chr1_16173459_16176913	chr1	16173459	16176913	3.37029	4.82675	6	6	ENSG00000179743.2___processed_transcript___RP11-169K16.9	545	intragenic	HDCT	proximal
chr1_16212713_16213095	chr1	16212713	16213095	0.259142	0.330848	2	5	ENSG00000065526.6___protein_coding___SPEN	-9834	intragenic	HDCT	distal
chr1_16301377_16302833	chr1	16301377	16302833	4.40435	7.56762	6	6	ENSG00000116809.7___protein_coding___ZBTB17	-468	intragenic	HDCT	proximal
chr1_16339396_16339706	chr1	16339396	16339706	0.314087	0.0613728	4	0	ENSG00000173641.13___protein_coding___HSPB7	-4768	intergenic	CT	distal
chr1_16375053_16375432	chr1	16375053	16375432	0.226088	0.259697	2	3	ENSG00000184908.13___protein_coding___CLCNKB	40	intragenic	HDCT	proximal
chr1_16399028_16400563	chr1	16399028	16400563	1.73722	1.33844	6	6	ENSG00000185519.8___protein_coding___FAM131C	-324	intragenic	HDCT	proximal
chr1_16482157_16482779	chr1	16482157	16482779	0.826804	0.472437	6	5	ENSG00000142627.9___protein_coding___EPHA2	-78	intragenic	HDCT	proximal
chr1_16494159_16494618	chr1	16494159	16494618	0.522942	0.225433	5	3	ENSG00000224621.1___antisense___RP11-276H7.3	-8628	intergenic	HDCT	distal
chr1_16533379_16533691	chr1	16533379	16533691	0.239911	0.181656	3	1	ENSG00000142632.11___protein_coding___ARHGEF19	30	intragenic	HDCT	proximal
chr1_16543701_16544023	chr1	16543701	16544023	0.260733	0.107846	3	0	ENSG00000237276.4___pseudogene___ANO7P1	40	intragenic	HDCT	proximal
chr1_16553243_16553828	chr1	16553243	16553828	0.426672	0.391715	5	4	ENSG00000237276.4___pseudogene___ANO7P1	-985	intragenic	HDCT	proximal
chr1_16562761_16564164	chr1	16562761	16564164	4.61992	3.70804	6	6	ENSG00000132881.7___protein_coding___RSG1	-193	intragenic	HDCT	proximal
chr1_16677095_16679672	chr1	16677095	16679672	5.1076	5.94856	6	6	ENSG00000037637.6___protein_coding___FBXO42	-564	intragenic	HDCT	proximal
chr1_16693625_16694912	chr1	16693625	16694912	8.84152	11.9902	6	6	ENSG00000055070.12___protein_coding___SZRD1	-63	intragenic	HDCT	proximal
chr1_16766702_16768203	chr1	16766702	16768203	5.1297	6.32103	6	6	ENSG00000157191.15___protein_coding___NECAP2	-186	intragenic	HDCT	proximal
chr1_16824526_16826729	chr1	16824526	16826729	3.35208	2.60078	6	6	ENSG00000080947.10___pseudogene___CROCCP3	-123	intragenic	HDCT	proximal
chr1_16839720_16841759	chr1	16839720	16841759	8.1855	10.4772	6	6	ENSG00000206652.1___snRNA___RNU1-1	-39	intragenic	HDCT	proximal
chr1_16847252_16847875	chr1	16847252	16847875	1.21021	0.811889	6	4	ENSG00000224174.2___lincRNA___RP4-798A10.4	-375	intragenic	HDCT	proximal
chr1_16860726_16862671	chr1	16860726	16862671	1.12557	0.918064	6	6	ENSG00000233421.2___processed_transcript___RP5-875O13.1	-444	intragenic	HDCT	proximal
chr1_16874387_16874809	chr1	16874387	16874809	0.355732	0.216911	4	2	ENSG00000266584.1___miRNA___AL355149.1	810	intergenic	HDCT	proximal
chr1_16938907_16940567	chr1	16938907	16940567	19.3206	22.066	6	6	ENSG00000219481.6___protein_coding___NBPF1	-244	intragenic	HDCT	proximal
chr1_16945213_16945733	chr1	16945213	16945733	0.214734	0.362874	2	3	ENSG00000219481.6___protein_coding___NBPF1	5417	intragenic	HDCT	distal
chr1_16969552_16971877	chr1	16969552	16971877	13.2292	17.615	6	6	ENSG00000215908.5___processed_transcript___CROCCP2	-462	intragenic	HDCT	proximal
chr1_16973643_16973943	chr1	16973643	16973943	0.19272	0.120283	3	0	ENSG00000186301.7___pseudogene___MST1P2	-1677	intragenic	HDCT	distal
chr1_16992465_16994400	chr1	16992465	16994400	8.2142	11.455	6	6	ENSG00000207513.1___snRNA___RNU1-3	-9	intragenic	HDCT	proximal
chr1_17006742_17007105	chr1	17006742	17007105	0.33653	0.25986	4	2	ENSG00000264742.1___miRNA___AL021920.1	825	intergenic	HDCT	proximal
chr1_17012335_17012779	chr1	17012335	17012779	0.932876	0.892471	4	6	ENSG00000236698.1___pseudogene___EIF1AXP1	8	intragenic	HDCT	proximal
chr1_17019499_17020811	chr1	17019499	17020811	1.37494	0.39306	6	4	ENSG00000268869.1___pseudogene___ESPNP	1352	intragenic	CT	distal
chr1_17034215_17034487	chr1	17034215	17034487	0.313757	0.134598	3	0	ENSG00000268869.1___pseudogene___ESPNP	-2762	intragenic	HDCT	distal
chr1_17036768_17037355	chr1	17036768	17037355	0.517037	0.176731	5	0	ENSG00000268869.1___pseudogene___ESPNP	-51	intragenic	CT	proximal
chr1_17066016_17067943	chr1	17066016	17067943	8.17135	7.26512	6	6	ENSG00000207389.1___snRNA___RNU1-4	30	intragenic	HDCT	proximal
chr1_17091969_17092673	chr1	17091969	17092673	0.422125	0.578395	4	6	ENSG00000186715.6___pseudogene___MST1L	1347	intragenic	HDCT	distal
chr1_17185892_17186599	chr1	17185892	17186599	0.429329	0.3913	5	4	ENSG00000263811.1___miRNA___MIR3675	730	intragenic	HDCT	proximal
chr1_17198481_17200251	chr1	17198481	17200251	1.09204	0.777605	6	6	ENSG00000228549.1___lincRNA___RP11-108M9.3	167	intragenic	HDCT	proximal
chr1_17215120_17216423	chr1	17215120	17216423	2.26062	1.93341	6	6	ENSG00000238142.1___lincRNA___RP11-108M9.4	-95	intragenic	HDCT	proximal
chr1_17221528_17223531	chr1	17221528	17223531	4.2667	4.23652	6	6	ENSG00000207005.1___snRNA___RNU1-2	-55	intragenic	HDCT	proximal
chr1_17230277_17231778	chr1	17230277	17231778	4.04976	4.00943	6	6	ENSG00000207005.1___snRNA___RNU1-2	-8553	intragenic	HDCT	distal
chr1_17239824_17241846	chr1	17239824	17241846	4.62043	3.28577	6	6	ENSG00000058453.12___protein_coding___CROCC	7609	intragenic	HDCT	distal
chr1_17248044_17248526	chr1	17248044	17248526	0.237725	0.141596	4	1	ENSG00000058453.12___protein_coding___CROCC	159	intragenic	HDCT	proximal
chr1_17287057_17288036	chr1	17287057	17288036	1.27999	0.775749	6	6	ENSG00000058453.12___protein_coding___CROCC	4975	intragenic	HDCT	distal
chr1_17336968_17338963	chr1	17336968	17338963	3.8805	2.95878	6	6	ENSG00000159363.13___protein_coding___ATP13A2	-300	intragenic	HDCT	proximal
chr1_17379536_17381153	chr1	17379536	17381153	5.44378	9.10189	6	6	ENSG00000117118.5___protein_coding___SDHB	-156	intragenic	HDCT	proximal
chr1_17445092_17446755	chr1	17445092	17446755	1.99521	1.75348	6	6	ENSG00000117115.8___protein_coding___PADI2	-5	intragenic	HDCT	proximal
chr1_17674448_17675054	chr1	17674448	17675054	0.398379	0.379146	4	4	ENSG00000159339.9___protein_coding___PADI4	-330	intragenic	HDCT	proximal
chr1_17763658_17766253	chr1	17763658	17766253	2.69509	2.03769	6	6	ENSG00000179051.9___protein_coding___RCC2	-100	intragenic	HDCT	proximal
chr1_17766347_17766703	chr1	17766347	17766703	0.405281	0.46759	5	6	ENSG00000179051.9___protein_coding___RCC2	306	intergenic	HDCT	proximal
chr1_17865531_17867872	chr1	17865531	17867872	2.94515	3.23028	6	6	ENSG00000074964.12___protein_coding___ARHGEF10L	-372	intragenic	HDCT	proximal
chr1_18152367_18152740	chr1	18152367	18152740	0.348595	0.232891	4	1	ENSG00000117148.6___protein_coding___ACTL8	-70746	intragenic	HDCT	distal
chr1_18433640_18437834	chr1	18433640	18437834	4.73739	8.08041	6	6	ENSG00000117154.7___protein_coding___IGSF21	-1498	intragenic	HDCT	distal
chr1_18884112_18884679	chr1	18884112	18884679	0.298187	0.338219	5	4	ENSG00000225478.2___pseudogene___RP1-8B22.2	37511	intergenic	HDCT	distal
chr1_19029414_19030062	chr1	19029414	19030062	0.871979	0.656164	6	6	ENSG00000009709.7___protein_coding___PAX7	-71721	intragenic	HDCT	distal
chr1_19110826_19110948	chr1	19110826	19110948	0.283505	0.228837	3	2	ENSG00000179002.5___protein_coding___TAS1R2	-75288	intergenic	HDCT	distal
chr1_19228426_19229837	chr1	19228426	19229837	2.23097	2.49659	6	6	ENSG00000159423.12___protein_coding___ALDH4A1	85	intragenic	HDCT	proximal
chr1_19280212_19283202	chr1	19280212	19283202	2.6692	3.40512	6	6	ENSG00000169991.6___protein_coding___IFFO2	-484	intragenic	HDCT	proximal
chr1_19283327_19284078	chr1	19283327	19284078	1.96208	1.88293	6	6	ENSG00000169991.6___protein_coding___IFFO2	523	intergenic	HDCT	proximal
chr1_19535367_19537859	chr1	19535367	19537859	4.18144	6.7037	6	6	ENSG00000127481.10___protein_coding___UBR4	-132	intragenic	HDCT	proximal
chr1_19577219_19579244	chr1	19577219	19579244	6.97415	8.79474	6	6	ENSG00000053372.4___protein_coding___MRTO4	96	intragenic	HDCT	proximal
chr1_19600339_19600818	chr1	19600339	19600818	0.457258	0.175998	5	2	ENSG00000211454.9___polymorphic_pseudogene___AKR7L	11	intragenic	CT	proximal
chr1_19614891_19615585	chr1	19614891	19615585	0.424628	0.335975	6	3	ENSG00000162482.4___protein_coding___AKR7A3	-505	intragenic	HDCT	proximal
chr1_19637187_19639848	chr1	19637187	19639848	2.6549	2.65808	6	6	ENSG00000053371.8___protein_coding___AKR7A2	-69	intragenic	HDCT	proximal
chr1_19810446_19812084	chr1	19810446	19812084	4.41933	5.80658	6	6	ENSG00000077549.13___protein_coding___CAPZB	108	intragenic	HDCT	proximal
chr1_19812113_19813049	chr1	19812113	19813049	2.90201	2.88361	6	6	ENSG00000077549.13___protein_coding___CAPZB	516	intergenic	HDCT	proximal
chr1_19922646_19924591	chr1	19922646	19924591	3.54752	4.3472	6	6	ENSG00000173436.9___protein_coding___MINOS1	-55	intragenic	HDCT	proximal
chr1_19970019_19972715	chr1	19970019	19972715	2.85858	3.36099	6	6	ENSG00000158747.9___protein_coding___NBL1	498	intragenic	HDCT	proximal
chr1_19974011_19974362	chr1	19974011	19974362	0.469805	0.152015	4	1	ENSG00000158747.9___protein_coding___NBL1	-83	intragenic	CT	proximal
chr1_19986132_19986508	chr1	19986132	19986508	0.523715	0.480507	4	4	ENSG00000158748.3___protein_coding___HTR6	5459	intergenic	HDCT	distal
chr1_19990990_19992192	chr1	19990990	19992192	1.05967	0.733119	6	6	ENSG00000158748.3___protein_coding___HTR6	188	intragenic	HDCT	proximal
chr1_20030883_20031155	chr1	20030883	20031155	0.396005	0.401936	3	5	ENSG00000162542.9___protein_coding___TMCO4	3317	intragenic	HDCT	distal
chr1_20126105_20126383	chr1	20126105	20126383	0.399891	0.160324	5	1	ENSG00000162542.9___protein_coding___TMCO4	-165	intragenic	HDCT	proximal
chr1_20126399_20126898	chr1	20126399	20126898	0.65436	0.47662	5	5	ENSG00000162542.9___protein_coding___TMCO4	211	intragenic	HDCT	proximal
chr1_20208838_20210366	chr1	20208838	20210366	3.42797	4.08271	6	6	ENSG00000169914.5___protein_coding___OTUD3	-597	intragenic	HDCT	proximal
chr1_20478511_20479003	chr1	20478511	20479003	0.945652	0.380863	5	3	ENSG00000227066.1___lincRNA___RP3-340N1.2	2073	intergenic	CT	distal
chr1_20512055_20513429	chr1	20512055	20513429	1.7816	1.76469	6	6	ENSG00000162543.5___protein_coding___UBXN10	-165	intragenic	HDCT	proximal
chr1_20513462_20514111	chr1	20513462	20514111	0.371128	0.369645	4	4	ENSG00000225986.1___antisense___RP3-340N1.5	808	intragenic	HDCT	proximal
chr1_20669594_20670021	chr1	20669594	20670021	0.414672	0.20701	5	1	ENSG00000158816.11___protein_coding___VWA5B1	-10397	intragenic	HDCT	distal
chr1_20670344_20670771	chr1	20670344	20670771	0.420724	0.408487	3	3	ENSG00000158816.11___protein_coding___VWA5B1	-11147	intragenic	HDCT	distal
chr1_20692631_20693743	chr1	20692631	20693743	0.723722	0.388274	6	6	ENSG00000158816.11___protein_coding___VWA5B1	-33777	intragenic	HDCT	distal
chr1_20809591_20813867	chr1	20809591	20813867	4.48754	5.31619	6	6	ENSG00000162545.5___protein_coding___CAMK2N1	592	intragenic	HDCT	proximal
chr1_20833698_20835130	chr1	20833698	20835130	7.295	9.19637	6	6	ENSG00000090432.5___protein_coding___MUL1	-239	intragenic	HDCT	proximal
chr1_20878410_20881321	chr1	20878410	20881321	1.26498	0.909466	6	6	ENSG00000183114.6___protein_coding___FAM43B	-934	intragenic	HDCT	proximal
chr1_20881556_20882018	chr1	20881556	20882018	0.354616	0.221325	4	2	ENSG00000183114.6___protein_coding___FAM43B	-2856	intergenic	HDCT	distal
chr1_20959730_20961728	chr1	20959730	20961728	3.11567	3.10564	6	6	ENSG00000158828.5___protein_coding___PINK1	-782	intragenic	HDCT	proximal
chr1_20986925_20988028	chr1	20986925	20988028	4.15925	5.32689	6	6	ENSG00000244038.4___protein_coding___DDOST	-384	intragenic	HDCT	proximal
chr1_20988057_20988798	chr1	20988057	20988798	3.79097	3.98743	6	6	ENSG00000244038.4___protein_coding___DDOST	428	intergenic	HDCT	proximal
chr1_21007983_21009342	chr1	21007983	21009342	0.597432	0.639083	5	6	ENSG00000117245.8___protein_coding___KIF17	-3016	intragenic	HDCT	distal
chr1_21011076_21011671	chr1	21011076	21011671	0.405063	0.266665	5	2	ENSG00000117245.8___protein_coding___KIF17	-305	intragenic	HDCT	proximal
chr1_21022719_21023929	chr1	21022719	21023929	1.28477	1.31827	6	6	ENSG00000117245.8___protein_coding___KIF17	-1607	intragenic	HDCT	distal
chr1_21043742_21044897	chr1	21043742	21044897	1.12728	1.38727	6	6	ENSG00000117245.8___protein_coding___KIF17	47	intragenic	HDCT	proximal
chr1_21056432_21059826	chr1	21056432	21059826	1.37036	1.36489	6	6	ENSG00000189410.7___protein_coding___SH2D5	46	intragenic	HDCT	proximal
chr1_21111879_21114551	chr1	21111879	21114551	3.16761	4.17452	6	6	ENSG00000127483.13___protein_coding___HP1BP3	35	intragenic	HDCT	proximal
chr1_21500699_21504053	chr1	21500699	21504053	3.67077	4.6342	6	6	ENSG00000266867.1___miRNA___AL031005.1	-745	intragenic	HDCT	proximal
chr1_21616103_21617244	chr1	21616103	21617244	1.11126	0.697671	6	6	ENSG00000117298.10___protein_coding___ECE1	-75	intragenic	HDCT	proximal
chr1_21652171_21652590	chr1	21652171	21652590	0.288706	0.178461	4	1	ENSG00000117298.10___protein_coding___ECE1	-19248	intragenic	HDCT	distal
chr1_21661430_21661906	chr1	21661430	21661906	0.772791	0.320943	5	3	ENSG00000117298.10___protein_coding___ECE1	-9961	intragenic	CT	distal
chr1_21668696_21669780	chr1	21668696	21669780	0.424971	0.547416	5	6	ENSG00000117298.10___protein_coding___ECE1	-2391	intragenic	HDCT	distal
chr1_21670354_21673470	chr1	21670354	21673470	3.44568	3.49207	6	6	ENSG00000117298.10___protein_coding___ECE1	-84	intragenic	HDCT	proximal
chr1_21724243_21724858	chr1	21724243	21724858	1.06306	0.758336	6	6	ENSG00000236216.4___pseudogene___PPP1R11P1	-71	intragenic	HDCT	proximal
chr1_21754476_21755413	chr1	21754476	21755413	1.05739	1.25794	6	6	ENSG00000187952.8___pseudogene___HS6ST1P1	-141	intragenic	HDCT	proximal
chr1_21762879_21764086	chr1	21762879	21764086	1.32457	1.35936	6	6	ENSG00000186543.7___pseudogene___CROCCP5	-2672	intragenic	HDCT	distal
chr1_21766117_21767748	chr1	21766117	21767748	3.69466	4.55276	6	6	ENSG00000142794.13___protein_coding___NBPF3	-202	intragenic	HDCT	proximal
chr1_21835522_21835718	chr1	21835522	21835718	0.341262	0.195099	4	0	ENSG00000162551.9___protein_coding___ALPL	237	intergenic	HDCT	proximal
chr1_21835936_21836282	chr1	21835936	21836282	0.453407	0.116368	4	0	ENSG00000162551.9___protein_coding___ALPL	-220	intragenic	CT	proximal
chr1_21947061_21947516	chr1	21947061	21947516	0.327313	0.270207	4	3	ENSG00000076864.15___protein_coding___RAP1GAP	755	intragenic	HDCT	proximal
chr1_21947567_21947801	chr1	21947567	21947801	0.273769	0.198115	3	1	ENSG00000076864.15___protein_coding___RAP1GAP	1151	intragenic	HDCT	distal
chr1_21948458_21948802	chr1	21948458	21948802	0.2423	0.117088	3	0	ENSG00000076864.15___protein_coding___RAP1GAP	-275	intragenic	HDCT	proximal
chr1_21977555_21979077	chr1	21977555	21979077	1.72356	2.17197	6	6	ENSG00000076864.15___protein_coding___RAP1GAP	4	intragenic	HDCT	proximal
chr1_21985584_21986416	chr1	21985584	21986416	0.849684	0.686123	6	6	ENSG00000076864.15___protein_coding___RAP1GAP	6201	intragenic	HDCT	distal
chr1_21993958_21996578	chr1	21993958	21996578	4.3481	3.4952	6	6	ENSG00000076864.15___protein_coding___RAP1GAP	-507	intragenic	HDCT	proximal
chr1_22108052_22110489	chr1	22108052	22110489	5.97302	5.71717	6	6	ENSG00000090686.11___protein_coding___USP48	-164	intragenic	HDCT	proximal
chr1_22140761_22141146	chr1	22140761	22141146	0.401382	0.113851	4	0	ENSG00000187942.7___protein_coding___LDLRAD2	-2098	intragenic	CT	distal
chr1_22263195_22263449	chr1	22263195	22263449	0.377591	0.112607	3	0	ENSG00000142798.12___protein_coding___HSPG2	-467	intragenic	CT	proximal
chr1_22263964_22264361	chr1	22263964	22264361	0.33027	0.359184	3	4	ENSG00000142798.12___protein_coding___HSPG2	373	intergenic	HDCT	proximal
chr1_22350513_22353071	chr1	22350513	22353071	4.00246	6.07682	6	6	ENSG00000218510.3___lincRNA___LINC00339	-112	intragenic	HDCT	proximal
chr1_22378649_22380622	chr1	22378649	22380622	3.85333	3.88792	6	6	ENSG00000070831.11___protein_coding___CDC42	153	intragenic	HDCT	proximal
chr1_22468098_22469473	chr1	22468098	22469473	0.939524	0.737479	6	6	ENSG00000162552.9___protein_coding___WNT4	-672	intragenic	HDCT	proximal
chr1_22777869_22779605	chr1	22777869	22779605	4.98491	5.09506	6	6	ENSG00000184677.12___protein_coding___ZBTB40	-266	intragenic	HDCT	proximal
chr1_22889570_22890088	chr1	22889570	22890088	0.497024	0.375998	5	2	ENSG00000070886.6___protein_coding___EPHA8	227	intragenic	HDCT	proximal
chr1_22890128_22890821	chr1	22890128	22890821	0.403661	0.326367	6	4	ENSG00000070886.6___protein_coding___EPHA8	-405	intragenic	HDCT	proximal
chr1_22968335_22968625	chr1	22968335	22968625	0.345589	0.254702	4	2	ENSG00000159189.7___protein_coding___C1QC	1642	intergenic	HDCT	distal
chr1_23036209_23038687	chr1	23036209	23038687	1.8109	1.72276	6	6	ENSG00000133216.12___protein_coding___EPHB2	9	intragenic	HDCT	proximal
chr1_23038704_23038910	chr1	23038704	23038910	0.182072	0.0901428	2	4	ENSG00000133216.12___protein_coding___EPHB2	-1345	intragenic	HDCT	distal
chr1_23126439_23127316	chr1	23126439	23127316	0.508508	0.861652	5	6	ENSG00000133216.12___protein_coding___EPHB2	-145	intragenic	HDCT	proximal
chr1_23345244_23347798	chr1	23345244	23347798	3.2552	5.97819	6	6	ENSG00000004487.11___protein_coding___KDM1A	-534	intragenic	HDCT	proximal
chr1_23493499_23495874	chr1	23493499	23495874	3.96629	4.13785	6	6	ENSG00000169641.9___protein_coding___LUZP1	-622	intragenic	HDCT	proximal
chr1_23503557_23504897	chr1	23503557	23504897	2.2943	2.14185	6	6	ENSG00000169641.9___protein_coding___LUZP1	-73	intragenic	HDCT	proximal
chr1_23511006_23511363	chr1	23511006	23511363	1.13077	0.755117	5	5	ENSG00000169641.9___protein_coding___LUZP1	6884	intergenic	HDCT	distal
chr1_23543203_23544114	chr1	23543203	23544114	0.420475	0.406217	4	3	ENSG00000179546.3___protein_coding___HTR1D	22437	intergenic	HDCT	distal
chr1_23669534_23671815	chr1	23669534	23671815	4.21801	3.83336	6	6	ENSG00000125944.13___protein_coding___HNRNPR	-79	intragenic	HDCT	proximal
chr1_23693802_23696768	chr1	23693802	23696768	5.54412	8.32059	6	6	ENSG00000249087.3___protein_coding___C1orf213	204	intragenic	HDCT	proximal
chr1_23750778_23751279	chr1	23750778	23751279	0.28548	0.208102	4	0	ENSG00000204219.5___protein_coding___TCEA3	-170	intragenic	HDCT	proximal
chr1_23809628_23811372	chr1	23809628	23811372	1.20616	0.98383	6	6	ENSG00000088280.13___protein_coding___ASAP3	-170	intragenic	HDCT	proximal
chr1_23857255_23857430	chr1	23857255	23857430	0.314314	0.085009	3	1	ENSG00000007968.6___protein_coding___E2F2	-368	intragenic	CT	proximal
chr1_23857462_23857741	chr1	23857462	23857741	0.48762	0.457631	4	3	ENSG00000007968.6___protein_coding___E2F2	-109	intragenic	HDCT	proximal
chr1_23857899_23858291	chr1	23857899	23858291	0.502993	0.371224	4	5	ENSG00000007968.6___protein_coding___E2F2	384	intergenic	HDCT	proximal
chr1_23881126_23881589	chr1	23881126	23881589	0.309281	0.165458	4	0	ENSG00000235052.1___lincRNA___RP1-150O5.3	3952	intergenic	HDCT	distal
chr1_23885669_23886172	chr1	23885669	23886172	0.268719	0.20098	3	2	ENSG00000117318.8___protein_coding___ID3	-12	intragenic	HDCT	proximal
chr1_23946118_23946414	chr1	23946118	23946414	0.230143	0.400518	3	3	ENSG00000197880.4___protein_coding___MDS2	7557	intragenic	HDCT	distal
chr1_24017809_24019341	chr1	24017809	24019341	10.0864	11.6286	6	6	ENSG00000142676.8___protein_coding___RPL11	220	intragenic	HDCT	proximal
chr1_24069271_24071482	chr1	24069271	24071482	3.21954	3.43098	6	6	ENSG00000011007.7___protein_coding___TCEB3	146	intragenic	HDCT	proximal
chr1_24098862_24099085	chr1	24098862	24099085	0.155024	0.379573	0	3	ENSG00000236810.1___antisense___RP5-886K2.3	87	intragenic	HDCT	proximal
chr1_24103991_24105897	chr1	24103991	24105897	4.5203	5.8696	6	6	ENSG00000057757.5___protein_coding___PITHD1	-50	intragenic	HDCT	proximal
chr1_24117151_24120249	chr1	24117151	24120249	2.33526	2.57886	6	6	ENSG00000011009.6___protein_coding___LYPLA2	-219	intragenic	HDCT	proximal
chr1_24126102_24128167	chr1	24126102	24128167	2.61146	2.92416	6	6	ENSG00000117308.10___protein_coding___GALE	-106	intragenic	HDCT	proximal
chr1_24151147_24152718	chr1	24151147	24152718	4.44712	6.06947	6	6	ENSG00000117305.10___protein_coding___HMGCL	15	intragenic	HDCT	proximal
chr1_24164907_24165205	chr1	24164907	24165205	0.441039	0.499531	5	5	ENSG00000117305.10___protein_coding___HMGCL	-53	intragenic	HDCT	proximal
chr1_24193627_24195740	chr1	24193627	24195740	3.20858	3.80017	6	6	ENSG00000179163.11___protein_coding___FUCA1	-99	intragenic	HDCT	proximal
chr1_24229139_24229793	chr1	24229139	24229793	0.567994	0.462611	6	6	ENSG00000229106.1___pseudogene___RP11-4M23.2	240	intragenic	HDCT	proximal
chr1_24285503_24287685	chr1	24285503	24287685	6.62709	8.80918	6	6	ENSG00000189266.7___protein_coding___PNRC2	-277	intragenic	HDCT	proximal
chr1_24305275_24305517	chr1	24305275	24305517	0.123243	0.315911	0	3	ENSG00000188529.10___protein_coding___SRSF10	-39	intragenic	HDCT	proximal
chr1_24305800_24307429	chr1	24305800	24307429	5.67976	6.33022	6	6	ENSG00000188529.10___protein_coding___SRSF10	-145	intragenic	HDCT	proximal
chr1_24513230_24514497	chr1	24513230	24514497	1.0235	1.16904	6	6	ENSG00000185436.7___protein_coding___IFNLR1	113	intragenic	HDCT	proximal
chr1_24525987_24526364	chr1	24525987	24526364	0.71722	0.575423	4	6	ENSG00000230023.2___lincRNA___RP11-10N16.2	553	intergenic	HDCT	proximal
chr1_24739534_24740714	chr1	24739534	24740714	2.82471	3.62139	6	6	ENSG00000001460.13___protein_coding___STPG1	-90	intragenic	HDCT	proximal
chr1_24741539_24743348	chr1	24741539	24743348	2.09907	2.91602	6	6	ENSG00000001461.12___protein_coding___NIPAL3	-96	intragenic	HDCT	proximal
chr1_24828502_24829240	chr1	24828502	24829240	0.816667	0.512472	6	6	ENSG00000117602.6___protein_coding___RCAN3	515	intergenic	HDCT	proximal
chr1_24829276_24829626	chr1	24829276	24829626	0.699432	0.305469	5	2	ENSG00000117602.6___protein_coding___RCAN3	-65	intragenic	CT	proximal
chr1_24829725_24830144	chr1	24829725	24830144	0.44397	0.234854	6	3	ENSG00000117602.6___protein_coding___RCAN3	-548	intragenic	HDCT	proximal
chr1_24968126_24968789	chr1	24968126	24968789	0.786942	0.61902	6	6	ENSG00000133226.12___protein_coding___SRRM1	-736	intragenic	HDCT	proximal
chr1_24968792_24969552	chr1	24968792	24969552	4.1219	4.61376	6	6	ENSG00000133226.12___protein_coding___SRRM1	330	intragenic	HDCT	proximal
chr1_24969692_24970910	chr1	24969692	24970910	4.24388	6.27437	6	6	ENSG00000133226.12___protein_coding___SRRM1	-252	intragenic	HDCT	proximal
chr1_25071343_25071817	chr1	25071343	25071817	0.437061	0.253163	4	4	ENSG00000169504.10___protein_coding___CLIC4	267	intergenic	HDCT	proximal
chr1_25071869_25072258	chr1	25071869	25072258	0.604231	0.357654	5	5	ENSG00000169504.10___protein_coding___CLIC4	-164	intragenic	HDCT	proximal
chr1_25174579_25175230	chr1	25174579	25175230	0.582295	0.384101	6	6	ENSG00000238482.1___snRNA___U6	70435	intergenic	HDCT	distal
chr1_25558234_25560011	chr1	25558234	25560011	4.6187	6.97314	6	6	ENSG00000117614.5___protein_coding___SYF2	130	intragenic	HDCT	proximal
chr1_25565998_25567033	chr1	25565998	25567033	1.2733	1.2621	6	6	ENSG00000117616.13___protein_coding___C1orf63	-3628	intergenic	HDCT	distal
chr1_25572343_25574718	chr1	25572343	25574718	3.46896	2.77236	6	6	ENSG00000117616.13___protein_coding___C1orf63	400	intragenic	HDCT	proximal
chr1_25592712_25594527	chr1	25592712	25594527	2.80969	4.07071	6	6	ENSG00000261349.1___pseudogene___RP3-465N24.5	-6	intragenic	HDCT	proximal
chr1_25594548_25594836	chr1	25594548	25594836	0.206149	0.586769	2	4	ENSG00000117616.13___protein_coding___C1orf63	287	intragenic	HD	proximal
chr1_25662883_25666125	chr1	25662883	25666125	4.18278	6.17198	6	6	ENSG00000117616.13___protein_coding___C1orf63	-86	intragenic	HDCT	proximal
chr1_25756136_25759691	chr1	25756136	25759691	3.64655	3.57712	6	6	ENSG00000204178.5___protein_coding___TMEM57	-503	intragenic	HDCT	proximal
chr1_25759936_25760335	chr1	25759936	25760335	0.300928	0.403601	5	4	ENSG00000204178.5___protein_coding___TMEM57	-2725	intragenic	HDCT	distal
chr1_25869981_25870954	chr1	25869981	25870954	0.749616	0.505062	6	6	ENSG00000157978.7___protein_coding___LDLRAP1	-397	intragenic	HDCT	proximal
chr1_25934985_25935356	chr1	25934985	25935356	0.794129	1.04179	6	6	ENSG00000117643.10___protein_coding___MAN1C1	8787	intergenic	HDCT	distal
chr1_25942508_25943188	chr1	25942508	25943188	0.695096	0.531342	6	6	ENSG00000117643.10___protein_coding___MAN1C1	1110	intergenic	HDCT	distal
chr1_25943246_25947821	chr1	25943246	25947821	1.86818	2.47178	6	6	ENSG00000117643.10___protein_coding___MAN1C1	-1193	intragenic	HDCT	distal
chr1_26012824_26014124	chr1	26012824	26014124	0.467014	0.60711	5	6	ENSG00000117643.10___protein_coding___MAN1C1	-482	intragenic	HDCT	proximal
chr1_26126130_26127871	chr1	26126130	26127871	1.90405	2.16004	6	6	ENSG00000162430.12___protein_coding___SEPN1	-317	intragenic	HDCT	proximal
chr1_26145559_26148171	chr1	26145559	26148171	4.65252	5.24936	6	6	ENSG00000117640.13___protein_coding___MTFR1L	68	intragenic	HDCT	proximal
chr1_26185155_26186387	chr1	26185155	26186387	1.37835	1.30071	6	6	ENSG00000127423.6___protein_coding___AUNIP	-131	intragenic	HDCT	proximal
chr1_26200947_26202782	chr1	26200947	26202782	1.93877	2.20945	6	6	ENSG00000207302.1___misc_RNA___Y_RNA	2121	intergenic	HDCT	distal
chr1_26229717_26230336	chr1	26229717	26230336	0.38563	0.331315	5	4	ENSG00000117632.16___protein_coding___STMN1	-276	intragenic	HDCT	proximal
chr1_26230355_26233747	chr1	26230355	26233747	2.90462	2.63349	6	6	ENSG00000117632.16___protein_coding___STMN1	72	intragenic	HDCT	proximal
chr1_26248823_26249987	chr1	26248823	26249987	0.942918	0.729497	6	6	ENSG00000266763.1___miRNA___AL033528.1	-11166	intergenic	HDCT	distal
chr1_26280769_26281279	chr1	26280769	26281279	0.502072	0.610771	4	4	ENSG00000207237.1___snRNA___U6	9663	intergenic	HDCT	distal
chr1_26323881_26324622	chr1	26323881	26324622	2.02785	2.28695	6	6	ENSG00000158006.9___protein_coding___PAFAH2	140	intragenic	HDCT	proximal
chr1_26347883_26352574	chr1	26347883	26352574	4.20763	3.6859	6	6	ENSG00000158008.5___protein_coding___EXTL1	-549	intragenic	HDCT	proximal
chr1_26354834_26355767	chr1	26354834	26355767	0.341736	0.39771	5	5	ENSG00000158008.5___protein_coding___EXTL1	3319	intragenic	HDCT	distal
chr1_26361324_26362769	chr1	26361324	26362769	1.57781	0.994143	6	6	ENSG00000158008.5___protein_coding___EXTL1	-3426	intragenic	HDCT	distal
chr1_26436912_26439292	chr1	26436912	26439292	6.85962	9.44121	6	6	ENSG00000175087.5___protein_coding___PDIK1L	225	intragenic	HDCT	proximal
chr1_26487553_26489025	chr1	26487553	26489025	1.63948	0.945563	6	6	ENSG00000197245.4___protein_coding___FAM110D	-2779	intragenic	HDCT	distal
chr1_26490496_26491389	chr1	26490496	26491389	1.66646	1.59291	6	6	ENSG00000142684.7___protein_coding___ZNF593	5418	intergenic	HDCT	distal
chr1_26496084_26497374	chr1	26496084	26497374	3.02874	3.98848	6	6	ENSG00000142684.7___protein_coding___ZNF593	-297	intragenic	HDCT	proximal
chr1_26551304_26552629	chr1	26551304	26552629	1.91071	1.99189	6	6	ENSG00000236155.2___pseudogene___RP11-231P20.2	-156	intragenic	HDCT	proximal
chr1_26560108_26560536	chr1	26560108	26560536	0.639357	0.615595	6	5	ENSG00000130695.9___protein_coding___CEP85	368	intergenic	HDCT	proximal
chr1_26560588_26562045	chr1	26560588	26562045	4.44085	5.14674	6	6	ENSG00000130695.9___protein_coding___CEP85	-624	intragenic	HDCT	proximal
chr1_26605849_26607426	chr1	26605849	26607426	2.38873	2.75551	6	6	ENSG00000142669.9___protein_coding___SH3BGRL3	-25	intragenic	HDCT	proximal
chr1_26632303_26633243	chr1	26632303	26633243	7.87662	9.89069	6	6	ENSG00000158062.16___protein_coding___UBXN11	-293	intragenic	HDCT	proximal
chr1_26633314_26633705	chr1	26633314	26633705	1.00312	0.934778	6	6	ENSG00000158062.16___protein_coding___UBXN11	30	intragenic	HDCT	proximal
chr1_26662620_26663144	chr1	26662620	26663144	0.625351	0.29678	6	2	ENSG00000176092.9___protein_coding___AIM1L	9	intragenic	HDCT	proximal
chr1_26686992_26687196	chr1	26686992	26687196	0.300833	0.171736	3	0	ENSG00000176092.9___protein_coding___AIM1L	6474	intergenic	HDCT	distal
chr1_26758049_26759735	chr1	26758049	26759735	3.75562	6.49691	6	6	ENSG00000117682.12___protein_coding___DHDDS	1	intragenic	HDCT	proximal
chr1_26797616_26800303	chr1	26797616	26800303	4.46623	5.19528	6	6	ENSG00000198830.6___protein_coding___HMGN2	-6	intragenic	HDCT	proximal
chr1_26826551_26828178	chr1	26826551	26828178	2.26113	2.80801	6	6	ENSG00000224129.1___pseudogene___DPPA2P2	-19375	intergenic	HDCT	distal
chr1_26855672_26857176	chr1	26855672	26857176	2.13444	2.70225	6	6	ENSG00000117676.9___protein_coding___RPS6KA1	-156	intragenic	HDCT	proximal
chr1_26946566_26948224	chr1	26946566	26948224	2.69933	2.99223	6	6	ENSG00000229247.2___pseudogene___RP11-492M19.3	-19709	intergenic	HDCT	distal
chr1_27018654_27020194	chr1	27018654	27020194	1.43565	1.2746	6	6	ENSG00000260063.1___antisense___RP5-968P14.2	-1197	intragenic	HDCT	distal
chr1_27021552_27025185	chr1	27021552	27025185	3.59136	3.32481	6	6	ENSG00000117713.13___protein_coding___ARID1A	-474	intragenic	HDCT	proximal
chr1_27113777_27115790	chr1	27113777	27115790	3.88402	4.29487	6	6	ENSG00000060642.6___protein_coding___PIGV	-98	intragenic	HDCT	proximal
chr1_27152458_27154604	chr1	27152458	27154604	2.37023	2.20901	6	6	ENSG00000204160.6___protein_coding___ZDHHC18	-331	intragenic	HDCT	proximal
chr1_27191025_27191709	chr1	27191025	27191709	1.14689	1.22456	6	6	ENSG00000175793.10___protein_coding___SFN	-1735	intergenic	HDCT	distal
chr1_27191770_27192625	chr1	27191770	27192625	1.07243	1.45236	6	6	ENSG00000175793.10___protein_coding___SFN	-2565	intergenic	HDCT	distal
chr1_27215770_27217265	chr1	27215770	27217265	4.40216	4.77678	6	6	ENSG00000142751.9___protein_coding___GPN2	-232	intragenic	HDCT	proximal
chr1_27225928_27227648	chr1	27225928	27227648	5.66005	9.08687	6	6	ENSG00000090273.9___protein_coding___NUDC	-60	intragenic	HDCT	proximal
chr1_27247740_27248098	chr1	27247740	27248098	0.884294	0.39386	5	4	ENSG00000090273.9___protein_coding___NUDC	297	intragenic	CT	proximal
chr1_27248178_27249219	chr1	27248178	27249219	4.07255	4.40024	6	6	ENSG00000090273.9___protein_coding___NUDC	-66	intragenic	HDCT	proximal
chr1_27286165_27287166	chr1	27286165	27287166	0.443164	0.803938	4	6	ENSG00000175707.7___protein_coding___C1orf172	-230	intragenic	HDCT	proximal
chr1_27319478_27322055	chr1	27319478	27322055	3.0106	2.72999	6	6	ENSG00000253368.3___protein_coding___TRNP1	42	intragenic	HDCT	proximal
chr1_27324277_27324692	chr1	27324277	27324692	1.00416	0.842271	6	6	ENSG00000253368.3___protein_coding___TRNP1	-3675	intragenic	HDCT	distal
chr1_27339333_27339739	chr1	27339333	27339739	0.331668	0.272931	3	4	ENSG00000158246.7___protein_coding___FAM46B	210	intergenic	HDCT	proximal
chr1_27357839_27358577	chr1	27357839	27358577	0.49588	0.339686	5	4	ENSG00000158246.7___protein_coding___FAM46B	18882	intergenic	HDCT	distal
chr1_27371267_27371609	chr1	27371267	27371609	0.646919	0.340364	5	2	ENSG00000158246.7___protein_coding___FAM46B	32112	intergenic	HDCT	distal
chr1_27371840_27371999	chr1	27371840	27371999	0.370894	0.145637	3	2	ENSG00000158246.7___protein_coding___FAM46B	32593	intergenic	HDCT	distal
chr1_27429054_27429300	chr1	27429054	27429300	0.274364	0.319064	3	1	ENSG00000090020.6___protein_coding___SLC9A1	-108	intragenic	HDCT	proximal
chr1_27477373_27477559	chr1	27477373	27477559	0.263158	0.0858555	3	1	ENSG00000090020.6___protein_coding___SLC9A1	-3506	intragenic	CT	distal
chr1_27478495_27481740	chr1	27478495	27481740	4.27529	2.70843	6	6	ENSG00000090020.6___protein_coding___SLC9A1	-854	intragenic	CT	proximal
chr1_27481772_27481984	chr1	27481772	27481984	0.179931	0.588372	1	4	ENSG00000090020.6___protein_coding___SLC9A1	478	intragenic	HD	proximal
chr1_27527847_27528051	chr1	27527847	27528051	1.484	1.37991	3	2	ENSG00000214973.3___pseudogene___CHCHD3P3	-14	intragenic	HDCT	proximal
chr1_27560401_27562453	chr1	27560401	27562453	3.59625	3.85455	6	6	ENSG00000142784.11___protein_coding___WDTC1	-269	intragenic	HDCT	proximal
chr1_27648178_27649906	chr1	27648178	27649906	4.99459	7.29114	6	6	ENSG00000186501.9___protein_coding___TMEM222	-252	intragenic	HDCT	proximal
chr1_27668491_27668866	chr1	27668491	27668866	0.191588	0.399068	4	4	ENSG00000142765.13___protein_coding___SYTL1	-131	intragenic	HDCT	proximal
chr1_27675803_27676893	chr1	27675803	27676893	0.429214	0.296786	5	3	ENSG00000142765.13___protein_coding___SYTL1	-111	intragenic	HDCT	proximal
chr1_27686742_27687344	chr1	27686742	27687344	0.536611	0.504742	6	6	ENSG00000142733.10___protein_coding___MAP3K6	2745	intragenic	HDCT	distal
chr1_27692036_27693563	chr1	27692036	27693563	0.945204	0.993057	6	6	ENSG00000142733.10___protein_coding___MAP3K6	-548	intragenic	HDCT	proximal
chr1_27717954_27720128	chr1	27717954	27720128	2.44553	2.61621	6	6	ENSG00000181773.6___protein_coding___GPR3	106	intragenic	HDCT	proximal
chr1_27754967_27755356	chr1	27754967	27755356	0.220865	0.419867	2	3	ENSG00000241169.1___lincRNA___RP4-752I6.1	28546	intragenic	HD	distal
chr1_27815434_27817425	chr1	27815434	27817425	6.25843	9.00428	6	6	ENSG00000158195.6___protein_coding___WASF2	-131	intragenic	HDCT	proximal
chr1_27823368_27823610	chr1	27823368	27823610	0.323799	0.21376	4	1	ENSG00000158195.6___protein_coding___WASF2	6821	intergenic	HDCT	distal
chr1_27847784_27851191	chr1	27847784	27851191	1.06995	2.60959	6	6	ENSG00000237429.1___antisense___RP1-159A19.4	2827	intergenic	HD	distal
chr1_27854256_27855826	chr1	27854256	27855826	1.50106	1.84729	6	6	ENSG00000237429.1___antisense___RP1-159A19.4	-2726	intragenic	HDCT	distal
chr1_27901631_27902281	chr1	27901631	27902281	0.511666	0.3079	4	3	ENSG00000126705.8___protein_coding___AHDC1	22142	intragenic	HDCT	distal
chr1_27902404_27902757	chr1	27902404	27902757	0.365195	0.228695	4	1	ENSG00000126705.8___protein_coding___AHDC1	22766	intragenic	HDCT	distal
chr1_27925661_27926246	chr1	27925661	27926246	0.391788	0.282752	3	5	ENSG00000126705.8___protein_coding___AHDC1	-3970	intragenic	HDCT	distal
chr1_27927602_27931130	chr1	27927602	27931130	3.15957	3.54471	6	6	ENSG00000126705.8___protein_coding___AHDC1	-558	intragenic	HDCT	proximal
chr1_27995645_27996262	chr1	27995645	27996262	0.712097	0.758066	6	5	ENSG00000225886.1___antisense___RP11-288L9.4	24	intragenic	HDCT	proximal
chr1_27998245_27998796	chr1	27998245	27998796	1.20573	1.18873	6	6	ENSG00000126709.10___protein_coding___IFI6	-167	intragenic	HDCT	proximal
chr1_28051737_28053408	chr1	28051737	28053408	3.05831	2.77654	6	6	ENSG00000009780.11___protein_coding___FAM76A	-5	intragenic	HDCT	proximal
chr1_28099224_28100963	chr1	28099224	28100963	3.68536	4.81996	6	6	ENSG00000269971.1___sense_intronic___RP3-426I6.5	274	intragenic	HDCT	proximal
chr1_28156750_28158412	chr1	28156750	28158412	4.63864	4.85923	6	6	ENSG00000117751.13___protein_coding___PPP1R8	-249	intragenic	HDCT	proximal
chr1_28198724_28198928	chr1	28198724	28198928	0.398726	0.309697	3	2	ENSG00000130775.11___protein_coding___THEMIS2	228	intergenic	HDCT	proximal
chr1_28199003_28200322	chr1	28199003	28200322	1.57559	1.74251	6	6	ENSG00000130775.11___protein_coding___THEMIS2	-580	intragenic	HDCT	proximal
chr1_28240335_28241187	chr1	28240335	28241187	3.40369	7.10904	6	6	ENSG00000117748.5___protein_coding___RPA2	-262	intragenic	HDCT	proximal
chr1_28241320_28241881	chr1	28241320	28241881	1.67624	3.11449	6	6	ENSG00000117748.5___protein_coding___RPA2	344	intergenic	HDCT	proximal
chr1_28285919_28287350	chr1	28285919	28287350	0.976723	0.977539	6	6	ENSG00000227050.1___antisense___RP11-460I13.2	-68	intragenic	HDCT	proximal
chr1_28414076_28415658	chr1	28414076	28415658	6.48743	7.49663	6	6	ENSG00000158161.11___protein_coding___EYA3	-207	intragenic	HDCT	proximal
chr1_28558583_28559741	chr1	28558583	28559741	4.46428	6.37653	6	6	ENSG00000126698.6___protein_coding___DNAJC8	-352	intragenic	HDCT	proximal
chr1_28561979_28563928	chr1	28561979	28563928	6.38383	6.9172	6	6	ENSG00000130770.13___protein_coding___ATPIF1	-289	intragenic	HDCT	proximal
chr1_28572877_28573882	chr1	28572877	28573882	0.731077	0.687983	5	5	ENSG00000271398.1___lincRNA___RP5-1092A3.5	274	intragenic	HDCT	proximal
chr1_28585975_28587596	chr1	28585975	28587596	2.28748	3.00576	6	6	ENSG00000130766.4___protein_coding___SESN2	-748	intragenic	HDCT	proximal
chr1_28654921_28656423	chr1	28654921	28656423	2.28311	6.1106	6	6	ENSG00000130772.9___protein_coding___MED18	-100	intragenic	HD	proximal
chr1_28695815_28697342	chr1	28695815	28697342	3.99424	4.82276	6	6	ENSG00000204138.8___protein_coding___PHACTR4	-324	intragenic	HDCT	proximal
chr1_28831783_28834293	chr1	28831783	28834293	4.19443	5.13289	6	6	ENSG00000242125.1___processed_transcript___SNHG3	-176	intragenic	HDCT	proximal
chr1_28844401_28845639	chr1	28844401	28845639	2.19328	1.30704	6	6	ENSG00000180198.11___protein_coding___RCC1	117	intragenic	HDCT	proximal
chr1_28878770_28880723	chr1	28878770	28880723	3.56035	4.51105	6	6	ENSG00000180098.5___protein_coding___TRNAU1AP	-2	intragenic	HDCT	proximal
chr1_28906831_28909078	chr1	28906831	28909078	3.35479	4.44079	6	6	ENSG00000197989.8___processed_transcript___SNHG12	214	intragenic	HDCT	proximal
chr1_28918990_28919371	chr1	28918990	28919371	0.364241	0.144711	3	0	ENSG00000188060.6___protein_coding___RAB42	-154	intragenic	HDCT	proximal
chr1_28968650_28970545	chr1	28968650	28970545	4.17051	7.50106	6	6	ENSG00000120656.7___protein_coding___TAF12	1	intragenic	HDCT	proximal
chr1_28974473_28975075	chr1	28974473	28975075	1.01235	1.2881	6	6	ENSG00000209804.1___snRNA___RNU11	337	intragenic	HDCT	proximal
chr1_28975179_28975799	chr1	28975179	28975799	0.307254	0.570317	2	6	ENSG00000209804.1___snRNA___RNU11	-378	intragenic	HDCT	proximal
chr1_28994628_28995332	chr1	28994628	28995332	0.649028	1.25604	6	6	ENSG00000162419.8___protein_coding___GMEB1	263	intragenic	HDCT	proximal
chr1_28995487_28996487	chr1	28995487	28996487	3.813	3.339	6	6	ENSG00000162419.8___protein_coding___GMEB1	-696	intragenic	HDCT	proximal
chr1_29062720_29063321	chr1	29062720	29063321	1.68033	2.16977	6	6	ENSG00000198492.10___protein_coding___YTHDF2	111	intragenic	HDCT	proximal
chr1_29063390_29064854	chr1	29063390	29064854	3.47963	4.14765	6	6	ENSG00000198492.10___protein_coding___YTHDF2	139	intragenic	HDCT	proximal
chr1_29101554_29102265	chr1	29101554	29102265	0.652083	0.581831	6	6	ENSG00000198492.10___protein_coding___YTHDF2	-36307	intergenic	HDCT	distal
chr1_29111826_29112260	chr1	29111826	29112260	0.829658	0.692773	6	5	ENSG00000116329.6___protein_coding___OPRD1	26610	intergenic	HDCT	distal
chr1_29138258_29140952	chr1	29138258	29140952	2.11942	2.59715	6	6	ENSG00000116329.6___protein_coding___OPRD1	-952	intragenic	HDCT	proximal
chr1_29140957_29141303	chr1	29140957	29141303	0.254363	0.28307	4	3	ENSG00000116329.6___protein_coding___OPRD1	-2477	intragenic	HDCT	distal
chr1_29141862_29142182	chr1	29141862	29142182	0.255697	0.295201	4	3	ENSG00000116329.6___protein_coding___OPRD1	-3369	intragenic	HDCT	distal
chr1_29213184_29214937	chr1	29213184	29214937	3.293	3.04143	6	6	ENSG00000159023.14___protein_coding___EPB41	-377	intragenic	HDCT	proximal
chr1_29240551_29242198	chr1	29240551	29242198	1.89367	1.30493	6	6	ENSG00000159023.14___protein_coding___EPB41	-284	intragenic	HDCT	proximal
chr1_29448112_29449744	chr1	29448112	29449744	0.832817	0.394232	6	4	ENSG00000253304.1___protein_coding___TMEM200B	-84	intragenic	HDCT	proximal
chr1_29450556_29451362	chr1	29450556	29451362	0.533169	0.257964	6	2	ENSG00000253304.1___protein_coding___TMEM200B	513	intergenic	HDCT	proximal
chr1_29507104_29509199	chr1	29507104	29509199	6.81281	7.34716	6	6	ENSG00000116350.11___protein_coding___SRSF4	-241	intragenic	HDCT	proximal
chr1_29556759_29557991	chr1	29556759	29557991	4.28189	5.50631	6	6	ENSG00000116353.11___protein_coding___MECR	-27	intragenic	HDCT	proximal
chr1_29562510_29565142	chr1	29562510	29565142	3.26004	4.49726	6	6	ENSG00000060656.15___protein_coding___PTPRU	-676	intragenic	HDCT	proximal
chr1_29585886_29587485	chr1	29585886	29587485	0.759915	0.84649	6	6	ENSG00000060656.15___protein_coding___PTPRU	6	intragenic	HDCT	proximal
chr1_29709726_29710312	chr1	29709726	29710312	0.477634	0.32917	5	4	ENSG00000230523.1___lincRNA___RP3-437I16.1	33394	intergenic	HDCT	distal
chr1_30558987_30559333	chr1	30558987	30559333	0.751396	0.48196	4	3	ENSG00000233399.2___lincRNA___RP11-111I12.1	48702	intergenic	HDCT	distal
chr1_30582705_30582918	chr1	30582705	30582918	0.452748	0.432304	3	2	ENSG00000233372.1___lincRNA___RP5-893G23.1	30297	intergenic	HDCT	distal
chr1_31190514_31191271	chr1	31190514	31191271	2.46973	1.88105	6	6	ENSG00000186056.5___antisense___MATN1-AS1	457	intragenic	HDCT	proximal
chr1_31191541_31192039	chr1	31191541	31192039	0.87371	0.366949	6	5	ENSG00000186056.5___antisense___MATN1-AS1	-162	intragenic	CT	proximal
chr1_31192107_31192425	chr1	31192107	31192425	0.326138	0.119412	4	2	ENSG00000162510.5___protein_coding___MATN1	169	intragenic	CT	proximal
chr1_31274805_31275183	chr1	31274805	31275183	0.471266	0.4741	4	5	ENSG00000229607.1___lincRNA___RP5-1125N11.1	-13405	intergenic	HDCT	distal
chr1_31296720_31297317	chr1	31296720	31297317	1.8469	2.59433	6	6	ENSG00000223382.3___lincRNA___RP1-65J11.1	55	intragenic	HDCT	proximal
chr1_31297489_31298054	chr1	31297489	31298054	1.5918	1.03774	6	6	ENSG00000223382.3___lincRNA___RP1-65J11.1	-250	intragenic	HDCT	proximal
chr1_31378771_31379026	chr1	31378771	31379026	0.335745	0.0913617	3	0	ENSG00000162512.11___protein_coding___SDC3	-2708	intragenic	CT	distal
chr1_31379957_31381317	chr1	31379957	31381317	2.21131	1.77613	6	6	ENSG00000162512.11___protein_coding___SDC3	-970	intragenic	HDCT	proximal
chr1_31381624_31382413	chr1	31381624	31382413	1.34953	0.860951	6	6	ENSG00000162512.11___protein_coding___SDC3	411	intergenic	HDCT	proximal
chr1_31537091_31539074	chr1	31537091	31539074	4.11453	6.45868	6	6	ENSG00000134644.11___protein_coding___PUM1	-439	intragenic	HDCT	proximal
chr1_31627364_31628761	chr1	31627364	31628761	1.76625	1.15859	6	6	ENSG00000084628.5___protein_coding___NKAIN1	-26459	intergenic	HDCT	distal
chr1_31654422_31655565	chr1	31654422	31655565	0.75854	0.643768	6	6	ENSG00000084628.5___protein_coding___NKAIN1	471	intragenic	HDCT	proximal
chr1_31711681_31712939	chr1	31711681	31712939	1.28307	0.720575	6	6	ENSG00000084628.5___protein_coding___NKAIN1	-90	intragenic	HDCT	proximal
chr1_31768627_31771149	chr1	31768627	31771149	6.63043	11.0914	6	6	ENSG00000121766.10___protein_coding___ZCCHC17	5	intragenic	HDCT	proximal
chr1_31843307_31846950	chr1	31843307	31846950	4.5678	4.58762	6	6	ENSG00000121769.3___protein_coding___FABP3	-790	intragenic	HDCT	proximal
chr1_31867683_31868006	chr1	31867683	31868006	0.440431	0.419495	4	4	ENSG00000168528.7___protein_coding___SERINC2	14566	intergenic	HDCT	distal
chr1_31886443_31886692	chr1	31886443	31886692	0.179117	0.11674	3	1	ENSG00000168528.7___protein_coding___SERINC2	91	intragenic	HDCT	proximal
chr1_32014815_32015408	chr1	32014815	32015408	0.727886	0.573255	5	6	ENSG00000229167.1___antisense___RP11-73M7.1	-26061	intergenic	HDCT	distal
chr1_32083290_32083973	chr1	32083290	32083973	0.741725	0.462665	6	4	ENSG00000121764.7___protein_coding___HCRTR1	-331	intragenic	HDCT	proximal
chr1_32109458_32111424	chr1	32109458	32111424	8.68156	12.6794	6	6	ENSG00000162517.8___protein_coding___PEF1	-32	intragenic	HDCT	proximal
chr1_32135201_32136309	chr1	32135201	32136309	0.288692	0.517452	4	5	ENSG00000084636.12___protein_coding___COL16A1	-447	intragenic	HDCT	proximal
chr1_32180932_32181441	chr1	32180932	32181441	0.574729	0.644075	6	5	ENSG00000084636.12___protein_coding___COL16A1	11267	intergenic	HDCT	distal
chr1_32224732_32231077	chr1	32224732	32231077	3.7289	4.72694	6	6	ENSG00000121753.8___protein_coding___BAI2	1278	intragenic	HDCT	distal
chr1_32237499_32238699	chr1	32237499	32238699	1.44689	0.920312	6	6	ENSG00000121753.8___protein_coding___BAI2	7606	intergenic	HDCT	distal
chr1_32253567_32254953	chr1	32253567	32254953	1.877	1.88023	6	6	ENSG00000254545.1___antisense___RP11-84A19.3	470	intragenic	HDCT	proximal
chr1_32402422_32404644	chr1	32402422	32404644	3.7177	3.81762	6	6	ENSG00000184007.13___protein_coding___PTP4A2	47	intragenic	HDCT	proximal
chr1_32410082_32410696	chr1	32410082	32410696	0.589998	0.640039	5	5	ENSG00000184007.13___protein_coding___PTP4A2	-67	intragenic	HDCT	proximal
chr1_32478804_32481191	chr1	32478804	32481191	4.52909	5.6726	6	6	ENSG00000121774.12___protein_coding___KHDRBS1	-401	intragenic	HDCT	proximal
chr1_32537758_32539877	chr1	32537758	32539877	7.00282	6.34066	6	6	ENSG00000121775.13___protein_coding___TMEM39B	-51	intragenic	HDCT	proximal
chr1_32572997_32575039	chr1	32572997	32575039	5.94765	9.67018	6	6	ENSG00000025800.9___protein_coding___KPNA6	-130	intragenic	HDCT	proximal
chr1_32644679_32646625	chr1	32644679	32646625	2.33075	2.15689	6	6	ENSG00000084652.11___protein_coding___TXLNA	13	intragenic	HDCT	proximal
chr1_32665544_32667403	chr1	32665544	32667403	1.93915	2.40313	6	6	ENSG00000160050.10___protein_coding___CCDC28B	-229	intragenic	HDCT	proximal
chr1_32670587_32672312	chr1	32670587	32672312	3.09982	2.99977	6	6	ENSG00000160051.7___protein_coding___IQCC	-188	intragenic	HDCT	proximal
chr1_32686684_32688885	chr1	32686684	32688885	6.05435	9.8362	6	6	ENSG00000160055.15___protein_coding___TMEM234	-134	intragenic	HDCT	proximal
chr1_32705669_32707402	chr1	32705669	32707402	1.63156	1.07916	6	6	ENSG00000220785.3___pseudogene___MTMR9LP	145	intragenic	HDCT	proximal
chr1_32757244_32758556	chr1	32757244	32758556	1.25444	1.14787	6	6	ENSG00000116478.7___protein_coding___HDAC1	92	intragenic	HDCT	proximal
chr1_32800146_32802428	chr1	32800146	32802428	1.40841	0.983464	6	6	ENSG00000175130.6___protein_coding___MARCKSL1	-692	intragenic	HDCT	proximal
chr1_32816684_32818114	chr1	32816684	32818114	2.0905	1.71031	6	6	ENSG00000162526.6___protein_coding___TSSK3	-278	intragenic	HDCT	proximal
chr1_32827344_32827854	chr1	32827344	32827854	0.345036	0.178461	4	1	ENSG00000225828.1___protein_coding___FAM229A	175	intragenic	HDCT	proximal
chr1_32858855_32861362	chr1	32858855	32861362	5.28037	8.35893	6	6	ENSG00000160058.14___protein_coding___BSDC1	60	intragenic	HDCT	proximal
chr1_32892114_32893085	chr1	32892114	32893085	1.92615	1.58338	6	6	ENSG00000229259.1___pseudogene___LRRC37A12P	210	intragenic	HDCT	proximal
chr1_32929609_32931480	chr1	32929609	32931480	1.81576	1.89031	6	6	ENSG00000254553.1___protein_coding___RP1-27O5.3	112	intragenic	HDCT	proximal
chr1_32965671_32966802	chr1	32965671	32966802	1.88954	1.56201	6	6	ENSG00000215897.4___protein_coding___ZBTB8B	-35567	intragenic	HDCT	distal
chr1_33004626_33006074	chr1	33004626	33006074	1.36524	1.17763	6	6	ENSG00000160062.9___protein_coding___ZBTB8A	-321	intragenic	HDCT	proximal
chr1_33077365_33077490	chr1	33077365	33077490	0.208915	0.111761	3	2	ENSG00000176261.11___protein_coding___ZBTB8OS	-20230	intragenic	HDCT	distal
chr1_33077502_33078401	chr1	33077502	33078401	1.94157	3.32563	6	6	ENSG00000176261.11___protein_coding___ZBTB8OS	-19706	intragenic	HDCT	distal
chr1_33115119_33116732	chr1	33115119	33116732	3.45104	8.76404	6	6	ENSG00000176261.11___protein_coding___ZBTB8OS	-199	intragenic	HD	proximal
chr1_33116763_33117753	chr1	33116763	33117753	5.72274	5.69731	6	6	ENSG00000162521.13___protein_coding___RBBP4	-171	intragenic	HDCT	proximal
chr1_33167658_33169122	chr1	33167658	33169122	1.28497	1.31908	6	6	ENSG00000162520.10___protein_coding___SYNC	30	intragenic	HDCT	proximal
chr1_33206988_33207932	chr1	33206988	33207932	0.399825	0.321581	5	4	ENSG00000162522.6___protein_coding___KIAA1522	25	intragenic	HDCT	proximal
chr1_33219097_33221563	chr1	33219097	33221563	5.02197	9.03378	6	6	ENSG00000162522.6___protein_coding___KIAA1522	-709	intragenic	HDCT	proximal
chr1_33231211_33231405	chr1	33231211	33231405	0.586122	0.110735	3	1	ENSG00000162522.6___protein_coding___KIAA1522	-41	intragenic	CT	proximal
chr1_33281819_33284355	chr1	33281819	33284355	5.89415	6.74693	6	6	ENSG00000116497.13___protein_coding___S100PBP	-45	intragenic	HDCT	proximal
chr1_33335423_33337103	chr1	33335423	33337103	1.03867	1.04117	6	6	ENSG00000160097.10___protein_coding___FNDC5	-150	intragenic	HDCT	proximal
chr1_33351323_33353735	chr1	33351323	33353735	1.61329	2.03056	6	6	ENSG00000121905.5___protein_coding___HPCA	-467	intragenic	HDCT	proximal
chr1_33358094_33359846	chr1	33358094	33359846	0.800598	0.721253	6	6	ENSG00000121905.5___protein_coding___HPCA	154	intragenic	HDCT	proximal
chr1_33366107_33367562	chr1	33366107	33367562	1.24313	0.888191	6	6	ENSG00000121900.13___protein_coding___TMEM54	1	intragenic	HDCT	proximal
chr1_33427592_33427945	chr1	33427592	33427945	0.293754	0.230994	3	4	ENSG00000116514.12___protein_coding___RNF19B	-2516	intragenic	HDCT	distal
chr1_33428040_33430978	chr1	33428040	33430978	2.55393	2.88694	6	6	ENSG00000116514.12___protein_coding___RNF19B	-776	intragenic	HDCT	proximal
chr1_33438188_33439066	chr1	33438188	33439066	1.76758	1.32059	6	6	ENSG00000267885.1___protein_coding___FKSG48	640	intergenic	HDCT	proximal
chr1_33501577_33503019	chr1	33501577	33503019	4.37267	5.36354	6	6	ENSG00000004455.12___protein_coding___AK2	-142	intragenic	HDCT	proximal
chr1_33546048_33548674	chr1	33546048	33548674	3.36094	3.33039	6	6	ENSG00000142920.12___protein_coding___ADC	-102	intragenic	HDCT	proximal
chr1_33592031_33593626	chr1	33592031	33593626	2.20256	4.23001	6	6	ENSG00000142920.12___protein_coding___ADC	-32584	intergenic	HDCT	distal
chr1_33646065_33646448	chr1	33646065	33646448	0.341707	0.343626	6	5	ENSG00000116525.9___protein_coding___TRIM62	-1009	intragenic	HDCT	distal
chr1_33646583_33647975	chr1	33646583	33647975	2.18696	1.54705	6	6	ENSG00000116525.9___protein_coding___TRIM62	13	intragenic	HDCT	proximal
chr1_33721163_33721828	chr1	33721163	33721828	0.785277	0.638028	6	6	ENSG00000160094.10___protein_coding___ZNF362	649	intergenic	HDCT	proximal
chr1_33721882_33724129	chr1	33721882	33724129	2.11916	3.85784	6	6	ENSG00000160094.10___protein_coding___ZNF362	-786	intragenic	HDCT	proximal
chr1_33772223_33772500	chr1	33772223	33772500	0.416579	0.14384	4	2	ENSG00000225313.2___antisense___RP11-415J8.3	604	intragenic	CT	proximal
chr1_33772503_33772792	chr1	33772503	33772792	0.38314	0.309852	3	3	ENSG00000225313.2___antisense___RP11-415J8.3	318	intragenic	HDCT	proximal
chr1_33813348_33813512	chr1	33813348	33813512	0.217912	0.207231	3	0	ENSG00000134686.12___protein_coding___PHC2	-1820	intragenic	HDCT	distal
chr1_33813739_33815502	chr1	33813739	33815502	2.65181	3.18664	6	6	ENSG00000134686.12___protein_coding___PHC2	-629	intragenic	HDCT	proximal
chr1_33815601_33816254	chr1	33815601	33816254	1.6035	1.57975	6	6	ENSG00000233246.1___antisense___RP11-415J8.5	24	intragenic	HDCT	proximal
chr1_33857320_33857698	chr1	33857320	33857698	0.296102	0.283279	3	2	ENSG00000134686.12___protein_coding___PHC2	-856	intragenic	HDCT	proximal
chr1_33857795_33858487	chr1	33857795	33858487	0.422299	0.509091	4	5	ENSG00000134686.12___protein_coding___PHC2	-224	intragenic	HDCT	proximal
chr1_33895130_33897095	chr1	33895130	33897095	2.25218	2.87145	6	6	ENSG00000134686.12___protein_coding___PHC2	-102	intragenic	HDCT	proximal
chr1_33938174_33939073	chr1	33938174	33939073	3.51404	3.98598	6	6	ENSG00000121903.10___protein_coding___ZSCAN20	-363	intragenic	HDCT	proximal
chr1_34628312_34632358	chr1	34628312	34632358	2.35638	2.84677	6	6	ENSG00000121904.13___protein_coding___CSMD2	-539	intragenic	HDCT	proximal
chr1_34731763_34732626	chr1	34731763	34732626	0.566906	0.430159	6	5	ENSG00000270241.1___pseudogene___RP4-657M3.2	-10697	intergenic	HDCT	distal
chr1_35220705_35220903	chr1	35220705	35220903	0.312611	0.234933	2	3	ENSG00000189280.3___protein_coding___GJB5	-157	intragenic	HDCT	proximal
chr1_35246840_35247783	chr1	35246840	35247783	0.527942	0.665388	4	6	ENSG00000188910.7___protein_coding___GJB3	-522	intragenic	HDCT	proximal
chr1_35324159_35325620	chr1	35324159	35325620	4.50367	5.84738	6	6	ENSG00000163866.8___protein_coding___SMIM12	220	intragenic	HDCT	proximal
chr1_35331648_35332154	chr1	35331648	35332154	0.883627	0.390518	6	6	ENSG00000163866.8___protein_coding___SMIM12	6485	intragenic	CT	distal
chr1_35332214_35332341	chr1	35332214	35332341	0.259744	0.212144	3	2	ENSG00000163866.8___protein_coding___SMIM12	6861	intragenic	HDCT	distal
chr1_35384407_35384529	chr1	35384407	35384529	0.456119	0.0901428	3	0	ENSG00000116544.7___protein_coding___DLGAP3	-6626	intragenic	CT	distal
chr1_35387800_35391636	chr1	35387800	35391636	1.11238	1.83527	6	6	ENSG00000116544.7___protein_coding___DLGAP3	-1376	intragenic	HDCT	distal
chr1_35393759_35396511	chr1	35393759	35396511	4.08072	7.14055	6	6	ENSG00000116544.7___protein_coding___DLGAP3	-50	intragenic	HDCT	proximal
chr1_35449935_35451390	chr1	35449935	35451390	2.32511	2.8394	6	6	ENSG00000241014.1___processed_transcript___RP11-244H3.1	-250	intragenic	HDCT	proximal
chr1_35496391_35497737	chr1	35496391	35497737	5.04471	6.95948	6	6	ENSG00000163867.11___protein_coding___ZMYM6	-168	intragenic	HDCT	proximal
chr1_35497739_35497967	chr1	35497739	35497967	0.549756	0.469157	3	4	ENSG00000163867.11___protein_coding___ZMYM6	285	intergenic	HDCT	proximal
chr1_35544536_35545698	chr1	35544536	35545698	2.40796	3.40553	6	6	ENSG00000197056.5___protein_coding___ZMYM1	-126	intragenic	HDCT	proximal
chr1_35655501_35655748	chr1	35655501	35655748	0.289324	0.22189	3	0	ENSG00000116560.6___protein_coding___SFPQ	-549	intragenic	HDCT	proximal
chr1_35656199_35658985	chr1	35656199	35658985	4.63898	6.52861	6	6	ENSG00000116560.6___protein_coding___SFPQ	-1156	intragenic	HDCT	distal
chr1_35658989_35659357	chr1	35658989	35659357	0.412238	0.425926	4	4	ENSG00000116560.6___protein_coding___SFPQ	425	intergenic	HDCT	proximal
chr1_35676340_35676712	chr1	35676340	35676712	0.2044	0.289129	2	3	ENSG00000201868.1___misc_RNA___Y_RNA	-14957	intergenic	HDCT	distal
chr1_35733867_35735526	chr1	35733867	35735526	2.40116	2.44545	6	6	ENSG00000146463.7___protein_coding___ZMYM4	-63	intragenic	HDCT	proximal
chr1_36022092_36027894	chr1	36022092	36027894	5.86888	6.8133	6	6	ENSG00000020129.11___protein_coding___NCDN	-887	intragenic	HDCT	proximal
chr1_36027897_36028188	chr1	36027897	36028188	0.307328	0.199208	4	3	ENSG00000020129.11___protein_coding___NCDN	25	intragenic	HDCT	proximal
chr1_36038480_36039391	chr1	36038480	36039391	1.44469	1.34708	6	6	ENSG00000116819.6___protein_coding___TFAP2E	34	intragenic	HDCT	proximal
chr1_36106069_36108041	chr1	36106069	36108041	7.63413	9.19681	6	6	ENSG00000126067.7___protein_coding___PSMB2	-389	intragenic	HDCT	proximal
chr1_36173078_36174536	chr1	36173078	36174536	1.3722	1.61989	6	6	ENSG00000239859.2___misc_RNA___RN7SL281P	1933	intergenic	HDCT	distal
chr1_36179510_36182103	chr1	36179510	36182103	0.730144	0.949459	6	6	ENSG00000142686.7___protein_coding___C1orf216	-1704	intragenic	HDCT	distal
chr1_36182493_36185152	chr1	36182493	36185152	3.97919	5.90295	6	6	ENSG00000142686.7___protein_coding___C1orf216	-671	intragenic	HDCT	proximal
chr1_36234755_36235942	chr1	36234755	36235942	2.5131	1.88967	6	6	ENSG00000092853.9___protein_coding___CLSPN	-179	intragenic	HDCT	proximal
chr1_36272979_36275036	chr1	36272979	36275036	3.27789	2.40228	6	6	ENSG00000134698.10___protein_coding___AGO4	-235	intragenic	HDCT	proximal
chr1_36348115_36350008	chr1	36348115	36350008	3.70087	5.29612	6	6	ENSG00000092847.6___protein_coding___AGO1	-252	intragenic	HDCT	proximal
chr1_36395671_36397831	chr1	36395671	36397831	3.61776	3.36704	6	6	ENSG00000126070.13___protein_coding___AGO3	-69	intragenic	HDCT	proximal
chr1_36549316_36550293	chr1	36549316	36550293	1.19512	1.03747	6	6	ENSG00000092850.7___protein_coding___TEKT2	-129	intragenic	HDCT	proximal
chr1_36553798_36555561	chr1	36553798	36555561	3.82797	4.70102	6	6	ENSG00000116863.10___protein_coding___ADPRHL2	-204	intragenic	HDCT	proximal
chr1_36614024_36615220	chr1	36614024	36615220	4.93297	8.66155	6	6	ENSG00000054116.7___protein_coding___TRAPPC3	-265	intragenic	HDCT	proximal
chr1_36620638_36624165	chr1	36620638	36624165	4.56791	4.51309	6	6	ENSG00000116871.11___protein_coding___MAP7D1	413	intragenic	HDCT	proximal
chr1_36626316_36627401	chr1	36626316	36627401	0.913519	0.403383	6	6	ENSG00000116871.11___protein_coding___MAP7D1	-4043	intragenic	CT	distal
chr1_36689076_36689872	chr1	36689076	36689872	1.01607	1.61897	6	6	ENSG00000054118.9___protein_coding___THRAP3	542	intergenic	HDCT	proximal
chr1_36689961_36691148	chr1	36689961	36691148	4.78796	6.29523	6	6	ENSG00000054118.9___protein_coding___THRAP3	-521	intragenic	HDCT	proximal
chr1_36771642_36773575	chr1	36771642	36773575	4.68115	5.46176	6	6	ENSG00000214193.5___protein_coding___SH3D21	98	intragenic	HDCT	proximal
chr1_36848968_36849182	chr1	36848968	36849182	0.229751	0.144394	3	1	ENSG00000196182.6___protein_coding___STK40	-2401	intragenic	HDCT	distal
chr1_36850045_36851527	chr1	36850045	36851527	2.83128	3.16546	6	6	ENSG00000196182.6___protein_coding___STK40	-690	intragenic	HDCT	proximal
chr1_36851718_36852577	chr1	36851718	36852577	0.894535	1.34236	6	6	ENSG00000196182.6___protein_coding___STK40	651	intergenic	HDCT	proximal
chr1_36862560_36863948	chr1	36862560	36863948	3.97118	5.92678	6	6	ENSG00000181817.5___protein_coding___LSM10	-224	intragenic	HDCT	proximal
chr1_36915297_36916776	chr1	36915297	36916776	4.40255	6.12021	6	6	ENSG00000116885.14___protein_coding___OSCP1	3	intragenic	HDCT	proximal
chr1_36928901_36930537	chr1	36928901	36930537	4.29652	8.77279	6	6	ENSG00000116898.7___protein_coding___MRPS15	-226	intragenic	HDCT	proximal
chr1_37496884_37500964	chr1	37496884	37500964	1.68396	1.3439	6	6	ENSG00000163873.5___protein_coding___GRIK3	-801	intragenic	HDCT	proximal
chr1_37720985_37721342	chr1	37720985	37721342	0.32903	0.23787	5	1	ENSG00000252368.1___rRNA___RNA5SP43	-9222	intergenic	HDCT	distal
chr1_37783367_37784437	chr1	37783367	37784437	0.643319	0.637363	5	6	ENSG00000223944.1___lincRNA___RP5-1180C18.1	-6798	intragenic	HDCT	distal
chr1_37939540_37940515	chr1	37939540	37940515	0.850978	1.42845	6	6	ENSG00000233621.1___antisense___RP11-422J8.1	16	intragenic	HDCT	proximal
chr1_37978975_37981057	chr1	37978975	37981057	3.9251	5.64258	6	6	ENSG00000163875.11___protein_coding___MEAF6	147	intragenic	HDCT	proximal
chr1_38018964_38020027	chr1	38018964	38020027	5.95392	6.39859	6	6	ENSG00000163877.8___protein_coding___SNIP1	-352	intragenic	HDCT	proximal
chr1_38022223_38023095	chr1	38022223	38023095	0.552175	0.908167	6	6	ENSG00000163879.9___protein_coding___DNALI1	-53	intragenic	HDCT	proximal
chr1_38060781_38062148	chr1	38060781	38062148	6.01009	8.17258	6	6	ENSG00000134697.7___protein_coding___GNL2	-56	intragenic	HDCT	proximal
chr1_38155049_38156305	chr1	38155049	38156305	3.05171	3.35699	6	6	ENSG00000116922.9___protein_coding___C1orf109	317	intragenic	HDCT	proximal
chr1_38157070_38158089	chr1	38157070	38158089	2.88271	4.62921	6	6	ENSG00000116922.9___protein_coding___C1orf109	-296	intragenic	HDCT	proximal
chr1_38158123_38158707	chr1	38158123	38158707	3.20921	3.00415	6	6	ENSG00000134690.6___protein_coding___CDCA8	-263	intragenic	HDCT	proximal
chr1_38217901_38219427	chr1	38217901	38219427	2.1259	2.03781	6	6	ENSG00000183317.12___protein_coding___EPHA10	-1	intragenic	HDCT	proximal
chr1_38227101_38227305	chr1	38227101	38227305	0.165356	0.194267	0	3	ENSG00000183317.12___protein_coding___EPHA10	-3534	intragenic	HDCT	distal
chr1_38229396_38232344	chr1	38229396	38232344	2.40973	2.71366	6	6	ENSG00000183317.12___protein_coding___EPHA10	66	intragenic	HDCT	proximal
chr1_38258908_38259432	chr1	38258908	38259432	0.632183	0.498457	6	4	ENSG00000185090.10___protein_coding___MANEAL	303	intergenic	HDCT	proximal
chr1_38259449_38261520	chr1	38259449	38261520	2.7069	2.81196	6	6	ENSG00000185090.10___protein_coding___MANEAL	-330	intragenic	HDCT	proximal
chr1_38272788_38275110	chr1	38272788	38275110	2.73936	3.55866	6	6	ENSG00000197982.11___protein_coding___C1orf122	54	intragenic	HDCT	proximal
chr1_38324309_38326135	chr1	38324309	38326135	3.4543	5.18568	6	6	ENSG00000188786.9___protein_coding___MTF1	-69	intragenic	HDCT	proximal
chr1_38396872_38398020	chr1	38396872	38398020	1.28579	2.11267	6	6	ENSG00000204084.8___protein_coding___INPP5B	26	intragenic	HDCT	proximal
chr1_38411285_38412996	chr1	38411285	38412996	6.98856	6.30929	6	6	ENSG00000204084.8___protein_coding___INPP5B	135	intragenic	HDCT	proximal
chr1_38454601_38455793	chr1	38454601	38455793	6.12238	8.24428	6	6	ENSG00000183431.7___protein_coding___SF3A3	-124	intragenic	HDCT	proximal
chr1_38455821_38456405	chr1	38455821	38456405	1.29195	0.705718	6	6	ENSG00000183431.7___protein_coding___SF3A3	367	intragenic	HDCT	proximal
chr1_38461387_38462293	chr1	38461387	38462293	1.06829	1.46664	6	6	ENSG00000183386.5___protein_coding___FHL3	-3263	intergenic	HDCT	distal
chr1_38470099_38471314	chr1	38470099	38471314	0.796654	0.771144	6	6	ENSG00000183386.5___protein_coding___FHL3	-466	intragenic	HDCT	proximal
chr1_38471340_38471593	chr1	38471340	38471593	0.300831	0.0833383	4	1	ENSG00000183386.5___protein_coding___FHL3	189	intergenic	CT	proximal
chr1_38477766_38478255	chr1	38477766	38478255	1.98874	1.10859	6	6	ENSG00000183520.7___protein_coding___UTP11L	394	intragenic	HDCT	proximal
chr1_38478261_38479349	chr1	38478261	38479349	4.20178	6.64214	6	6	ENSG00000183520.7___protein_coding___UTP11L	-355	intragenic	HDCT	proximal
chr1_38509815_38510956	chr1	38509815	38510956	0.993227	0.836104	6	6	ENSG00000185668.5___protein_coding___POU3F1	-2063	intragenic	HDCT	distal
chr1_38510971_38511765	chr1	38510971	38511765	1.21977	0.967601	5	6	ENSG00000185668.5___protein_coding___POU3F1	-1081	intragenic	HDCT	distal
chr1_38512021_38512493	chr1	38512021	38512493	0.46493	0.552693	4	3	ENSG00000185668.5___protein_coding___POU3F1	-192	intragenic	HDCT	proximal
chr1_38512630_38513978	chr1	38512630	38513978	0.99719	0.590545	6	6	ENSG00000224592.1___antisense___RP5-884C9.2	-208	intragenic	HDCT	proximal
chr1_38941781_38942173	chr1	38941781	38942173	0.318323	0.207358	4	1	ENSG00000238063.1___lincRNA___RP11-329N22.1	-1110	intragenic	HDCT	distal
chr1_39043938_39044424	chr1	39043938	39044424	0.339534	0.223996	4	1	ENSG00000238063.1___lincRNA___RP11-329N22.1	-103314	intergenic	HDCT	distal
chr1_39249362_39249668	chr1	39249362	39249668	0.292672	0.204895	3	0	ENSG00000116954.7___protein_coding___RRAGC	-64230	intergenic	HDCT	distal
chr1_39269695_39270178	chr1	39269695	39270178	0.616937	0.283765	6	4	ENSG00000116954.7___protein_coding___RRAGC	-43808	intergenic	HDCT	distal
chr1_39324054_39326650	chr1	39324054	39326650	4.21246	6.1199	6	6	ENSG00000116954.7___protein_coding___RRAGC	-142	intragenic	HDCT	proximal
chr1_39338389_39339926	chr1	39338389	39339926	3.35647	3.95752	6	6	ENSG00000228436.2___antisense___RP5-864K19.4	-44	intragenic	HDCT	proximal
chr1_39456201_39458642	chr1	39456201	39458642	4.09925	4.93831	6	6	ENSG00000174574.11___protein_coding___AKIRIN1	-254	intragenic	HDCT	proximal
chr1_39491366_39493201	chr1	39491366	39493201	4.13115	6.23578	6	6	ENSG00000168653.6___protein_coding___NDUFS5	-294	intragenic	HDCT	proximal
chr1_39546156_39548748	chr1	39546156	39548748	2.4815	2.10667	6	6	ENSG00000127603.19___protein_coding___MACF1	-364	intragenic	HDCT	proximal
chr1_39570454_39572310	chr1	39570454	39572310	1.33357	1.55236	6	6	ENSG00000127603.19___protein_coding___MACF1	-282	intragenic	HDCT	proximal
chr1_39733724_39736885	chr1	39733724	39736885	1.24448	2.40754	6	6	ENSG00000127603.19___protein_coding___MACF1	-1106	intragenic	HDCT	distal
chr1_39736916_39737123	chr1	39736916	39737123	0.370935	0.211273	4	2	ENSG00000127603.19___protein_coding___MACF1	-2821	intragenic	HDCT	distal
chr1_39737483_39738402	chr1	39737483	39738402	0.555366	0.489904	4	6	ENSG00000127603.19___protein_coding___MACF1	-3744	intragenic	HDCT	distal
chr1_39738439_39739132	chr1	39738439	39739132	0.376601	0.398542	5	6	ENSG00000127603.19___protein_coding___MACF1	-4587	intragenic	HDCT	distal
chr1_39873806_39875468	chr1	39873806	39875468	2.21992	3.10293	6	6	ENSG00000255103.1___protein_coding___KIAA0754	1513	intragenic	HDCT	distal
chr1_39956413_39956639	chr1	39956413	39956639	0.147367	0.151516	3	1	ENSG00000183682.7___protein_coding___BMP8A	791	intergenic	HDCT	proximal
chr1_39956656_39957786	chr1	39956656	39957786	0.547396	0.444171	6	5	ENSG00000183682.7___protein_coding___BMP8A	96	intragenic	HDCT	proximal
chr1_39957907_39958030	chr1	39957907	39958030	0.209767	0.143175	3	1	ENSG00000183682.7___protein_coding___BMP8A	-651	intragenic	HDCT	proximal
chr1_39958048_39958257	chr1	39958048	39958257	0.235697	0.248449	4	2	ENSG00000183682.7___protein_coding___BMP8A	-835	intragenic	HDCT	proximal
chr1_39958327_39958458	chr1	39958327	39958458	0.262262	0.148309	2	3	ENSG00000183682.7___protein_coding___BMP8A	-1075	intragenic	HDCT	distal
chr1_39980330_39981587	chr1	39980330	39981587	0.754142	0.45235	5	5	ENSG00000237624.1___pseudogene___OXCT2P1	-331	intragenic	HDCT	proximal
chr1_40024684_40025393	chr1	40024684	40025393	3.44762	3.97964	6	6	ENSG00000243970.1___pseudogene___PPIEL	660	intergenic	HDCT	proximal
chr1_40040305_40040524	chr1	40040305	40040524	0.270574	0.115497	3	0	ENSG00000090621.9___protein_coding___PABPC4	-1037	intragenic	HDCT	distal
chr1_40040685_40043034	chr1	40040685	40043034	2.15659	1.79697	6	6	ENSG00000090621.9___protein_coding___PABPC4	-64	intragenic	HDCT	proximal
chr1_40136490_40138528	chr1	40136490	40138528	2.27157	3.06381	6	6	ENSG00000116981.3___protein_coding___NT5C1A	-200	intragenic	HDCT	proximal
chr1_40154358_40158673	chr1	40154358	40158673	3.40052	6.13261	6	6	ENSG00000116983.8___protein_coding___HPCAL4	-844	intragenic	HDCT	proximal
chr1_40166795_40167398	chr1	40166795	40167398	0.624377	0.618548	6	5	ENSG00000084072.12___protein_coding___PPIE	-9243	intragenic	HDCT	distal
chr1_40204085_40205540	chr1	40204085	40205540	6.15476	11.5887	6	6	ENSG00000084072.12___protein_coding___PPIE	-151	intragenic	HDCT	proximal
chr1_40235930_40237214	chr1	40235930	40237214	0.716317	0.809957	6	6	ENSG00000198754.5___protein_coding___OXCT2	-447	intragenic	HDCT	proximal
chr1_40347900_40349586	chr1	40347900	40349586	9.27434	13.2164	6	6	ENSG00000043514.11___protein_coding___TRIT1	-362	intragenic	HDCT	proximal
chr1_40366367_40368425	chr1	40366367	40368425	2.34993	2.0783	6	6	ENSG00000116990.9___protein_coding___MYCL1	-157	intragenic	HDCT	proximal
chr1_40420429_40422317	chr1	40420429	40422317	1.02954	1.09836	6	6	ENSG00000168389.13___protein_coding___MFSD2A	-544	intragenic	HDCT	proximal
chr1_40505197_40507558	chr1	40505197	40507558	7.15224	7.72887	6	6	ENSG00000131236.12___protein_coding___CAP1	13	intragenic	HDCT	proximal
chr1_40562298_40563597	chr1	40562298	40563597	3.40418	5.32539	6	6	ENSG00000131238.11___protein_coding___PPT1	23	intragenic	HDCT	proximal
chr1_40598357_40599009	chr1	40598357	40599009	0.625803	0.726287	6	5	ENSG00000226745.2___pseudogene___RP11-115D7.3	-248	intragenic	HDCT	proximal
chr1_40626549_40629063	chr1	40626549	40629063	4.21171	6.93229	6	6	ENSG00000117000.8___protein_coding___RLF	-762	intragenic	HDCT	proximal
chr1_40722437_40724693	chr1	40722437	40724693	3.99869	6.8354	6	6	ENSG00000259943.1___antisense___RP1-39G22.7	-73	intragenic	HDCT	proximal
chr1_40782037_40782256	chr1	40782037	40782256	0.192969	0.092233	3	0	ENSG00000049089.9___protein_coding___COL9A2	-214	intragenic	HDCT	proximal
chr1_40782682_40782924	chr1	40782682	40782924	0.335415	0.234482	3	0	ENSG00000049089.9___protein_coding___COL9A2	-135	intragenic	HDCT	proximal
chr1_40838841_40839201	chr1	40838841	40839201	0.205644	0.365258	0	4	ENSG00000084070.7___protein_coding___SMAP2	347	intragenic	HDCT	proximal
chr1_40839330_40841129	chr1	40839330	40841129	5.8787	5.55586	6	6	ENSG00000084070.7___protein_coding___SMAP2	89	intragenic	HDCT	proximal
chr1_40848758_40848990	chr1	40848758	40848990	0.347117	0.327142	3	2	ENSG00000084070.7___protein_coding___SMAP2	-8555	intragenic	HDCT	distal
chr1_40915234_40917316	chr1	40915234	40917316	3.00031	3.25678	6	6	ENSG00000187801.10___protein_coding___ZFP69B	-497	intragenic	HDCT	proximal
chr1_40942601_40943884	chr1	40942601	40943884	1.09048	0.824934	6	6	ENSG00000187815.5___protein_coding___ZFP69	58	intragenic	HDCT	proximal
chr1_40973839_40975332	chr1	40973839	40975332	2.90054	3.48035	6	6	ENSG00000164002.7___protein_coding___EXO5	-108	intragenic	HDCT	proximal
chr1_40996641_40998067	chr1	40996641	40998067	3.27575	3.1578	6	6	ENSG00000117010.11___protein_coding___ZNF684	-20	intragenic	HDCT	proximal
chr1_41114783_41115612	chr1	41114783	41115612	0.921342	1.25975	6	6	ENSG00000117016.5___protein_coding___RIMS3	-15918	intragenic	HDCT	distal
chr1_41119883_41120475	chr1	41119883	41120475	0.605936	0.321941	6	4	ENSG00000117016.5___protein_coding___RIMS3	-10937	intragenic	HDCT	distal
chr1_41125533_41126186	chr1	41125533	41126186	0.370457	0.508437	4	4	ENSG00000117016.5___protein_coding___RIMS3	-5256	intragenic	HDCT	distal
chr1_41128954_41132053	chr1	41128954	41132053	2.01192	2.41242	6	6	ENSG00000117016.5___protein_coding___RIMS3	-612	intragenic	HDCT	proximal
chr1_41134432_41134702	chr1	41134432	41134702	0.701539	0.723271	6	5	ENSG00000117016.5___protein_coding___RIMS3	3239	intergenic	HDCT	distal
chr1_41156656_41158694	chr1	41156656	41158694	3.79116	3.55933	6	6	ENSG00000066136.15___protein_coding___NFYC	4	intragenic	HDCT	proximal
chr1_41174392_41176919	chr1	41174392	41176919	2.05963	3.44959	6	6	ENSG00000066136.15___protein_coding___NFYC	-441	intragenic	HDCT	proximal
chr1_41177189_41177726	chr1	41177189	41177726	0.315286	0.31184	4	4	ENSG00000066136.15___protein_coding___NFYC	-2243	intragenic	HDCT	distal
chr1_41248705_41250845	chr1	41248705	41250845	1.06827	0.796854	6	6	ENSG00000117013.10___protein_coding___KCNQ4	-10	intragenic	HDCT	proximal
chr1_41267826_41268163	chr1	41267826	41268163	0.272294	0.197462	1	3	ENSG00000264582.1___misc_RNA___RN7SL326P	2522	intragenic	HDCT	distal
chr1_41284090_41284642	chr1	41284090	41284642	0.451968	0.343752	5	3	ENSG00000117013.10___protein_coding___KCNQ4	269	intragenic	HDCT	proximal
chr1_41326803_41328141	chr1	41326803	41328141	0.910747	0.882312	5	6	ENSG00000179862.5___protein_coding___CITED4	-545	intragenic	HDCT	proximal
chr1_41349662_41350106	chr1	41349662	41350106	0.480739	0.230785	5	2	ENSG00000229528.1___antisense___RP5-1066H13.4	-20299	intergenic	HDCT	distal
chr1_41444532_41446786	chr1	41444532	41446786	2.19428	2.49387	6	6	ENSG00000171793.9___protein_coding___CTPS1	120	intragenic	HDCT	proximal
chr1_41706720_41708721	chr1	41706720	41708721	3.06557	2.65788	6	6	ENSG00000010803.12___protein_coding___SCMH1	-60	intragenic	HDCT	proximal
chr1_41826505_41829377	chr1	41826505	41829377	1.77112	2.07743	6	6	ENSG00000204060.4___protein_coding___FOXO6	-348	intragenic	HDCT	proximal
chr1_41831616_41832149	chr1	41831616	41832149	0.272746	0.180785	4	3	ENSG00000204060.4___protein_coding___FOXO6	-4289	intragenic	HDCT	distal
chr1_41832175_41832568	chr1	41832175	41832568	0.686525	0.420959	6	4	ENSG00000204060.4___protein_coding___FOXO6	-4778	intragenic	HDCT	distal
chr1_41870067_41870404	chr1	41870067	41870404	0.316311	0.192403	4	0	ENSG00000229901.1___antisense___RP11-399E6.4	28895	intergenic	HDCT	distal
chr1_41961467_41962651	chr1	41961467	41962651	1.01982	0.831822	6	5	ENSG00000127129.5___protein_coding___EDN2	11716	intergenic	HDCT	distal
chr1_41982055_41982350	chr1	41982055	41982350	0.217903	0.219428	3	2	ENSG00000230881.1___antisense___RP11-486B10.3	18910	intragenic	HDCT	distal
chr1_42126781_42127951	chr1	42126781	42127951	2.28358	1.68238	6	6	ENSG00000127124.9___protein_coding___HIVEP3	-39305	intragenic	HDCT	distal
chr1_42127999_42128687	chr1	42127999	42128687	0.431057	0.606862	5	6	ENSG00000127124.9___protein_coding___HIVEP3	-38328	intragenic	HDCT	distal
chr1_42382131_42385245	chr1	42382131	42385245	3.85045	5.4564	6	6	ENSG00000127124.9___protein_coding___HIVEP3	-480	intragenic	HDCT	proximal
chr1_42385268_42386042	chr1	42385268	42386042	1.38157	1.40348	6	6	ENSG00000127124.9___protein_coding___HIVEP3	1278	intragenic	HDCT	distal
chr1_42500122_42502344	chr1	42500122	42502344	2.70718	2.39348	6	6	ENSG00000127124.9___protein_coding___HIVEP3	-362	intragenic	HDCT	proximal
chr1_42611849_42611984	chr1	42611849	42611984	0.257558	0.198835	2	3	ENSG00000228776.2___pseudogene___RP11-319C21.1	-5611	intergenic	HDCT	distal
chr1_42612039_42612150	chr1	42612039	42612150	0.200708	0.146009	1	3	ENSG00000228776.2___pseudogene___RP11-319C21.1	-5789	intergenic	HDCT	distal
chr1_42612445_42612609	chr1	42612445	42612609	0.316852	0.242133	3	2	ENSG00000228776.2___pseudogene___RP11-319C21.1	-6222	intergenic	HDCT	distal
chr1_42799519_42801943	chr1	42799519	42801943	4.50374	4.93472	6	6	ENSG00000198815.4___protein_coding___FOXJ3	96	intragenic	HDCT	proximal
chr1_42845523_42847655	chr1	42845523	42847655	3.44957	4.04831	6	6	ENSG00000177181.9___protein_coding___RIMKLA	-113	intragenic	HDCT	proximal
chr1_42921137_42923001	chr1	42921137	42923001	4.6065	6.14218	6	6	ENSG00000127125.7___protein_coding___PPCS	103	intragenic	HDCT	proximal
chr1_42928393_42929958	chr1	42928393	42929958	2.63164	3.16692	6	6	ENSG00000186409.10___protein_coding___CCDC30	-79	intragenic	HDCT	proximal
chr1_43123582_43125145	chr1	43123582	43125145	3.54908	4.83434	6	6	ENSG00000171960.6___protein_coding___PPIH	26	intragenic	HDCT	proximal
chr1_43146619_43149542	chr1	43146619	43149542	2.71139	3.17966	6	6	ENSG00000065978.13___protein_coding___YBX1	16	intragenic	HDCT	proximal
chr1_43149775_43150186	chr1	43149775	43150186	0.456105	0.384459	4	4	ENSG00000065978.13___protein_coding___YBX1	-1154	intragenic	HDCT	distal
chr1_43230414_43233856	chr1	43230414	43233856	6.23815	9.28462	6	6	ENSG00000117385.11___protein_coding___LEPRE1	-524	intragenic	HDCT	proximal
chr1_43250786_43251318	chr1	43250786	43251318	0.305316	0.204175	4	3	ENSG00000164008.9___protein_coding___C1orf50	4427	intragenic	HDCT	distal
chr1_43281642_43283477	chr1	43281642	43283477	4.21465	4.08458	6	6	ENSG00000177868.7___protein_coding___CCDC23	85	intragenic	HDCT	proximal
chr1_43311780_43312144	chr1	43311780	43312144	0.319929	0.522933	2	6	ENSG00000241784.2___antisense___RP11-342M1.2	-70	intragenic	HDCT	proximal
chr1_43312220_43313261	chr1	43312220	43313261	3.69783	3.29333	6	6	ENSG00000164011.13___protein_coding___ZNF691	-433	intragenic	HDCT	proximal
chr1_43389394_43390913	chr1	43389394	43390913	3.23068	3.39463	6	6	ENSG00000117394.15___protein_coding___SLC2A1	-6641	intergenic	HDCT	distal
chr1_43423206_43425729	chr1	43423206	43425729	3.29462	4.08361	6	6	ENSG00000117394.15___protein_coding___SLC2A1	-31	intragenic	HDCT	proximal
chr1_43613211_43613920	chr1	43613211	43613920	1.04982	0.959423	6	6	ENSG00000186973.6___protein_coding___FAM183A	21	intragenic	HDCT	proximal
chr1_43637120_43638650	chr1	43637120	43638650	5.87662	6.72042	6	6	ENSG00000117395.6___protein_coding___EBNA1BP2	-45	intragenic	HDCT	proximal
chr1_43736144_43736511	chr1	43736144	43736511	0.307563	0.267183	4	2	ENSG00000117395.6___protein_coding___EBNA1BP2	-278	intragenic	HDCT	proximal
chr1_43813997_43815373	chr1	43813997	43815373	1.45852	0.991509	6	6	ENSG00000234694.1___antisense___RP1-92O14.3	-9643	intragenic	HDCT	distal
chr1_43823748_43824529	chr1	43823748	43824529	1.21597	1.3959	6	6	ENSG00000234694.1___antisense___RP1-92O14.3	-189	intragenic	HDCT	proximal
chr1_43824626_43825007	chr1	43824626	43825007	0.369464	0.476878	5	3	ENSG00000117399.9___protein_coding___CDC20	-133	intragenic	HDCT	proximal
chr1_43832673_43834336	chr1	43832673	43834336	0.757524	0.738997	6	6	ENSG00000066322.8___protein_coding___ELOVL1	96	intragenic	HDCT	proximal
chr1_43854278_43856527	chr1	43854278	43856527	5.65944	8.073	6	6	ENSG00000159479.12___protein_coding___MED8	-51	intragenic	HDCT	proximal
chr1_43918916_43920140	chr1	43918916	43920140	0.599515	0.708383	6	6	ENSG00000178922.12___protein_coding___HYI	10	intragenic	HDCT	proximal
chr1_43991657_43992281	chr1	43991657	43992281	0.631047	0.869879	4	6	ENSG00000142949.12___protein_coding___PTPRF	-1112	intragenic	HDCT	distal
chr1_43996125_43998714	chr1	43996125	43998714	1.95438	1.55315	6	6	ENSG00000142949.12___protein_coding___PTPRF	-846	intragenic	HDCT	proximal
chr1_44024515_44025645	chr1	44024515	44025645	0.613138	0.630586	4	6	ENSG00000142949.12___protein_coding___PTPRF	-14334	intragenic	HDCT	distal
chr1_44031020_44032178	chr1	44031020	44032178	1.3368	1.76978	6	6	ENSG00000142949.12___protein_coding___PTPRF	16551	intragenic	HDCT	distal
chr1_44114931_44117516	chr1	44114931	44117516	4.18826	5.67477	6	6	ENSG00000066135.8___protein_coding___KDM4A	-17	intragenic	HDCT	proximal
chr1_44172297_44174184	chr1	44172297	44174184	3.44574	6.7897	6	6	ENSG00000126091.15___protein_coding___ST3GAL3	2	intragenic	HDCT	proximal
chr1_44359807_44360239	chr1	44359807	44360239	0.238765	0.338631	3	3	ENSG00000126091.15___protein_coding___ST3GAL3	5236	intragenic	HDCT	distal
chr1_44401558_44402813	chr1	44401558	44402813	1.14225	0.852476	6	6	ENSG00000117407.12___protein_coding___ARTN	-707	intragenic	HDCT	proximal
chr1_44411364_44414443	chr1	44411364	44414443	5.54949	6.05225	6	6	ENSG00000117408.6___protein_coding___IPO13	-293	intragenic	HDCT	proximal
chr1_44418815_44419006	chr1	44418815	44419006	0.233151	0.253855	3	3	ENSG00000117408.6___protein_coding___IPO13	-22	intragenic	HDCT	proximal
chr1_44435125_44435510	chr1	44435125	44435510	0.738186	0.71277	4	6	ENSG00000132768.9___protein_coding___DPH2	353	intergenic	HDCT	proximal
chr1_44435619_44436491	chr1	44435619	44436491	6.26902	8.50142	6	6	ENSG00000132768.9___protein_coding___DPH2	-279	intragenic	HDCT	proximal
chr1_44439879_44441975	chr1	44439879	44441975	3.52647	3.85181	6	6	ENSG00000117410.9___protein_coding___ATP6V0B	-156	intragenic	HDCT	proximal
chr1_44444416_44444957	chr1	44444416	44444957	1.18119	0.706894	6	5	ENSG00000117411.12___protein_coding___B4GALT2	-72	intragenic	HDCT	proximal
chr1_44444959_44446240	chr1	44444959	44446240	1.17659	0.773299	6	6	ENSG00000117411.12___protein_coding___B4GALT2	-51	intragenic	HDCT	proximal
chr1_44456820_44458522	chr1	44456820	44458522	1.81584	1.947	6	6	ENSG00000159214.8___protein_coding___CCDC24	-158	intragenic	HDCT	proximal
chr1_44495022_44497332	chr1	44495022	44497332	2.07795	1.97933	6	6	ENSG00000196517.7___protein_coding___SLC6A9	-854	intragenic	HDCT	proximal
chr1_44678330_44680000	chr1	44678330	44680000	5.35331	5.74787	6	6	ENSG00000178028.9___protein_coding___DMAP1	-3	intragenic	HDCT	proximal
chr1_44819909_44821584	chr1	44819909	44821584	4.37648	5.53952	6	6	ENSG00000117419.10___protein_coding___ERI3	-132	intragenic	HDCT	proximal
chr1_44871153_44871431	chr1	44871153	44871431	0.37984	0.208973	3	3	ENSG00000187147.12___protein_coding___RNF220	-333	intragenic	HDCT	proximal
chr1_44871615_44871804	chr1	44871615	44871804	0.121307	0.269463	1	3	ENSG00000187147.12___protein_coding___RNF220	-750	intragenic	HDCT	proximal
chr1_45097045_45098633	chr1	45097045	45098633	4.51017	4.56898	6	6	ENSG00000187147.12___protein_coding___RNF220	67	intragenic	HDCT	proximal
chr1_45139219_45141091	chr1	45139219	45141091	4.54081	7.30565	6	6	ENSG00000126106.9___protein_coding___TMEM53	7	intragenic	HDCT	proximal
chr1_45196704_45197033	chr1	45196704	45197033	0.247996	0.329612	1	3	ENSG00000200169.1___snRNA___RNU5D-1	27	intragenic	HDCT	proximal
chr1_45204897_45205888	chr1	45204897	45205888	1.11572	2.16632	6	6	ENSG00000142945.8___protein_coding___KIF2C	96	intragenic	HDCT	proximal
chr1_45240539_45242632	chr1	45240539	45242632	5.66046	9.07168	6	6	ENSG00000264294.1___snoRNA___SNORD55	-50	intragenic	HDCT	proximal
chr1_45249839_45250569	chr1	45249839	45250569	0.354753	0.404844	5	5	ENSG00000142959.4___protein_coding___BEST4	-3172	intragenic	HDCT	distal
chr1_45251763_45252455	chr1	45251763	45252455	0.369886	0.264575	4	4	ENSG00000142959.4___protein_coding___BEST4	-1267	intragenic	HDCT	distal
chr1_45265303_45267010	chr1	45265303	45267010	2.50862	2.17378	6	6	ENSG00000173846.8___protein_coding___PLK3	-97	intragenic	HDCT	proximal
chr1_45267072_45268303	chr1	45267072	45268303	0.608459	0.536115	6	5	ENSG00000173846.8___protein_coding___PLK3	-382	intragenic	HDCT	proximal
chr1_45274147_45274640	chr1	45274147	45274640	0.554442	0.575248	4	6	ENSG00000222009.4___protein_coding___BTBD19	88	intragenic	HDCT	proximal
chr1_45278439_45279828	chr1	45278439	45279828	2.2522	2.24768	6	6	ENSG00000222009.4___protein_coding___BTBD19	35	intragenic	HDCT	proximal
chr1_45285623_45286436	chr1	45285623	45286436	1.76038	2.37944	6	6	ENSG00000202444.1___snRNA___RNU5E-6P	361	intragenic	HDCT	proximal
chr1_45307606_45309543	chr1	45307606	45309543	3.30688	3.29693	6	6	ENSG00000117425.9___protein_coding___PTCH2	-40	intragenic	HDCT	proximal
chr1_45451130_45452818	chr1	45451130	45452818	8.27075	8.65172	6	6	ENSG00000070785.12___protein_coding___EIF2B3	-283	intragenic	HDCT	proximal
chr1_45475659_45477716	chr1	45475659	45477716	3.82901	5.42666	6	6	ENSG00000126107.10___protein_coding___HECTD3	-312	intragenic	HDCT	proximal
chr1_45477781_45479020	chr1	45477781	45479020	1.68191	2.32017	6	6	ENSG00000126088.8___protein_coding___UROD	-38	intragenic	HDCT	proximal
chr1_45480231_45481080	chr1	45480231	45481080	0.714703	0.820025	6	6	ENSG00000126088.8___protein_coding___UROD	-437	intragenic	HDCT	proximal
chr1_45670086_45673109	chr1	45670086	45673109	4.10795	4.30744	6	6	ENSG00000162415.6___protein_coding___ZSWIM5	-629	intragenic	HDCT	proximal
chr1_45768713_45770356	chr1	45768713	45770356	4.95504	4.06332	6	6	ENSG00000162415.6___protein_coding___ZSWIM5	-2345	intragenic	HDCT	distal
chr1_45792189_45793068	chr1	45792189	45793068	1.06646	1.00864	6	6	ENSG00000186603.4___protein_coding___HPDL	-84	intragenic	HDCT	proximal
chr1_45804723_45806998	chr1	45804723	45806998	5.16851	5.68292	6	6	ENSG00000132773.7___protein_coding___TOE1	-14	intragenic	HDCT	proximal
chr1_45955659_45957493	chr1	45955659	45957493	3.23103	4.49716	6	6	ENSG00000070759.12___protein_coding___TESK2	-238	intragenic	HDCT	proximal
chr1_45965159_45965872	chr1	45965159	45965872	1.03168	1.35936	6	6	ENSG00000236624.4___protein_coding___CCDC163P	-8	intragenic	HDCT	proximal
chr1_45965913_45966770	chr1	45965913	45966770	2.80332	4.59165	6	6	ENSG00000236624.4___protein_coding___CCDC163P	591	intragenic	HDCT	proximal
chr1_45986065_45988206	chr1	45986065	45988206	3.99301	3.43806	6	6	ENSG00000117450.9___protein_coding___PRDX1	-389	intragenic	HDCT	proximal
chr1_46015927_46017364	chr1	46015927	46017364	2.95535	4.92577	6	6	ENSG00000117448.9___protein_coding___AKR1A1	92	intragenic	HDCT	proximal
chr1_46049005_46051022	chr1	46049005	46051022	4.03303	5.83574	6	6	ENSG00000132780.12___protein_coding___NASP	-277	intragenic	HDCT	proximal
chr1_46151121_46152846	chr1	46151121	46152846	7.06952	10.1292	6	6	ENSG00000159592.6___protein_coding___GPBP1L1	-223	intragenic	HDCT	proximal
chr1_46152890_46154578	chr1	46152890	46154578	3.83526	6.62712	6	6	ENSG00000159592.6___protein_coding___GPBP1L1	-50	intragenic	HDCT	proximal
chr1_46215562_46216922	chr1	46215562	46216922	2.7536	2.55591	6	6	ENSG00000197429.6___protein_coding___IPP	-78	intragenic	HDCT	proximal
chr1_46268650_46270541	chr1	46268650	46270541	2.02347	2.47858	6	6	ENSG00000086015.15___protein_coding___MAST2	-311	intragenic	HDCT	proximal
chr1_46329839_46330941	chr1	46329839	46330941	0.374904	0.654349	5	6	ENSG00000232467.2___pseudogene___TMA16P2	17125	intragenic	HDCT	distal
chr1_46330971_46331392	chr1	46330971	46331392	0.217221	0.373687	1	4	ENSG00000232467.2___pseudogene___TMA16P2	17916	intragenic	HDCT	distal
chr1_46595503_46599479	chr1	46595503	46599479	2.28729	3.53195	6	6	ENSG00000117461.10___protein_coding___PIK3R3	-796	intragenic	HDCT	proximal
chr1_46632161_46633202	chr1	46632161	46633202	1.48113	1.00964	6	6	ENSG00000117472.5___protein_coding___TSPAN1	8062	intragenic	HDCT	distal
chr1_46639008_46640281	chr1	46639008	46640281	0.585628	1.95239	5	6	ENSG00000117472.5___protein_coding___TSPAN1	1099	intragenic	HD	distal
chr1_46663268_46664769	chr1	46663268	46664769	3.40542	4.4907	6	6	ENSG00000085998.9___protein_coding___POMGNT1	-12	intragenic	HDCT	proximal
chr1_46668188_46670590	chr1	46668188	46670590	3.58346	4.24885	6	6	ENSG00000171357.5___protein_coding___LURAP1	-384	intragenic	HDCT	proximal
chr1_46685356_46685620	chr1	46685356	46685620	0.291539	0.181284	3	0	ENSG00000085998.9___protein_coding___POMGNT1	-474	intragenic	HDCT	proximal
chr1_46712436_46713102	chr1	46712436	46713102	1.88169	1.9946	6	6	ENSG00000085999.7___protein_coding___RAD54L	590	intergenic	HDCT	proximal
chr1_46713193_46713741	chr1	46713193	46713741	1.43576	0.907029	6	6	ENSG00000085999.7___protein_coding___RAD54L	-27	intragenic	HDCT	proximal
chr1_46766761_46770500	chr1	46766761	46770500	4.35119	5.6993	6	6	ENSG00000132128.12___protein_coding___LRRC41	-314	intragenic	HDCT	proximal
chr1_46805327_46807532	chr1	46805327	46807532	3.56938	4.38091	6	6	ENSG00000117481.5___protein_coding___NSUN4	30	intragenic	HDCT	proximal
chr1_46859561_46861304	chr1	46859561	46861304	4.07488	5.09335	6	6	ENSG00000117480.11___protein_coding___FAAH	-390	intragenic	HDCT	proximal
chr1_46932040_46932166	chr1	46932040	46932166	0.199592	0.0605015	3	1	ENSG00000225667.1___lincRNA___LINC00505	-10609	intragenic	CT	distal
chr1_46932167_46932911	chr1	46932167	46932911	0.875834	0.683555	6	6	ENSG00000225667.1___lincRNA___LINC00505	-11045	intragenic	HDCT	distal
chr1_46998726_46999331	chr1	46998726	46999331	0.507514	0.372396	5	3	ENSG00000269956.1___antisense___MKNK1-AS1	5338	intergenic	HDCT	distal
chr1_47009389_47010212	chr1	47009389	47010212	0.407896	0.525288	4	6	ENSG00000269956.1___antisense___MKNK1-AS1	-5433	intragenic	HDCT	distal
chr1_47015489_47016228	chr1	47015489	47016228	0.553791	0.359341	4	6	ENSG00000162456.5___protein_coding___KNCN	175	intragenic	HDCT	proximal
chr1_47016524_47016880	chr1	47016524	47016880	0.271191	0.406242	4	3	ENSG00000162456.5___protein_coding___KNCN	-184	intragenic	HDCT	proximal
chr1_47069005_47070545	chr1	47069005	47070545	3.94701	3.96436	6	6	ENSG00000079277.15___protein_coding___MKNK1	-110	intragenic	HDCT	proximal
chr1_47081787_47082837	chr1	47081787	47082837	1.09186	1.07671	6	6	ENSG00000142961.10___protein_coding___MOB3C	176	intragenic	HDCT	proximal
chr1_47132698_47134689	chr1	47132698	47134689	4.28521	6.94853	6	6	ENSG00000123472.8___protein_coding___ATPAF1	-79	intragenic	HDCT	proximal
chr1_47183746_47185487	chr1	47183746	47185487	4.81048	4.07689	6	6	ENSG00000159658.6___protein_coding___EFCAB14	-118	intragenic	HDCT	proximal
chr1_47489041_47490556	chr1	47489041	47490556	3.22882	2.99433	6	6	ENSG00000186377.6___protein_coding___CYP4X1	-559	intragenic	HDCT	proximal
chr1_47644266_47645016	chr1	47644266	47645016	0.4722	0.484849	5	5	ENSG00000224805.2___antisense___LINC00853	280	intragenic	HDCT	proximal
chr1_47645036_47645547	chr1	47645036	47645547	0.554381	0.473457	5	6	ENSG00000225506.2___lincRNA___CYP4A22-AS1	349	intragenic	HDCT	proximal
chr1_47779183_47779999	chr1	47779183	47779999	3.53211	4.72182	6	6	ENSG00000123473.11___protein_coding___STIL	-220	intragenic	HDCT	proximal
chr1_47780133_47780729	chr1	47780133	47780729	0.929419	1.02385	5	6	ENSG00000123473.11___protein_coding___STIL	613	intergenic	HDCT	proximal
chr1_47798774_47800817	chr1	47798774	47800817	4.79122	7.04847	6	6	ENSG00000162368.9___protein_coding___CMPK1	-183	intragenic	HDCT	proximal
chr1_47973748_47974446	chr1	47973748	47974446	0.468216	0.239486	4	4	ENSG00000221346.1___miRNA___AL356458.1	-5922	intergenic	HDCT	distal
chr1_47998654_47999310	chr1	47998654	47999310	0.464008	0.491299	5	6	ENSG00000227883.1___pseudogene___ATP6V0E1P4	16885	intergenic	HDCT	distal
chr1_48901233_48901603	chr1	48901233	48901603	1.01938	1.52062	5	6	ENSG00000235105.1___pseudogene___RP11-329A14.1	220	intragenic	HDCT	proximal
chr1_48937133_48938615	chr1	48937133	48938615	2.35546	2.6101	6	6	ENSG00000132122.7___protein_coding___SPATA6	30	intragenic	HDCT	proximal
chr1_49239840_49240006	chr1	49239840	49240006	0.316182	0.20773	3	1	ENSG00000162373.8___protein_coding___BEND5	-2483	intragenic	HDCT	distal
chr1_49240330_49240676	chr1	49240330	49240676	0.288443	0.531979	3	4	ENSG00000162373.8___protein_coding___BEND5	-1903	intragenic	HDCT	distal
chr1_49240759_49243715	chr1	49240759	49243715	1.91259	2.27147	6	6	ENSG00000162373.8___protein_coding___BEND5	-169	intragenic	HDCT	proximal
chr1_50488409_50490325	chr1	50488409	50490325	3.39621	4.31767	6	6	ENSG00000186094.12___protein_coding___AGBL4	-204	intragenic	HDCT	proximal
chr1_50513271_50514628	chr1	50513271	50514628	1.5328	1.65748	6	6	ENSG00000162374.12___protein_coding___ELAVL4	-264	intragenic	HDCT	proximal
chr1_50571315_50571613	chr1	50571315	50571613	0.116576	0.520262	1	5	ENSG00000162374.12___protein_coding___ELAVL4	-103	intragenic	HD	proximal
chr1_50571631_50572332	chr1	50571631	50572332	0.57316	0.83329	5	6	ENSG00000162374.12___protein_coding___ELAVL4	-18	intragenic	HDCT	proximal
chr1_50574045_50574623	chr1	50574045	50574623	0.282136	0.728782	5	5	ENSG00000162374.12___protein_coding___ELAVL4	270	intragenic	HD	proximal
chr1_50574637_50577845	chr1	50574637	50577845	3.65641	6.98079	6	6	ENSG00000162374.12___protein_coding___ELAVL4	-754	intragenic	HDCT	proximal
chr1_50579119_50579570	chr1	50579119	50579570	0.207482	0.351247	1	4	ENSG00000230828.1___pseudogene___RP11-492I2.1	1263	intragenic	HDCT	distal
chr1_50580098_50580888	chr1	50580098	50580888	0.316182	0.450601	3	5	ENSG00000230828.1___pseudogene___RP11-492I2.1	115	intragenic	HDCT	proximal
chr1_50717444_50717864	chr1	50717444	50717864	0.354682	0.299615	4	5	ENSG00000233407.1___antisense___RP11-567C20.3	28856	intergenic	HDCT	distal
chr1_50798216_50799418	chr1	50798216	50799418	1.784	1.76498	6	6	ENSG00000234080.2___pseudogene___RP11-183G22.1	-6876	intergenic	HDCT	distal
chr1_50833924_50834299	chr1	50833924	50834299	1.17788	0.649811	6	5	ENSG00000229316.1___pseudogene___HMGB1P45	-31332	intergenic	HDCT	distal
chr1_51424826_51426618	chr1	51424826	51426618	3.90051	5.18073	6	6	ENSG00000185104.15___protein_coding___FAF1	-110	intragenic	HDCT	proximal
chr1_51433699_51436273	chr1	51433699	51436273	1.58273	2.04878	6	6	ENSG00000123080.6___protein_coding___CDKN2C	-620	intragenic	HDCT	proximal
chr1_51442849_51444249	chr1	51442849	51444249	0.782074	0.659701	6	6	ENSG00000123080.6___protein_coding___CDKN2C	-7934	intergenic	HDCT	distal
chr1_51701130_51704475	chr1	51701130	51704475	5.69029	8.39986	6	6	ENSG00000123091.4___protein_coding___RNF11	-792	intragenic	HDCT	proximal
chr1_51762492_51763220	chr1	51762492	51763220	1.17021	1.14194	6	6	ENSG00000085831.11___protein_coding___TTC39A	325	intragenic	HDCT	proximal
chr1_51795627_51797005	chr1	51795627	51797005	1.00611	1.2124	6	6	ENSG00000085831.11___protein_coding___TTC39A	81	intragenic	HDCT	proximal
chr1_51885235_51885447	chr1	51885235	51885447	0.146471	0.281454	1	3	ENSG00000085832.12___protein_coding___EPS15	-2434	intragenic	HDCT	distal
chr1_51885547_51887789	chr1	51885547	51887789	0.764805	2.8736	6	6	ENSG00000085832.12___protein_coding___EPS15	-1107	intragenic	HD	distal
chr1_51887942_51888758	chr1	51887942	51888758	0.281021	0.388646	2	6	ENSG00000085832.12___protein_coding___EPS15	575	intragenic	HDCT	proximal
chr1_51888769_51889021	chr1	51888769	51889021	0.251831	0.272559	1	3	ENSG00000085832.12___protein_coding___EPS15	-94	intragenic	HDCT	proximal
chr1_51983608_51985013	chr1	51983608	51985013	1.81939	1.33579	6	6	ENSG00000227070.1___antisense___RP11-191G24.1	-256	intragenic	HDCT	proximal
chr1_51985157_51985327	chr1	51985157	51985327	0.21735	0.526104	2	3	ENSG00000085832.12___protein_coding___EPS15	243	intragenic	HD	proximal
chr1_52082310_52083960	chr1	52082310	52083960	7.70528	16.809	6	6	ENSG00000117859.14___protein_coding___OSBPL9	-350	intragenic	HDCT	proximal
chr1_52135033_52135962	chr1	52135033	52135962	0.186526	0.583766	0	5	ENSG00000117859.14___protein_coding___OSBPL9	-275	intragenic	HD	proximal
chr1_52194545_52195937	chr1	52194545	52195937	1.30141	1.09481	6	6	ENSG00000117859.14___protein_coding___OSBPL9	30	intragenic	HDCT	proximal
chr1_52342896_52344467	chr1	52342896	52344467	4.93684	6.63682	6	6	ENSG00000078618.15___protein_coding___NRD1	-8	intragenic	HDCT	proximal
chr1_52344594_52345460	chr1	52344594	52345460	0.892639	2.2236	6	6	ENSG00000078618.15___protein_coding___NRD1	551	intergenic	HD	proximal
chr1_52454903_52456794	chr1	52454903	52456794	0.687639	0.760323	6	6	ENSG00000169213.6___protein_coding___RAB3B	-586	intragenic	HDCT	proximal
chr1_52497867_52499708	chr1	52497867	52499708	5.05167	5.6359	6	6	ENSG00000223390.1___antisense___RP11-91A18.4	274	intragenic	HDCT	proximal
chr1_52520116_52523091	chr1	52520116	52523091	5.94082	6.85358	6	6	ENSG00000134717.13___protein_coding___BTF3L4	192	intragenic	HDCT	proximal
chr1_52607250_52609101	chr1	52607250	52609101	3.34073	3.84618	6	6	ENSG00000157077.10___protein_coding___ZFYVE9	-130	intragenic	HDCT	proximal
chr1_52830656_52832583	chr1	52830656	52832583	2.79252	3.98176	6	6	ENSG00000154222.10___protein_coding___CC2D1B	-207	intragenic	HDCT	proximal
chr1_52833953_52834800	chr1	52833953	52834800	2.72331	2.09539	6	6	ENSG00000224680.4___pseudogene___PLA2G12AP1	-28	intragenic	HDCT	proximal
chr1_52869451_52871292	chr1	52869451	52871292	3.25274	6.33308	6	6	ENSG00000134748.11___protein_coding___PRPF38A	-72	intragenic	HDCT	proximal
chr1_53017179_53020024	chr1	53017179	53020024	2.95493	4.08083	6	6	ENSG00000134744.9___protein_coding___ZCCHC11	-51	intragenic	HDCT	proximal
chr1_53067531_53068980	chr1	53067531	53068980	1.53528	1.13451	6	6	ENSG00000116157.5___protein_coding___GPX7	-184	intragenic	HDCT	proximal
chr1_53128911_53129111	chr1	53128911	53129111	0.279308	0.319989	2	3	ENSG00000182183.10___protein_coding___FAM159A	-29747	intragenic	HDCT	distal
chr1_53163406_53164629	chr1	53163406	53164629	4.39563	6.7693	6	6	ENSG00000162377.4___protein_coding___SELRC1	-19	intragenic	HDCT	proximal
chr1_53168459_53169489	chr1	53168459	53169489	3.05579	2.59465	6	6	ENSG00000162377.4___protein_coding___SELRC1	4937	intergenic	HDCT	distal
chr1_53191420_53193445	chr1	53191420	53193445	5.04047	6.62972	6	6	ENSG00000162378.8___protein_coding___ZYG11B	-252	intragenic	HDCT	proximal
chr1_53237909_53238385	chr1	53237909	53238385	0.515677	1.21338	3	5	ENSG00000228929.1___pseudogene___RP11-159C21.4	-172	intragenic	HD	proximal
chr1_53386796_53387605	chr1	53386796	53387605	0.376538	0.384252	5	5	ENSG00000121310.11___protein_coding___ECHDC2	-2	intragenic	HDCT	proximal
chr1_53392367_53394115	chr1	53392367	53394115	4.94509	4.06465	6	6	ENSG00000116171.12___protein_coding___SCP2	-190	intragenic	HDCT	proximal
chr1_53480288_53481419	chr1	53480288	53481419	1.27734	3.27254	6	6	ENSG00000116171.12___protein_coding___SCP2	-208	intragenic	HD	proximal
chr1_53527859_53528888	chr1	53527859	53528888	0.50322	0.52065	5	6	ENSG00000174348.9___protein_coding___PODN	-489	intragenic	HDCT	proximal
chr1_53661892_53663401	chr1	53661892	53663401	2.97244	3.301	6	6	ENSG00000157184.5___protein_coding___CPT2	-116	intragenic	HDCT	proximal
chr1_53685312_53686883	chr1	53685312	53686883	10.11	9.39129	6	6	ENSG00000162384.9___protein_coding___C1orf123	-149	intragenic	HDCT	proximal
chr1_53703241_53705021	chr1	53703241	53705021	3.18775	4.68138	6	6	ENSG00000162385.6___protein_coding___MAGOH	-39	intragenic	HDCT	proximal
chr1_53791186_53794887	chr1	53791186	53794887	2.33693	3.22856	6	6	ENSG00000157193.10___protein_coding___LRP8	-33	intragenic	HDCT	proximal
chr1_54203306_54205456	chr1	54203306	54205456	2.12715	2.57402	6	6	ENSG00000174332.3___protein_coding___GLIS1	4505	intergenic	HDCT	distal
chr1_54303067_54304292	chr1	54303067	54304292	3.64446	6.13046	6	6	ENSG00000058804.10___protein_coding___TMEM48	-259	intragenic	HDCT	proximal
chr1_54354808_54356147	chr1	54354808	54356147	4.0795	4.2779	6	6	ENSG00000058799.9___protein_coding___YIPF1	7	intragenic	HDCT	proximal
chr1_54379450_54379934	chr1	54379450	54379934	0.254711	0.351222	4	5	ENSG00000081870.6___protein_coding___HSPB11	-14980	intergenic	HDCT	distal
chr1_54410261_54413082	chr1	54410261	54413082	4.22651	4.35177	6	6	ENSG00000081870.6___protein_coding___HSPB11	70	intragenic	HDCT	proximal
chr1_54448319_54448589	chr1	54448319	54448589	0.28006	0.110735	3	1	ENSG00000219102.3___pseudogene___RP1-167A19.5	6751	intergenic	HDCT	distal
chr1_54515839_54516127	chr1	54515839	54516127	0.34608	0.347985	4	1	ENSG00000116209.7___protein_coding___TMEM59	2298	intragenic	HDCT	distal
chr1_54517348_54520043	chr1	54517348	54520043	7.78034	11.8752	6	6	ENSG00000116209.7___protein_coding___TMEM59	-168	intragenic	HDCT	proximal
chr1_54586830_54587980	chr1	54586830	54587980	0.813071	0.622989	6	6	ENSG00000212670.1___protein_coding___AL161915.1	-17438	intergenic	HDCT	distal
chr1_54664855_54666806	chr1	54664855	54666806	9.21539	12.9724	6	6	ENSG00000116221.11___protein_coding___MRPL37	8	intragenic	HDCT	proximal
chr1_54821860_54822011	chr1	54821860	54822011	0.209419	0.121502	3	2	ENSG00000157216.11___protein_coding___SSBP3	-554	intragenic	HDCT	proximal
chr1_54822019_54822381	chr1	54822019	54822381	0.362664	0.18357	4	1	ENSG00000157216.11___protein_coding___SSBP3	-290	intragenic	HDCT	proximal
chr1_54868894_54871533	chr1	54868894	54871533	2.10092	2.08108	6	6	ENSG00000157216.11___protein_coding___SSBP3	-91	intragenic	HDCT	proximal
chr1_54871550_54873296	chr1	54871550	54873296	2.11344	1.62983	6	6	ENSG00000157216.11___protein_coding___SSBP3	332	intragenic	HDCT	proximal
chr1_54940477_54940776	chr1	54940477	54940776	0.313763	0.178113	3	2	ENSG00000265404.1___miRNA___AC099796.1	29713	intergenic	HDCT	distal
chr1_54953199_54955195	chr1	54953199	54955195	1.27102	0.768305	6	6	ENSG00000265404.1___miRNA___AC099796.1	16143	intergenic	HDCT	distal
chr1_54964741_54966080	chr1	54964741	54966080	1.0752	0.954111	6	6	ENSG00000265404.1___miRNA___AC099796.1	4929	intergenic	HDCT	distal
chr1_55007360_55008690	chr1	55007360	55008690	0.788723	0.660793	6	6	ENSG00000162390.13___protein_coding___ACOT11	-96	intragenic	HDCT	proximal
chr1_55013637_55015111	chr1	55013637	55015111	0.427126	0.588954	5	6	ENSG00000162390.13___protein_coding___ACOT11	-474	intragenic	HDCT	proximal
chr1_55181033_55182410	chr1	55181033	55182410	4.56699	5.83455	6	6	ENSG00000243725.2___protein_coding___TTC4	-181	intragenic	HDCT	proximal
chr1_55229466_55230326	chr1	55229466	55230326	5.34774	6.59853	6	6	ENSG00000162396.5___protein_coding___PARS2	-290	intragenic	HDCT	proximal
chr1_55230447_55230886	chr1	55230447	55230886	0.522521	0.742294	3	6	ENSG00000162396.5___protein_coding___PARS2	480	intergenic	HDCT	proximal
chr1_55266627_55266996	chr1	55266627	55266996	0.289166	0.227079	4	2	ENSG00000006555.6___protein_coding___TTC22	-58	intragenic	HDCT	proximal
chr1_55351220_55353705	chr1	55351220	55353705	3.49943	3.83601	6	6	ENSG00000116133.7___protein_coding___DHCR24	-17	intragenic	HDCT	proximal
chr1_55446040_55446833	chr1	55446040	55446833	0.780768	0.248449	6	1	ENSG00000143001.4___protein_coding___TMEM61	27	intragenic	CT	proximal
chr1_55505378_55505697	chr1	55505378	55505697	0.259797	0.214107	3	1	ENSG00000169174.9___protein_coding___PCSK9	-107	intragenic	HDCT	proximal
chr1_55678909_55682065	chr1	55678909	55682065	4.32749	6.06989	6	6	ENSG00000162402.8___protein_coding___USP24	-274	intragenic	HDCT	proximal
chr1_56943325_56943715	chr1	56943325	56943715	0.305045	0.117959	5	1	ENSG00000162407.8___protein_coding___PPAP2B	-35922	intergenic	HDCT	distal
chr1_57043614_57045400	chr1	57043614	57045400	1.23094	1.16572	6	6	ENSG00000162407.8___protein_coding___PPAP2B	-733	intragenic	HDCT	proximal
chr1_57109840_57112164	chr1	57109840	57112164	3.1955	3.08769	6	6	ENSG00000162409.6___protein_coding___PRKAA2	-8	intragenic	HDCT	proximal
chr1_57887179_57887517	chr1	57887179	57887517	0.207031	0.217836	0	3	ENSG00000173406.11___protein_coding___DAB1	-2380	intragenic	HDCT	distal
chr1_57887580_57889802	chr1	57887580	57889802	2.43073	2.01867	6	6	ENSG00000173406.11___protein_coding___DAB1	-1037	intragenic	HDCT	distal
chr1_57889844_57890807	chr1	57889844	57890807	1.21983	1.88696	6	6	ENSG00000173406.11___protein_coding___DAB1	597	intragenic	HDCT	proximal
chr1_58713564_58716619	chr1	58713564	58716619	3.70331	3.49979	6	6	ENSG00000173406.11___protein_coding___DAB1	-1118	intragenic	HDCT	distal
chr1_59011351_59013185	chr1	59011351	59013185	1.73071	2.68077	6	6	ENSG00000162600.7___protein_coding___OMA1	-109	intragenic	HDCT	proximal
chr1_59164624_59166180	chr1	59164624	59166180	5.53191	7.45557	6	6	ENSG00000162601.5___protein_coding___MYSM1	-341	intragenic	HDCT	proximal
chr1_59246555_59251596	chr1	59246555	59251596	4.90897	3.74787	6	6	ENSG00000177606.5___protein_coding___JUN	-708	intragenic	HDCT	proximal
chr1_59281177_59282587	chr1	59281177	59282587	2.26135	1.74128	6	6	ENSG00000234807.4___lincRNA___RP4-794H19.2	-31051	intragenic	HDCT	distal
chr1_59369025_59370103	chr1	59369025	59370103	1.28277	1.01004	6	6	ENSG00000232453.1___lincRNA___RP4-794H19.1	7190	intergenic	HDCT	distal
chr1_59527734_59528104	chr1	59527734	59528104	0.244598	0.623488	2	5	ENSG00000237352.2___lincRNA___RP11-145M4.3	-5605	intragenic	HD	distal
chr1_59612244_59613023	chr1	59612244	59613023	0.674271	0.485348	5	6	ENSG00000224609.2___processed_transcript___RP11-470E16.1	87	intragenic	HDCT	proximal
chr1_59761620_59763324	chr1	59761620	59763324	2.8306	3.78741	6	6	ENSG00000172456.12___protein_coding___FGGY	-6	intragenic	HDCT	proximal
chr1_60279710_60282608	chr1	60279710	60282608	3.74929	4.47478	6	6	ENSG00000134709.6___protein_coding___HOOK1	-316	intragenic	HDCT	proximal
chr1_60392099_60392571	chr1	60392099	60392571	0.38544	0.232518	3	3	ENSG00000134716.5___protein_coding___CYP2J2	-91	intragenic	HDCT	proximal
chr1_60437281_60437480	chr1	60437281	60437480	0.269301	0.276885	3	1	ENSG00000265535.1___misc_RNA___RN7SL475P	-3344	intergenic	HDCT	distal
chr1_61508539_61508820	chr1	61508539	61508820	0.286129	0.193136	3	1	ENSG00000162599.11___protein_coding___NFIA	10821	intragenic	HDCT	distal
chr1_61515524_61517122	chr1	61515524	61517122	1.45845	1.66803	6	6	ENSG00000162599.11___protein_coding___NFIA	3178	intragenic	HDCT	distal
chr1_61519435_61519942	chr1	61519435	61519942	0.3446	0.322187	4	3	ENSG00000162599.11___protein_coding___NFIA	-187	intragenic	HDCT	proximal
chr1_61522267_61523720	chr1	61522267	61523720	2.04807	2.23109	6	6	ENSG00000162599.11___protein_coding___NFIA	-3492	intragenic	HDCT	distal
chr1_61542332_61543729	chr1	61542332	61543729	1.09388	1.25944	6	6	ENSG00000162599.11___protein_coding___NFIA	-85	intragenic	HDCT	proximal
chr1_61547365_61549854	chr1	61547365	61549854	1.38655	2.0084	6	6	ENSG00000162599.11___protein_coding___NFIA	-184	intragenic	HDCT	proximal
chr1_61555952_61556800	chr1	61555952	61556800	0.30619	0.770191	4	4	ENSG00000162599.11___protein_coding___NFIA	-2293	intragenic	HD	distal
chr1_61649344_61650327	chr1	61649344	61650327	0.376177	0.347153	6	5	ENSG00000270742.1___sense_intronic___RP4-802A10.1	-59431	intragenic	HDCT	distal
chr1_62189957_62191467	chr1	62189957	62191467	5.35534	7.24469	6	6	ENSG00000162604.7___protein_coding___TM2D1	-9	intragenic	HDCT	proximal
chr1_62207311_62209416	chr1	62207311	62209416	2.81229	2.73881	6	6	ENSG00000132849.14___protein_coding___INADL	-215	intragenic	HDCT	proximal
chr1_62784584_62785231	chr1	62784584	62785231	0.513131	0.323033	5	2	ENSG00000132854.14___protein_coding___KANK4	-63	intragenic	HDCT	proximal
chr1_62901140_62904175	chr1	62901140	62904175	6.75474	8.0513	6	6	ENSG00000162607.8___protein_coding___USP1	-332	intragenic	HDCT	proximal
chr1_63152891_63154866	chr1	63152891	63154866	2.63352	2.42645	6	6	ENSG00000116641.11___protein_coding___DOCK7	-73	intragenic	HDCT	proximal
chr1_63248965_63249385	chr1	63248965	63249385	0.309876	0.871054	4	6	ENSG00000125703.10___protein_coding___ATG4C	630	intergenic	HD	proximal
chr1_63249431_63251065	chr1	63249431	63251065	3.68921	14.3112	6	6	ENSG00000125703.10___protein_coding___ATG4C	-443	intragenic	HD	proximal
chr1_63539516_63539941	chr1	63539516	63539941	0.305912	0.223343	5	3	ENSG00000229225.1___lincRNA___RP11-5P4.3	-4972	intergenic	HDCT	distal
chr1_63832693_63834168	chr1	63832693	63834168	7.40893	8.18386	6	6	ENSG00000088035.11___protein_coding___ALG6	-110	intragenic	HDCT	proximal
chr1_63988201_63990328	chr1	63988201	63990328	3.47458	5.65613	6	6	ENSG00000142856.12___protein_coding___ITGB3BP	92	intragenic	HDCT	proximal
chr1_64058305_64060440	chr1	64058305	64060440	2.93816	3.64324	6	6	ENSG00000142856.12___protein_coding___ITGB3BP	-18	intragenic	HDCT	proximal
chr1_64239327_64240259	chr1	64239327	64240259	0.762751	0.489882	6	6	ENSG00000185483.7___protein_coding___ROR1	-80	intragenic	HDCT	proximal
chr1_64240269_64241256	chr1	64240269	64241256	1.01703	0.978273	6	6	ENSG00000185483.7___protein_coding___ROR1	197	intragenic	HDCT	proximal
chr1_64711070_64711626	chr1	64711070	64711626	0.65119	0.817539	4	6	ENSG00000177414.8___protein_coding___UBE2U	-30213	intragenic	HDCT	distal
chr1_64935124_64937687	chr1	64935124	64937687	1.25221	1.13178	6	6	ENSG00000158966.9___protein_coding___CACHD1	21	intragenic	HDCT	proximal
chr1_64970799_64972135	chr1	64970799	64972135	1.06513	1.07144	6	6	ENSG00000158966.9___protein_coding___CACHD1	130	intragenic	HDCT	proximal
chr1_65209882_65211836	chr1	65209882	65211836	2.29584	2.44133	6	6	ENSG00000162437.10___protein_coding___RAVER2	-82	intragenic	HDCT	proximal
chr1_65212041_65212554	chr1	65212041	65212554	0.341563	0.247398	4	4	ENSG00000162437.10___protein_coding___RAVER2	-1520	intragenic	HDCT	distal
chr1_65399146_65399333	chr1	65399146	65399333	0.370419	0.115125	3	0	ENSG00000233877.2___pseudogene___RP11-182I10.2	8421	intragenic	CT	distal
chr1_65430823_65432967	chr1	65430823	65432967	3.57686	4.41008	6	6	ENSG00000162434.7___protein_coding___JAK1	-291	intragenic	HDCT	proximal
chr1_65467876_65468961	chr1	65467876	65468961	0.673989	0.867816	6	6	ENSG00000226891.2___lincRNA___RP11-182I10.3	260	intragenic	HDCT	proximal
chr1_65530862_65534789	chr1	65530862	65534789	4.62185	4.07522	6	6	ENSG00000231485.1___lincRNA___RP4-535B20.1	-593	intragenic	HDCT	proximal
chr1_65612701_65615396	chr1	65612701	65615396	3.00421	2.33672	6	6	ENSG00000162433.10___protein_coding___AK4	-163	intragenic	HDCT	proximal
chr1_65719495_65722131	chr1	65719495	65722131	4.05216	4.83525	6	6	ENSG00000116675.11___protein_coding___DNAJC6	-669	intragenic	HDCT	proximal
chr1_65722681_65723036	chr1	65722681	65723036	0.300599	0.254136	2	3	ENSG00000116675.11___protein_coding___DNAJC6	-2714	intragenic	HDCT	distal
chr1_65730184_65732553	chr1	65730184	65732553	2.14279	3.77398	6	6	ENSG00000116675.11___protein_coding___DNAJC6	-922	intragenic	HDCT	proximal
chr1_65732608_65732747	chr1	65732608	65732747	0.30711	0.175919	3	0	ENSG00000116675.11___protein_coding___DNAJC6	-2231	intragenic	HDCT	distal
chr1_65774700_65776463	chr1	65774700	65776463	1.58792	1.46358	6	6	ENSG00000116675.11___protein_coding___DNAJC6	-354	intragenic	HDCT	proximal
chr1_65885395_65887762	chr1	65885395	65887762	3.09	3.59066	6	6	ENSG00000116678.14___protein_coding___LEPR	-176	intragenic	HDCT	proximal
chr1_65990869_65991774	chr1	65990869	65991774	0.695863	0.5139	6	5	ENSG00000116678.14___protein_coding___LEPR	49	intragenic	HDCT	proximal
chr1_66257633_66260010	chr1	66257633	66260010	1.53072	1.6335	6	6	ENSG00000184588.13___protein_coding___PDE4B	41	intragenic	HDCT	proximal
chr1_66458119_66459117	chr1	66458119	66459117	0.540088	0.792989	5	5	ENSG00000184588.13___protein_coding___PDE4B	-200	intragenic	HDCT	proximal
chr1_66459957_66460255	chr1	66459957	66460255	0.134248	0.664961	0	3	ENSG00000184588.13___protein_coding___PDE4B	-1688	intragenic	HD	distal
chr1_66797826_66798425	chr1	66797826	66798425	0.459459	0.439401	5	6	ENSG00000184588.13___protein_coding___PDE4B	-254	intragenic	HDCT	proximal
chr1_66818776_66819383	chr1	66818776	66819383	0.572011	0.591063	6	6	ENSG00000184588.13___protein_coding___PDE4B	984	intragenic	HDCT	proximal
chr1_66819742_66820749	chr1	66819742	66820749	0.614742	0.864708	5	6	ENSG00000184588.13___protein_coding___PDE4B	-181	intragenic	HDCT	proximal
chr1_66821036_66822075	chr1	66821036	66822075	0.296651	0.646401	4	6	ENSG00000184588.13___protein_coding___PDE4B	-748	intragenic	HD	proximal
chr1_66822239_66822664	chr1	66822239	66822664	0.27432	0.285741	4	4	ENSG00000184588.13___protein_coding___PDE4B	-1644	intragenic	HDCT	distal
chr1_66998477_67002842	chr1	66998477	67002842	3.58169	6.09212	6	6	ENSG00000118473.16___protein_coding___SGIP1	-695	intragenic	HDCT	proximal
chr1_67217655_67218960	chr1	67217655	67218960	1.45452	1.26984	6	6	ENSG00000152760.4___protein_coding___TCTEX1D1	-93	intragenic	HDCT	proximal
chr1_67389383_67392104	chr1	67389383	67392104	4.30784	6.22322	6	6	ENSG00000198160.10___protein_coding___MIER1	-94	intragenic	HDCT	proximal
chr1_67395124_67397019	chr1	67395124	67397019	2.82135	4.51042	6	6	ENSG00000198160.10___protein_coding___MIER1	-146	intragenic	HDCT	proximal
chr1_67518436_67520469	chr1	67518436	67520469	2.97568	3.6229	6	6	ENSG00000116704.6___protein_coding___SLC35D1	-328	intragenic	HDCT	proximal
chr1_67600291_67600851	chr1	67600291	67600851	0.302692	0.533641	3	5	ENSG00000203963.7___protein_coding___C1orf141	-67	intragenic	HDCT	proximal
chr1_67772920_67774391	chr1	67772920	67774391	1.66187	1.51426	6	6	ENSG00000081985.6___protein_coding___IL12RB2	-19	intragenic	HDCT	proximal
chr1_67893701_67893985	chr1	67893701	67893985	0.295097	0.264677	3	3	ENSG00000142864.10___protein_coding___SERBP1	-1496	intragenic	HDCT	distal
chr1_67894010_67894284	chr1	67894010	67894284	0.0962882	0.388959	2	3	ENSG00000142864.10___protein_coding___SERBP1	-1192	intragenic	HDCT	distal
chr1_67894485_67897096	chr1	67894485	67897096	3.64204	5.59153	6	6	ENSG00000142864.10___protein_coding___SERBP1	-263	intragenic	HDCT	proximal
chr1_68150307_68152838	chr1	68150307	68152838	3.53347	3.02058	6	6	ENSG00000116717.7___protein_coding___GADD45A	-214	intragenic	HDCT	proximal
chr1_68231953_68232248	chr1	68231953	68232248	0.408634	0.552048	3	4	ENSG00000238778.1___snRNA___RNU7-80P	-6234	intragenic	HDCT	distal
chr1_68297574_68298130	chr1	68297574	68298130	0.258894	0.324625	3	4	ENSG00000232284.3___antisense___GNG12-AS1	133	intragenic	HDCT	proximal
chr1_68298305_68299263	chr1	68298305	68299263	0.396182	0.489154	4	6	ENSG00000172380.5___protein_coding___GNG12	-334	intragenic	HDCT	proximal
chr1_68515951_68516314	chr1	68515951	68516314	0.178641	0.22297	2	3	ENSG00000162595.4___protein_coding___DIRAS3	-326	intragenic	HDCT	proximal
chr1_68517141_68517370	chr1	68517141	68517370	0.462354	0.398597	3	3	ENSG00000162595.4___protein_coding___DIRAS3	-57	intragenic	HDCT	proximal
chr1_68695450_68698858	chr1	68695450	68698858	1.28686	1.53898	6	6	ENSG00000116729.9___protein_coding___WLS	-215	intragenic	HDCT	proximal
chr1_68961948_68963415	chr1	68961948	68963415	2.55569	2.55873	6	6	ENSG00000024526.12___protein_coding___DEPDC1	-82	intragenic	HDCT	proximal
chr1_70032245_70036927	chr1	70032245	70036927	4.4609	6.28684	6	6	ENSG00000033122.13___protein_coding___LRRC7	-454	intragenic	HDCT	proximal
chr1_70670194_70672192	chr1	70670194	70672192	4.5011	10.5707	6	6	ENSG00000066557.5___protein_coding___LRRC40	-109	intragenic	HDCT	proximal
chr1_70686635_70688174	chr1	70686635	70688174	3.50215	3.85951	6	6	ENSG00000116754.9___protein_coding___SRSF11	1	intragenic	HDCT	proximal
chr1_70818275_70818393	chr1	70818275	70818393	0.0391728	0.246025	0	3	ENSG00000118454.8___protein_coding___ANKRD13C	-2070	intragenic	HDCT	distal
chr1_70818485_70821219	chr1	70818485	70821219	3.82716	6.95671	6	6	ENSG00000118454.8___protein_coding___ANKRD13C	-552	intragenic	HDCT	proximal
chr1_70876080_70878263	chr1	70876080	70878263	3.56927	5.86133	6	6	ENSG00000116761.7___protein_coding___CTH	-106	intragenic	HDCT	proximal
chr1_71172334_71172626	chr1	71172334	71172626	0.379146	0.156409	3	1	ENSG00000229051.1___processed_transcript___RP5-952N6.1	-345	intragenic	HDCT	proximal
chr1_71512163_71513808	chr1	71512163	71513808	0.72341	0.440846	6	6	ENSG00000050628.16___protein_coding___PTGER3	-294	intragenic	HDCT	proximal
chr1_71545792_71547350	chr1	71545792	71547350	1.8715	4.76292	6	6	ENSG00000132485.8___protein_coding___ZRANB2	-122	intragenic	HD	proximal
chr1_71831639_71831856	chr1	71831639	71831856	0.0431667	0.371497	0	3	ENSG00000226324.1___pseudogene___RP11-115M14.1	-1237	intragenic	HDCT	distal
chr1_72744973_72745663	chr1	72744973	72745663	0.146471	0.400121	2	4	ENSG00000172260.8___protein_coding___NEGR1	-2852	intragenic	HDCT	distal
chr1_72745670_72751426	chr1	72745670	72751426	4.93868	7.16814	6	6	ENSG00000172260.8___protein_coding___NEGR1	132	intragenic	HDCT	proximal
chr1_74663286_74664681	chr1	74663286	74664681	3.67308	6.89877	6	6	ENSG00000259030.1___protein_coding___FPGT-TNNI3K	-21	intragenic	HDCT	proximal
chr1_74823320_74823734	chr1	74823320	74823734	0.200739	0.415959	1	4	ENSG00000116783.9___protein_coding___TNNI3K	11176	intragenic	HD	distal
chr1_75036373_75037303	chr1	75036373	75037303	1.08276	1.46854	5	6	ENSG00000178965.9___protein_coding___C1orf173	-8608	intragenic	HDCT	distal
chr1_75138593_75139895	chr1	75138593	75139895	1.27251	1.18685	6	6	ENSG00000178965.9___protein_coding___C1orf173	-177	intragenic	HDCT	proximal
chr1_75197854_75200127	chr1	75197854	75200127	4.39428	6.30626	6	6	ENSG00000162623.10___protein_coding___TYW3	-60	intragenic	HDCT	proximal
chr1_75892413_75892650	chr1	75892413	75892650	0.243256	0.165458	3	0	ENSG00000137968.12___protein_coding___SLC44A5	30211	intragenic	HDCT	distal
chr1_76079982_76082712	chr1	76079982	76082712	2.85997	4.14849	6	6	ENSG00000137968.12___protein_coding___SLC44A5	4547	intergenic	HDCT	distal
chr1_76189369_76192180	chr1	76189369	76192180	4.27115	5.44481	6	6	ENSG00000117054.9___protein_coding___ACADM	-310	intragenic	HDCT	proximal
chr1_76251193_76253715	chr1	76251193	76253715	4.91617	8.17039	6	6	ENSG00000137955.11___protein_coding___RABGGTB	-67	intragenic	HDCT	proximal
chr1_76253845_76254284	chr1	76253845	76254284	0.275766	0.359184	4	4	ENSG00000207241.1___snoRNA___SNORD45A	-491	intragenic	HDCT	proximal
chr1_76539960_76541162	chr1	76539960	76541162	6.57066	6.26592	6	6	ENSG00000184005.9___protein_coding___ST6GALNAC3	-158	intragenic	HDCT	proximal
chr1_76620023_76620666	chr1	76620023	76620666	0.403081	0.846257	6	6	ENSG00000184005.9___protein_coding___ST6GALNAC3	-79941	intragenic	HD	distal
chr1_77230371_77231157	chr1	77230371	77231157	0.920155	0.755057	6	6	ENSG00000199921.1___snRNA___U6	-11945	intragenic	HDCT	distal
chr1_77332760_77336920	chr1	77332760	77336920	4.35225	4.39262	6	6	ENSG00000117069.10___protein_coding___ST6GALNAC5	-1674	intragenic	HDCT	distal
chr1_77614118_77614340	chr1	77614118	77614340	0.274261	0.498024	1	4	ENSG00000226084.4___pseudogene___RP4-706A16.3	-19431	intragenic	HDCT	distal
chr1_77684274_77685895	chr1	77684274	77685895	4.67148	7.82802	6	6	ENSG00000142892.10___protein_coding___PIGK	-25	intragenic	HDCT	proximal
chr1_77747202_77750313	chr1	77747202	77750313	3.13883	2.8886	6	6	ENSG00000154027.14___protein_coding___AK5	5	intragenic	HDCT	proximal
chr1_78147203_78149832	chr1	78147203	78149832	3.66534	5.98946	6	6	ENSG00000036549.8___protein_coding___ZZZ3	158	intragenic	HDCT	proximal
chr1_78224018_78224184	chr1	78224018	78224184	0.447995	0.37238	3	2	ENSG00000077254.10___protein_coding___USP33	-971	intragenic	HDCT	proximal
chr1_78224273_78225679	chr1	78224273	78225679	4.92658	4.99529	6	6	ENSG00000077254.10___protein_coding___USP33	-96	intragenic	HDCT	proximal
chr1_78244834_78246234	chr1	78244834	78246234	3.94859	4.1651	6	6	ENSG00000222849.1___rRNA___RNA5SP21	54	intragenic	HDCT	proximal
chr1_78277266_78277647	chr1	78277266	78277647	1.06613	0.913197	6	6	ENSG00000219201.3___pseudogene___RP11-181C21.4	-8	intragenic	HDCT	proximal
chr1_78353930_78355041	chr1	78353930	78355041	1.13201	1.78467	6	6	ENSG00000162614.13___protein_coding___NEXN	-139	intragenic	HDCT	proximal
chr1_78442381_78442517	chr1	78442381	78442517	0.152289	0.175224	3	0	ENSG00000162613.12___protein_coding___FUBP1	-2295	intragenic	HDCT	distal
chr1_78443119_78443277	chr1	78443119	78443277	0.189637	0.263775	0	3	ENSG00000162613.12___protein_coding___FUBP1	-1546	intragenic	HDCT	distal
chr1_78443442_78446207	chr1	78443442	78446207	5.38347	10.0252	6	6	ENSG00000162613.12___protein_coding___FUBP1	31	intragenic	HDCT	proximal
chr1_78470067_78472720	chr1	78470067	78472720	0.644659	2.68061	5	6	ENSG00000162616.8___protein_coding___DNAJB4	-775	intragenic	HD	proximal
chr1_78511081_78512364	chr1	78511081	78512364	0.633152	0.864303	6	6	ENSG00000137960.5___protein_coding___GIPC2	-137	intragenic	HDCT	proximal
chr1_78956446_78957683	chr1	78956446	78957683	0.57919	0.52205	6	6	ENSG00000122420.5___protein_coding___PTGFR	-308	intragenic	HDCT	proximal
chr1_78958504_78958725	chr1	78958504	78958725	0.109137	0.221379	0	3	ENSG00000122420.5___protein_coding___PTGFR	-1858	intragenic	HDCT	distal
chr1_81771407_81774464	chr1	81771407	81774464	2.08609	4.0267	6	6	ENSG00000117114.15___protein_coding___LPHN2	-1052	intragenic	HDCT	distal
chr1_81774473_81774636	chr1	81774473	81774636	0.195929	0.314692	0	3	ENSG00000117114.15___protein_coding___LPHN2	-2671	intragenic	HDCT	distal
chr1_81943781_81944368	chr1	81943781	81944368	0.558658	0.357568	4	4	ENSG00000227288.3___pseudogene___RP5-837I24.1	23403	intragenic	HDCT	distal
chr1_82265581_82270265	chr1	82265581	82270265	4.188	4.1856	6	6	ENSG00000117114.15___protein_coding___LPHN2	-1842	intragenic	HDCT	distal
chr1_82471082_82471262	chr1	82471082	82471262	0.262261	0.307553	0	3	ENSG00000117114.15___protein_coding___LPHN2	-17097	intergenic	HDCT	distal
chr1_83163656_83163928	chr1	83163656	83163928	0.183346	0.419289	2	3	ENSG00000230817.1___lincRNA___RP4-601K24.1	205073	intergenic	HD	distal
chr1_83279114_83280072	chr1	83279114	83280072	0.369569	0.864692	2	5	ENSG00000230817.1___lincRNA___RP4-601K24.1	89272	intergenic	HD	distal
chr1_84326073_84327134	chr1	84326073	84327134	1.03013	1.31276	6	6	ENSG00000233008.1___processed_transcript___RP11-475O6.1	-21	intragenic	HDCT	proximal
chr1_84462180_84462620	chr1	84462180	84462620	0.152084	0.273516	0	3	ENSG00000137941.12___protein_coding___TTLL7	-2307	intragenic	HDCT	distal
chr1_84462646_84465754	chr1	84462646	84465754	3.52894	4.62502	6	6	ENSG00000137941.12___protein_coding___TTLL7	-507	intragenic	HDCT	proximal
chr1_84542860_84544910	chr1	84542860	84544910	3.96549	5.30311	6	6	ENSG00000142875.15___protein_coding___PRKACB	-59	intragenic	HDCT	proximal
chr1_84629619_84632996	chr1	84629619	84632996	1.14938	3.47225	6	6	ENSG00000142875.15___protein_coding___PRKACB	-659	intragenic	HD	proximal
chr1_84639689_84639976	chr1	84639689	84639976	0.242411	0.301368	2	3	ENSG00000142875.15___protein_coding___PRKACB	4684	intragenic	HDCT	distal
chr1_84709972_84710154	chr1	84709972	84710154	1.96782	3.39628	5	6	ENSG00000226970.2___pseudogene___RP11-82H13.2	-47	intragenic	HDCT	proximal
chr1_84763967_84765112	chr1	84763967	84765112	2.95787	1.91771	6	6	ENSG00000203943.4___protein_coding___SAMD13	-491	intragenic	HDCT	proximal
chr1_84767284_84769328	chr1	84767284	84769328	0.359884	0.952971	4	6	ENSG00000203943.4___protein_coding___SAMD13	27	intragenic	HD	proximal
chr1_84899062_84899424	chr1	84899062	84899424	0.32661	0.286612	2	3	ENSG00000137976.7___protein_coding___DNASE2B	-25331	intergenic	HDCT	distal
chr1_84944629_84946083	chr1	84944629	84946083	5.10806	6.61726	6	6	ENSG00000117133.6___protein_coding___RPF1	-407	intragenic	HDCT	proximal
chr1_84970928_84972631	chr1	84970928	84972631	3.82939	2.76995	6	6	ENSG00000122432.12___pseudogene___SPATA1	193	intragenic	HDCT	proximal
chr1_85039441_85040594	chr1	85039441	85040594	2.2017	2.56908	6	6	ENSG00000117151.7___protein_coding___CTBS	-85	intragenic	HDCT	proximal
chr1_85086023_85087019	chr1	85086023	85087019	2.63763	2.56647	6	6	ENSG00000180869.3___protein_coding___C1orf180	-10909	intergenic	HDCT	distal
chr1_85152088_85152302	chr1	85152088	85152302	0.123132	0.229348	2	3	ENSG00000117155.12___protein_coding___SSX2IP	-3776	intragenic	HDCT	distal
chr1_85152503_85152998	chr1	85152503	85152998	0.160578	0.411724	1	4	ENSG00000117155.12___protein_coding___SSX2IP	-3220	intragenic	HD	distal
chr1_85153416_85157029	chr1	85153416	85157029	2.86462	2.73589	6	6	ENSG00000117155.12___protein_coding___SSX2IP	-748	intragenic	HDCT	proximal
chr1_85224978_85225205	chr1	85224978	85225205	0.133305	0.2561	1	3	ENSG00000251899.1___miRNA___AC104169.1	-33789	intergenic	HDCT	distal
chr1_85358325_85358714	chr1	85358325	85358714	0.311608	0.177242	5	0	ENSG00000171517.5___protein_coding___LPAR3	-375	intragenic	HDCT	proximal
chr1_85462401_85462824	chr1	85462401	85462824	0.494201	0.315049	4	4	ENSG00000153898.8___protein_coding___MCOLN2	-9	intragenic	HDCT	proximal
chr1_85462915_85463518	chr1	85462915	85463518	0.492076	0.319709	6	4	ENSG00000153898.8___protein_coding___MCOLN2	421	intergenic	HDCT	proximal
chr1_85527452_85527960	chr1	85527452	85527960	1.34516	1.13815	6	6	ENSG00000162643.8___protein_coding___WDR63	288	intragenic	HDCT	proximal
chr1_85528006_85528200	chr1	85528006	85528200	0.329334	0.237707	3	3	ENSG00000162643.8___protein_coding___WDR63	-35	intragenic	HDCT	proximal
chr1_85665526_85667959	chr1	85665526	85667959	2.02395	2.17658	6	6	ENSG00000097096.8___protein_coding___SYDE2	14	intragenic	HDCT	proximal
chr1_85724038_85725793	chr1	85724038	85725793	4.63746	8.03305	6	6	ENSG00000162642.9___protein_coding___C1orf52	-399	intragenic	HDCT	proximal
chr1_85741177_85742923	chr1	85741177	85742923	3.25927	4.76412	6	6	ENSG00000223653.1___processed_transcript___RP11-131L23.1	347	intragenic	HDCT	proximal
chr1_85929410_85931458	chr1	85929410	85931458	2.59757	2.39718	6	6	ENSG00000153904.14___protein_coding___DDAH1	168	intragenic	HDCT	proximal
chr1_85986785_85987557	chr1	85986785	85987557	0.995684	0.753676	5	6	ENSG00000153904.14___protein_coding___DDAH1	-321	intragenic	HDCT	proximal
chr1_86041922_86044105	chr1	86041922	86044105	1.72267	1.91926	6	6	ENSG00000153904.14___protein_coding___DDAH1	473	intragenic	HDCT	proximal
chr1_86045809_86048002	chr1	86045809	86048002	1.32752	1.70873	6	6	ENSG00000142871.11___protein_coding___CYR61	-23	intragenic	HDCT	proximal
chr1_86172948_86174635	chr1	86172948	86174635	3.46906	6.94789	6	6	ENSG00000117174.6___protein_coding___ZNHIT6	-308	intragenic	HDCT	proximal
chr1_86620356_86622935	chr1	86620356	86622935	0.732487	0.929277	6	6	ENSG00000171502.10___protein_coding___COL24A1	-474	intragenic	HDCT	proximal
chr1_86860765_86862766	chr1	86860765	86862766	4.6289	6.96233	6	6	ENSG00000122417.11___protein_coding___ODF2L	106	intragenic	HDCT	proximal
chr1_87168891_87172326	chr1	87168891	87172326	3.18942	4.45321	6	6	ENSG00000097033.10___protein_coding___SH3GLB1	-31	intragenic	HDCT	proximal
chr1_87378580_87380127	chr1	87378580	87380127	4.84545	10.0968	6	6	ENSG00000183291.11___protein_coding___SEP15	-393	intragenic	HDCT	proximal
chr1_87380291_87381966	chr1	87380291	87381966	3.23362	4.93851	6	6	ENSG00000153936.12___protein_coding___HS2ST1	-772	intragenic	HDCT	proximal
chr1_87595529_87595726	chr1	87595529	87595726	0.249316	0.330444	3	2	ENSG00000267272.1___lincRNA___RP5-1052I5.1	-75	intragenic	HDCT	proximal
chr1_87597534_87598095	chr1	87597534	87598095	1.21929	0.953622	6	6	ENSG00000267272.1___lincRNA___RP5-1052I5.1	-77	intragenic	HDCT	proximal
chr1_87793361_87802829	chr1	87793361	87802829	2.89382	3.33815	6	6	ENSG00000143013.7___protein_coding___LMO4	-632	intragenic	HDCT	proximal
chr1_87803200_87803673	chr1	87803200	87803673	0.517733	0.391817	6	5	ENSG00000143013.7___protein_coding___LMO4	-5973	intragenic	HDCT	distal
chr1_87804263_87804415	chr1	87804263	87804415	0.168467	0.28863	2	3	ENSG00000143013.7___protein_coding___LMO4	-6876	intragenic	HDCT	distal
chr1_88149788_88150320	chr1	88149788	88150320	0.309769	0.462665	2	5	ENSG00000224235.1___lincRNA___RP5-1027O11.1	-221342	intergenic	HDCT	distal
chr1_88424915_88427123	chr1	88424915	88427123	0.701335	1.26806	5	6	ENSG00000224235.1___lincRNA___RP5-1027O11.1	54623	intergenic	HDCT	distal
chr1_88928106_88928956	chr1	88928106	88928956	1.06442	1.15042	6	6	ENSG00000239504.2___misc_RNA___RN7SL583P	-15265	intergenic	HDCT	distal
chr1_89149098_89151347	chr1	89149098	89151347	4.35624	6.02822	6	6	ENSG00000065243.14___protein_coding___PKN2	32	intragenic	HDCT	proximal
chr1_89355927_89357804	chr1	89355927	89357804	4.67093	6.04667	6	6	ENSG00000137947.7___protein_coding___GTF2B	-312	intragenic	HDCT	proximal
chr1_89456997_89459388	chr1	89456997	89459388	4.14834	6.01986	6	6	ENSG00000137944.12___protein_coding___CCBL2	-93	intragenic	HDCT	proximal
chr1_89989483_89992679	chr1	89989483	89992679	5.34364	6.16651	6	6	ENSG00000197147.8___protein_coding___LRRC8B	-620	intragenic	HDCT	proximal
chr1_89992777_89993273	chr1	89992777	89993273	0.452349	0.731686	5	5	ENSG00000197147.8___protein_coding___LRRC8B	-2564	intragenic	HDCT	distal
chr1_90057358_90057700	chr1	90057358	90057700	0.148296	0.262904	2	3	ENSG00000197147.8___protein_coding___LRRC8B	-23730	intragenic	HDCT	distal
chr1_90097523_90100440	chr1	90097523	90100440	3.93999	4.86892	6	6	ENSG00000171488.9___protein_coding___LRRC8C	-242	intragenic	HDCT	proximal
chr1_90227956_90229299	chr1	90227956	90229299	1.77828	3.15304	6	6	ENSG00000171488.9___protein_coding___LRRC8C	475	intragenic	HDCT	proximal
chr1_90285918_90288134	chr1	90285918	90288134	3.25317	4.08263	6	6	ENSG00000171492.10___protein_coding___LRRC8D	-436	intragenic	HDCT	proximal
chr1_90308472_90309698	chr1	90308472	90309698	1.21591	1.22446	6	6	ENSG00000171492.10___protein_coding___LRRC8D	-104	intragenic	HDCT	proximal
chr1_90460023_90460139	chr1	90460023	90460139	0.327616	0.123093	3	2	ENSG00000228175.2___pseudogene___GEMIN8P4	202	intergenic	HDCT	proximal
chr1_90460143_90461688	chr1	90460143	90461688	6.52176	6.2981	6	6	ENSG00000162664.11___protein_coding___ZNF326	-189	intragenic	HDCT	proximal
chr1_91315925_91317213	chr1	91315925	91317213	2.23987	2.0471	6	6	ENSG00000233593.1___processed_transcript___RP4-665J23.1	-605	intragenic	HDCT	proximal
chr1_91317281_91317864	chr1	91317281	91317864	0.401055	0.912863	5	6	ENSG00000225446.1___lincRNA___RP4-665J23.2	-257	intragenic	HD	proximal
chr1_91359129_91359552	chr1	91359129	91359552	0.531757	0.293764	5	2	ENSG00000232882.1___pseudogene___PHKA1P1	172	intragenic	HDCT	proximal
chr1_91486432_91488172	chr1	91486432	91488172	8.44295	7.62233	6	6	ENSG00000122482.16___protein_coding___ZNF644	21	intragenic	HDCT	proximal
chr1_91869539_91870739	chr1	91869539	91870739	2.42814	3.48078	6	6	ENSG00000162669.11___protein_coding___HFM1	-152	intragenic	HDCT	proximal
chr1_91965900_91968001	chr1	91965900	91968001	3.87966	6.21613	6	6	ENSG00000097046.8___protein_coding___CDC7	-234	intragenic	HDCT	proximal
chr1_92350186_92352304	chr1	92350186	92352304	1.51782	2.45435	6	6	ENSG00000069702.6___protein_coding___TGFBR3	-243	intragenic	HDCT	proximal
chr1_92494731_92497434	chr1	92494731	92497434	2.85905	2.67542	6	6	ENSG00000172031.6___protein_coding___EPHX4	-544	intragenic	HDCT	proximal
chr1_92545417_92546902	chr1	92545417	92546902	3.52201	4.30948	6	6	ENSG00000189195.5___protein_coding___BTBD8	-65	intragenic	HDCT	proximal
chr1_92634285_92636419	chr1	92634285	92636419	0.940027	2.87784	6	6	ENSG00000069712.9___protein_coding___KIAA1107	-2744	intragenic	HD	distal
chr1_92638126_92638626	chr1	92638126	92638626	0.138024	0.395677	2	6	ENSG00000069712.9___protein_coding___KIAA1107	-5768	intragenic	HDCT	distal
chr1_92662171_92662652	chr1	92662171	92662652	0.307485	0.65339	2	4	ENSG00000226773.1___pseudogene___RP4-775D17.1	6292	intergenic	HD	distal
chr1_92763836_92765625	chr1	92763836	92765625	5.79066	8.14794	6	6	ENSG00000122484.7___protein_coding___RPAP2	-89	intragenic	HDCT	proximal
chr1_93249544_93251415	chr1	93249544	93251415	2.45634	3.28177	6	6	ENSG00000067208.10___protein_coding___EVI5	-42	intragenic	HDCT	proximal
chr1_93257331_93258026	chr1	93257331	93258026	0.235933	0.63082	2	5	ENSG00000067208.10___protein_coding___EVI5	-271	intragenic	HD	proximal
chr1_93297370_93298877	chr1	93297370	93298877	9.09966	13.9335	6	6	ENSG00000122406.8___protein_coding___RPL5	194	intragenic	HDCT	proximal
chr1_93324727_93325092	chr1	93324727	93325092	0.198914	0.417436	1	5	ENSG00000207022.1___snoRNA___SNORA51	-13294	intragenic	HD	distal
chr1_93425298_93427988	chr1	93425298	93427988	2.71354	2.63931	6	6	ENSG00000154511.7___protein_coding___FAM69A	-413	intragenic	HDCT	proximal
chr1_93544085_93546341	chr1	93544085	93546341	5.22856	7.91516	6	6	ENSG00000143033.13___protein_coding___MTF2	-346	intragenic	HDCT	proximal
chr1_93644561_93646850	chr1	93644561	93646850	3.68583	3.63758	6	6	ENSG00000117500.8___protein_coding___TMED5	-111	intragenic	HDCT	proximal
chr1_93810684_93813474	chr1	93810684	93813474	6.47674	6.59749	6	6	ENSG00000223745.3___processed_transcript___RP4-717I23.3	498	intragenic	HDCT	proximal
chr1_93813777_93813879	chr1	93813777	93813879	0.0690678	0.113851	0	3	ENSG00000223745.3___processed_transcript___RP4-717I23.3	2247	intragenic	HDCT	distal
chr1_93813900_93814108	chr1	93813900	93814108	0.238106	0.263805	2	3	ENSG00000223745.3___processed_transcript___RP4-717I23.3	2423	intragenic	HDCT	distal
chr1_93912604_93915275	chr1	93912604	93915275	3.12656	2.84904	6	6	ENSG00000137942.12___protein_coding___FNBP1L	-101	intragenic	HDCT	proximal
chr1_94077097_94077363	chr1	94077097	94077363	0.259601	0.231287	1	3	ENSG00000137936.12___protein_coding___BCAR3	-2423	intragenic	HDCT	distal
chr1_94079130_94079875	chr1	94079130	94079875	0.440444	1.21261	4	6	ENSG00000137936.12___protein_coding___BCAR3	-150	intragenic	HD	proximal
chr1_94146058_94146165	chr1	94146058	94146165	0.228258	0.121502	3	2	ENSG00000137936.12___protein_coding___BCAR3	-813	intragenic	HDCT	proximal
chr1_94146194_94147857	chr1	94146194	94147857	0.734737	0.963965	6	6	ENSG00000137936.12___protein_coding___BCAR3	100	intragenic	HDCT	proximal
chr1_94311504_94313927	chr1	94311504	94313927	2.72263	2.12701	6	6	ENSG00000137936.12___protein_coding___BCAR3	10	intragenic	HDCT	proximal
chr1_94343842_94345470	chr1	94343842	94345470	6.08825	8.54542	6	6	ENSG00000067334.9___protein_coding___DNTTIP2	-55	intragenic	HDCT	proximal
chr1_94373157_94373664	chr1	94373157	94373664	0.43905	0.321137	4	4	ENSG00000023909.5___protein_coding___GCLM	-934	intragenic	HDCT	proximal
chr1_94373714_94375721	chr1	94373714	94375721	2.16066	3.25125	6	6	ENSG00000023909.5___protein_coding___GCLM	238	intragenic	HDCT	proximal
chr1_94491224_94491498	chr1	94491224	94491498	0.316182	0.27134	0	3	ENSG00000198691.7___protein_coding___ABCA4	211	intragenic	HDCT	proximal
chr1_94511283_94511600	chr1	94511283	94511600	0.503521	0.394141	4	0	ENSG00000198691.7___protein_coding___ABCA4	-15552	intragenic	HDCT	distal
chr1_94701729_94703998	chr1	94701729	94703998	1.9615	2.02517	6	6	ENSG00000137962.8___protein_coding___ARHGAP29	-256	intragenic	HDCT	proximal
chr1_94712527_94713614	chr1	94712527	94713614	1.05755	1.01939	6	6	ENSG00000231363.1___lincRNA___RP11-148B18.1	392	intragenic	HDCT	proximal
chr1_94882950_94885068	chr1	94882950	94885068	3.48392	4.21751	6	6	ENSG00000117528.7___protein_coding___ABCD3	1	intragenic	HDCT	proximal
chr1_95006785_95008196	chr1	95006785	95008196	0.950936	0.579917	6	6	ENSG00000117525.9___protein_coding___F3	135	intragenic	HDCT	proximal
chr1_95285344_95286373	chr1	95285344	95286373	1.00297	0.657417	6	6	ENSG00000224081.3___lincRNA___RP11-86H7.1	22	intragenic	HDCT	proximal
chr1_95320101_95320612	chr1	95320101	95320612	0.572235	0.576492	4	6	ENSG00000237416.2___processed_transcript___RP11-465K1.2	-624	intragenic	HDCT	proximal
chr1_95390708_95393559	chr1	95390708	95393559	2.38551	2.35625	6	6	ENSG00000117519.11___protein_coding___CNN3	-503	intragenic	HDCT	proximal
chr1_95537496_95539192	chr1	95537496	95539192	4.5412	12.0512	6	6	ENSG00000172339.7___protein_coding___ALG14	-85	intragenic	HD	proximal
chr1_95581970_95583967	chr1	95581970	95583967	2.73113	3.06132	6	6	ENSG00000152078.5___protein_coding___TMEM56	25	intragenic	HDCT	proximal
chr1_95698758_95700583	chr1	95698758	95700583	2.9561	3.28158	6	6	ENSG00000122481.12___protein_coding___RWDD3	39	intragenic	HDCT	proximal
chr1_95786751_95787032	chr1	95786751	95787032	0.0802818	0.236279	0	3	ENSG00000228504.1___lincRNA___RP4-586O15.1	3073	intergenic	HDCT	distal
chr1_95975494_95977541	chr1	95975494	95977541	0.946875	0.887902	6	6	ENSG00000228971.2___lincRNA___RP11-286B14.1	-622	intragenic	HDCT	proximal
chr1_97186715_97188781	chr1	97186715	97188781	3.68895	5.07108	6	6	ENSG00000117569.13___protein_coding___PTBP2	-369	intragenic	HDCT	proximal
chr1_97432343_97432676	chr1	97432343	97432676	0.259443	0.337747	1	3	ENSG00000265771.1___miRNA___AL592205.2	-31409	intergenic	HDCT	distal
chr1_98385698_98387249	chr1	98385698	98387249	2.48256	3.01081	6	6	ENSG00000188641.8___protein_coding___DPYD	-78	intragenic	HDCT	proximal
chr1_98509749_98512534	chr1	98509749	98512534	2.47045	3.6569	6	6	ENSG00000225206.3___lincRNA___MIR137HG	128	intragenic	HDCT	proximal
chr1_98512688_98515764	chr1	98512688	98515764	2.56147	4.72512	6	6	ENSG00000225206.3___lincRNA___MIR137HG	-1192	intragenic	HDCT	distal
chr1_98518600_98520059	chr1	98518600	98520059	1.56458	2.36072	6	6	ENSG00000225206.3___lincRNA___MIR137HG	3911	intergenic	HDCT	distal
chr1_99126531_99128599	chr1	99126531	99128599	2.26804	2.36228	6	6	ENSG00000162627.12___protein_coding___SNX7	-148	intragenic	HDCT	proximal
chr1_99170252_99170748	chr1	99170252	99170748	0.253657	0.650932	1	5	ENSG00000162627.12___protein_coding___SNX7	-42722	intragenic	HD	distal
chr1_99171190_99171600	chr1	99171190	99171600	0.156078	0.277693	0	5	ENSG00000162627.12___protein_coding___SNX7	-43617	intragenic	HDCT	distal
chr1_99467597_99468462	chr1	99467597	99468462	0.44319	0.398224	5	5	ENSG00000232825.1___processed_transcript___RP5-896L10.1	1801	intragenic	HDCT	distal
chr1_99468979_99471663	chr1	99468979	99471663	3.37017	3.39834	6	6	ENSG00000117598.7___protein_coding___LPPR5	-127	intragenic	HDCT	proximal
chr1_99729296_99732396	chr1	99729296	99732396	3.80184	6.48677	6	6	ENSG00000117600.8___protein_coding___LPPR4	-999	intragenic	HDCT	proximal
chr1_100111396_100112254	chr1	100111396	100112254	0.564398	0.647443	6	5	ENSG00000099260.6___protein_coding___PALMD	-77	intragenic	HDCT	proximal
chr1_100314999_100316623	chr1	100314999	100316623	3.93652	4.0215	6	6	ENSG00000162688.11___protein_coding___AGL	-172	intragenic	HDCT	proximal
chr1_100434789_100436393	chr1	100434789	100436393	3.6009	4.06193	6	6	ENSG00000117620.8___protein_coding___SLC35A3	-57	intragenic	HDCT	proximal
chr1_100502604_100505035	chr1	100502604	100505035	4.77424	9.14351	6	6	ENSG00000156875.9___protein_coding___HIAT1	-167	intragenic	HDCT	proximal
chr1_100597834_100599475	chr1	100597834	100599475	3.58172	5.12898	6	6	ENSG00000122435.5___protein_coding___TRMT13	50	intragenic	HDCT	proximal
chr1_100643268_100643427	chr1	100643268	100643427	0.131467	0.199195	0	3	ENSG00000122477.8___protein_coding___LRRC39	-422	intragenic	HDCT	proximal
chr1_100714424_100715965	chr1	100714424	100715965	4.79565	6.75092	6	6	ENSG00000137992.9___protein_coding___DBT	-180	intragenic	HDCT	proximal
chr1_100730918_100732815	chr1	100730918	100732815	4.57286	6.1673	6	6	ENSG00000137996.8___protein_coding___RTCA	-22	intragenic	HDCT	proximal
chr1_100816842_100817418	chr1	100816842	100817418	0.377769	0.396049	6	1	ENSG00000079335.13___protein_coding___CDC14A	159	intragenic	HDCT	proximal
chr1_100817514_100818963	chr1	100817514	100818963	0.879059	0.562922	6	6	ENSG00000079335.13___protein_coding___CDC14A	-83	intragenic	HDCT	proximal
chr1_101003725_101005931	chr1	101003725	101005931	1.51777	0.998927	6	6	ENSG00000181656.6___protein_coding___GPR88	-1136	intragenic	HDCT	distal
chr1_101358411_101358618	chr1	101358411	101358618	0.477937	0.484355	3	2	ENSG00000162694.9___protein_coding___EXTL2	-1704	intragenic	HDCT	distal
chr1_101358792_101359254	chr1	101358792	101359254	0.275329	0.364318	3	6	ENSG00000162694.9___protein_coding___EXTL2	-1196	intragenic	HDCT	distal
chr1_101359820_101362656	chr1	101359820	101362656	3.50713	5.40852	6	6	ENSG00000162694.9___protein_coding___EXTL2	-315	intragenic	HDCT	proximal
chr1_101490572_101492301	chr1	101490572	101492301	3.61668	5.79281	6	6	ENSG00000233184.2___processed_transcript___RP11-421L21.3	-3	intragenic	HDCT	proximal
chr1_101701574_101702147	chr1	101701574	101702147	0.598978	0.529341	5	6	ENSG00000225938.1___antisense___RP4-575N6.4	-222	intragenic	HDCT	proximal
chr1_101702310_101702771	chr1	101702310	101702771	0.377667	0.350058	6	3	ENSG00000170989.8___protein_coding___S1PR1	-58	intragenic	HDCT	proximal
chr1_101774997_101775591	chr1	101774997	101775591	0.472571	0.64151	6	6	ENSG00000231671.1___lincRNA___RP11-157N3.1	13598	intergenic	HDCT	distal
chr1_102312199_102312831	chr1	102312199	102312831	0.955891	1.01568	5	6	ENSG00000118733.12___protein_coding___OLFM3	-13	intragenic	HDCT	proximal
chr1_102458594_102459105	chr1	102458594	102459105	0.38324	0.306669	3	5	ENSG00000118733.12___protein_coding___OLFM3	-3610	intragenic	HDCT	distal
chr1_102460294_102463090	chr1	102460294	102463090	1.97115	4.03218	6	6	ENSG00000118733.12___protein_coding___OLFM3	-768	intragenic	HDCT	proximal
chr1_103571801_103572081	chr1	103571801	103572081	0.197768	0.290348	2	3	ENSG00000060718.14___protein_coding___COL11A1	-1792	intragenic	HDCT	distal
chr1_103572222_103574791	chr1	103572222	103574791	1.52017	1.84673	6	6	ENSG00000060718.14___protein_coding___COL11A1	-226	intragenic	HDCT	proximal
chr1_104067671_104068143	chr1	104067671	104068143	0.536643	1.09438	6	6	ENSG00000224613.2___antisense___RP11-153F1.1	-175	intragenic	HD	proximal
chr1_104068307_104069460	chr1	104068307	104069460	3.08988	4.52118	6	6	ENSG00000185946.11___protein_coding___RNPC3	-291	intragenic	HDCT	proximal
chr1_107598837_107600877	chr1	107598837	107600877	4.58587	4.86139	6	6	ENSG00000198890.6___protein_coding___PRMT6	-557	intragenic	HDCT	proximal
chr1_107682336_107684853	chr1	107682336	107684853	2.58225	2.13133	6	6	ENSG00000162631.14___protein_coding___NTNG1	-46	intragenic	HDCT	proximal
chr1_107684952_107685335	chr1	107684952	107685335	0.3521	0.336603	4	5	ENSG00000162631.14___protein_coding___NTNG1	553	intragenic	HDCT	proximal
chr1_108023092_108023545	chr1	108023092	108023545	0.500659	0.306334	6	4	ENSG00000224550.1___pseudogene___RP11-270C12.3	24505	intragenic	HDCT	distal
chr1_108506392_108508588	chr1	108506392	108508588	0.734734	0.903109	6	6	ENSG00000134215.11___protein_coding___VAV3	16	intragenic	HDCT	proximal
chr1_108741995_108743839	chr1	108741995	108743839	4.05727	5.03461	6	6	ENSG00000085491.11___protein_coding___SLC25A24	17	intragenic	HDCT	proximal
chr1_109101780_109104142	chr1	109101780	109104142	2.88443	3.02347	6	6	ENSG00000162636.11___protein_coding___FAM102B	-251	intragenic	HDCT	proximal
chr1_109104146_109104717	chr1	109104146	109104717	0.67379	0.389354	6	6	ENSG00000162636.11___protein_coding___FAM102B	-1721	intragenic	HDCT	distal
chr1_109203471_109204550	chr1	109203471	109204550	2.28365	2.47431	6	6	ENSG00000162639.11___protein_coding___HENMT1	-136	intragenic	HDCT	proximal
chr1_109234046_109236577	chr1	109234046	109236577	4.66579	7.4511	6	6	ENSG00000134186.7___protein_coding___PRPF38B	-349	intragenic	HDCT	proximal
chr1_109260526_109260800	chr1	109260526	109260800	0.148746	0.309876	1	3	ENSG00000143107.4___protein_coding___FNDC7	4369	intragenic	HDCT	distal
chr1_109288905_109290361	chr1	109288905	109290361	4.50335	4.56912	6	6	ENSG00000116266.6___protein_coding___STXBP3	-324	intragenic	HDCT	proximal
chr1_109359209_109359478	chr1	109359209	109359478	0.206698	0.249668	2	3	ENSG00000162641.14___protein_coding___AKNAD1	-731	intragenic	HDCT	proximal
chr1_109359622_109359958	chr1	109359622	109359958	0.261109	0.383187	2	4	ENSG00000162641.14___protein_coding___AKNAD1	-285	intragenic	HDCT	proximal
chr1_109372944_109373716	chr1	109372944	109373716	0.360956	0.518699	5	6	ENSG00000162641.14___protein_coding___AKNAD1	-25	intragenic	HDCT	proximal
chr1_109419085_109420911	chr1	109419085	109420911	3.01728	3.55498	6	6	ENSG00000121957.7___protein_coding___GPSM2	31	intragenic	HDCT	proximal
chr1_109505136_109506783	chr1	109505136	109506783	3.44328	5.19907	6	6	ENSG00000121940.11___protein_coding___CLCC1	-111	intragenic	HDCT	proximal
chr1_109582648_109584835	chr1	109582648	109584835	4.83902	4.46604	6	6	ENSG00000085433.11___protein_coding___WDR47	-426	intragenic	HDCT	proximal
chr1_109584932_109585346	chr1	109584932	109585346	2.00789	3.02378	6	6	ENSG00000085433.11___protein_coding___WDR47	290	intergenic	HDCT	proximal
chr1_109617921_109619076	chr1	109617921	109619076	3.92146	8.1381	6	6	ENSG00000197780.5___protein_coding___TAF13	-93	intragenic	HDCT	proximal
chr1_109632539_109634629	chr1	109632539	109634629	3.20236	5.93945	6	6	ENSG00000215717.4___protein_coding___TMEM167B	-157	intragenic	HDCT	proximal
chr1_109642456_109643972	chr1	109642456	109643972	6.49217	7.39329	6	6	ENSG00000238881.1___snoRNA___SCARNA2	-400	intragenic	HDCT	proximal
chr1_109655005_109655426	chr1	109655005	109655426	0.568146	0.867801	4	6	ENSG00000179902.8___protein_coding___C1orf194	-152	intragenic	HDCT	proximal
chr1_109656081_109657906	chr1	109656081	109657906	2.88397	3.38817	6	6	ENSG00000116299.12___protein_coding___KIAA1324	-199	intragenic	HDCT	proximal
chr1_109756096_109758105	chr1	109756096	109758105	5.39271	7.99542	6	6	ENSG00000031698.8___protein_coding___SARS	-497	intragenic	HDCT	proximal
chr1_109791853_109793428	chr1	109791853	109793428	2.06309	2.26355	6	6	ENSG00000143126.7___protein_coding___CELSR2	0	intragenic	HDCT	proximal
chr1_109795751_109799331	chr1	109795751	109799331	1.05112	1.11232	6	6	ENSG00000143126.7___protein_coding___CELSR2	-4901	intragenic	HDCT	distal
chr1_109823242_109826608	chr1	109823242	109826608	4.01944	5.03223	6	6	ENSG00000134222.12___protein_coding___PSRC1	-115	intragenic	HDCT	proximal
chr1_109937952_109938188	chr1	109937952	109938188	0.425613	0.348233	2	4	ENSG00000134243.7___protein_coding___SORT1	2092	intragenic	HDCT	distal
chr1_109938625_109938741	chr1	109938625	109938741	0.0690678	0.150272	0	3	ENSG00000134243.7___protein_coding___SORT1	-1799	intragenic	HDCT	distal
chr1_109938831_109940608	chr1	109938831	109940608	3.35267	3.06447	6	6	ENSG00000134243.7___protein_coding___SORT1	-762	intragenic	HDCT	proximal
chr1_109940616_109941343	chr1	109940616	109941343	2.54077	2.88856	6	6	ENSG00000134243.7___protein_coding___SORT1	407	intergenic	HDCT	proximal
chr1_109968340_109970002	chr1	109968340	109970002	4.40402	5.13067	6	6	ENSG00000143106.8___protein_coding___PSMA5	110	intragenic	HDCT	proximal
chr1_110009130_110009327	chr1	110009130	110009327	0.267875	0.0858555	4	0	ENSG00000143028.7___protein_coding___SYPL2	20	intragenic	CT	proximal
chr1_110009349_110009492	chr1	110009349	110009492	0.131556	0.0605015	3	0	ENSG00000143028.7___protein_coding___SYPL2	-171	intragenic	CT	proximal
chr1_110025495_110028051	chr1	110025495	110028051	3.84412	5.4025	6	6	ENSG00000162650.11___protein_coding___ATXN7L2	-213	intragenic	HDCT	proximal
chr1_110036445_110037784	chr1	110036445	110037784	5.5605	6.95709	6	6	ENSG00000174151.10___protein_coding___CYB561D1	-378	intragenic	HDCT	proximal
chr1_110040970_110041306	chr1	110040970	110041306	0.259127	0.162469	4	0	ENSG00000174151.10___protein_coding___CYB561D1	-4402	intragenic	HDCT	distal
chr1_110051216_110052978	chr1	110051216	110052978	3.13119	3.52614	6	6	ENSG00000181754.6___protein_coding___AMIGO1	-206	intragenic	HDCT	proximal
chr1_110074705_110075033	chr1	110074705	110075033	0.234535	0.435432	2	4	ENSG00000156097.8___protein_coding___GPR61	7624	intergenic	HDCT	distal
chr1_110078813_110079140	chr1	110078813	110079140	0.405357	0.146009	4	1	ENSG00000156097.8___protein_coding___GPR61	3516	intergenic	CT	distal
chr1_110082258_110083670	chr1	110082258	110083670	4.36172	5.74045	6	6	ENSG00000156097.8___protein_coding___GPR61	-415	intragenic	HDCT	proximal
chr1_110090457_110092113	chr1	110090457	110092113	3.52767	5.32767	6	6	ENSG00000065135.7___protein_coding___GNAI3	-53	intragenic	HDCT	proximal
chr1_110162210_110165026	chr1	110162210	110165026	2.62285	2.75434	6	6	ENSG00000116337.11___protein_coding___AMPD2	77	intragenic	HDCT	proximal
chr1_110166234_110167011	chr1	110166234	110167011	0.631106	0.482139	5	6	ENSG00000116337.11___protein_coding___AMPD2	-162	intragenic	HDCT	proximal
chr1_110198212_110199659	chr1	110198212	110199659	2.78206	4.66899	6	6	ENSG00000168765.11___protein_coding___GSTM4	21	intragenic	HDCT	proximal
chr1_110210536_110211347	chr1	110210536	110211347	0.540725	0.485666	6	5	ENSG00000213366.7___protein_coding___GSTM2	-207	intragenic	HDCT	proximal
chr1_110254865_110255208	chr1	110254865	110255208	0.174067	0.313984	1	3	ENSG00000134201.6___protein_coding___GSTM5	-148	intragenic	HDCT	proximal
chr1_110281944_110283623	chr1	110281944	110283623	3.24986	3.13891	6	6	ENSG00000134202.6___protein_coding___GSTM3	-138	intragenic	HDCT	proximal
chr1_110452885_110454225	chr1	110452885	110454225	0.983758	0.60793	6	6	ENSG00000184371.9___protein_coding___CSF1	-26	intragenic	HDCT	proximal
chr1_110526947_110527290	chr1	110526947	110527290	0.388829	0.228129	4	1	ENSG00000168710.13___protein_coding___AHCYL1	188	intergenic	HDCT	proximal
chr1_110527319_110528914	chr1	110527319	110528914	2.76389	3.59168	6	6	ENSG00000168710.13___protein_coding___AHCYL1	-480	intragenic	HDCT	proximal
chr1_110576752_110578435	chr1	110576752	110578435	6.01378	7.36033	6	6	ENSG00000143093.9___protein_coding___STRIP1	-340	intragenic	HDCT	proximal
chr1_110627110_110627533	chr1	110627110	110627533	0.349991	0.280662	4	3	ENSG00000258673.1___antisense___RP4-773N10.6	-2012	intragenic	HDCT	distal
chr1_110672551_110673706	chr1	110672551	110673706	1.78679	1.83967	6	6	ENSG00000186150.3___protein_coding___UBL4B	-18067	intergenic	HDCT	distal
chr1_110692803_110696006	chr1	110692803	110696006	3.28129	3.01205	6	6	ENSG00000197106.6___protein_coding___SLC6A17	-1297	intragenic	HDCT	distal
chr1_110752091_110755722	chr1	110752091	110755722	2.16972	1.6568	6	6	ENSG00000116396.9___protein_coding___KCNC4	57	intragenic	HDCT	proximal
chr1_110755888_110756252	chr1	110755888	110756252	0.265103	0.22763	2	3	ENSG00000116396.9___protein_coding___KCNC4	-1301	intragenic	HDCT	distal
chr1_110757429_110757932	chr1	110757429	110757932	0.500972	0.358525	5	2	ENSG00000116396.9___protein_coding___KCNC4	-2911	intragenic	HDCT	distal
chr1_110880315_110882004	chr1	110880315	110882004	4.52127	4.87171	6	6	ENSG00000162775.10___protein_coding___RBM15	-32	intragenic	HDCT	proximal
chr1_110882021_110883253	chr1	110882021	110883253	3.75977	8.33065	6	6	ENSG00000162775.10___protein_coding___RBM15	-693	intragenic	HDCT	proximal
chr1_110949397_110950987	chr1	110949397	110950987	4.81586	5.24789	6	6	ENSG00000224699.3___antisense___LAMTOR5-AS1	-46	intragenic	HDCT	proximal
chr1_111025247_111026315	chr1	111025247	111026315	0.93997	1.04397	5	6	ENSG00000240194.2___pseudogene___CYMP	-2408	intragenic	HDCT	distal
chr1_111097823_111098629	chr1	111097823	111098629	0.938847	0.656598	6	5	ENSG00000143105.5___protein_coding___KCNA10	36430	intergenic	HDCT	distal
chr1_111136710_111137096	chr1	111136710	111137096	0.802062	0.466426	5	4	ENSG00000177301.9___protein_coding___KCNA2	-11441	intragenic	HDCT	distal
chr1_111144076_111144331	chr1	111144076	111144331	0.323951	0.121502	3	0	ENSG00000177301.9___protein_coding___KCNA2	-4140	intragenic	HDCT	distal
chr1_111144432_111150950	chr1	111144432	111150950	3.72172	4.3994	6	6	ENSG00000177301.9___protein_coding___KCNA2	-653	intragenic	HDCT	proximal
chr1_111162154_111162551	chr1	111162154	111162551	0.620196	0.292739	6	3	ENSG00000177301.9___protein_coding___KCNA2	-11742	intragenic	HDCT	distal
chr1_111211282_111211929	chr1	111211282	111211929	0.236685	0.542595	4	6	ENSG00000177272.7___protein_coding___KCNA3	-6048	intergenic	HD	distal
chr1_111212148_111213627	chr1	111212148	111213627	0.355462	0.79834	4	6	ENSG00000177272.7___protein_coding___KCNA3	-4766	intergenic	HD	distal
chr1_111213657_111218356	chr1	111213657	111218356	2.76288	3.24607	6	6	ENSG00000177272.7___protein_coding___KCNA3	-1647	intragenic	HDCT	distal
chr1_111415706_111416007	chr1	111415706	111416007	0.183791	0.322854	1	3	ENSG00000143119.8___protein_coding___CD53	-52	intragenic	HDCT	proximal
chr1_111505668_111507479	chr1	111505668	111507479	2.41696	3.55564	6	6	ENSG00000121931.11___protein_coding___LRIF1	-12	intragenic	HDCT	proximal
chr1_111681808_111683806	chr1	111681808	111683806	5.71199	8.4539	6	6	ENSG00000156171.10___protein_coding___DRAM2	-17	intragenic	HDCT	proximal
chr1_111746225_111747297	chr1	111746225	111747297	0.622594	0.517132	5	6	ENSG00000162777.12___protein_coding___DENND2D	-162	intragenic	HDCT	proximal
chr1_111888630_111889690	chr1	111888630	111889690	1.66805	1.97957	6	6	ENSG00000173947.9___protein_coding___PIFO	61	intragenic	HDCT	proximal
chr1_111990898_111992046	chr1	111990898	111992046	3.3889	5.49797	6	6	ENSG00000116459.6___protein_coding___ATP5F1	13	intragenic	HDCT	proximal
chr1_111992057_111992963	chr1	111992057	111992963	4.0562	8.47017	6	6	ENSG00000116459.6___protein_coding___ATP5F1	-207	intragenic	HDCT	proximal
chr1_112161522_112162371	chr1	112161522	112162371	1.111	2.15272	5	6	ENSG00000116473.10___protein_coding___RAP1A	451	intragenic	HDCT	proximal
chr1_112162382_112163685	chr1	112162382	112163685	3.32576	6.18866	6	6	ENSG00000116473.10___protein_coding___RAP1A	-265	intragenic	HDCT	proximal
chr1_112278423_112278948	chr1	112278423	112278948	0.411528	0.24462	5	2	ENSG00000197852.7___protein_coding___FAM212B	-3188	intragenic	HDCT	distal
chr1_112279219_112279920	chr1	112279219	112279920	0.397955	0.528301	4	5	ENSG00000197852.7___protein_coding___FAM212B	-2304	intragenic	HDCT	distal
chr1_112279934_112280043	chr1	112279934	112280043	0.0973422	0.107473	1	4	ENSG00000197852.7___protein_coding___FAM212B	-1885	intragenic	HDCT	distal
chr1_112280056_112283465	chr1	112280056	112283465	2.66374	3.14986	6	6	ENSG00000197852.7___protein_coding___FAM212B	-113	intragenic	HDCT	proximal
chr1_112297391_112299514	chr1	112297391	112299514	3.77116	4.08957	6	6	ENSG00000197852.7___protein_coding___FAM212B	7	intragenic	HDCT	proximal
chr1_112529834_112534361	chr1	112529834	112534361	3.19133	3.28274	6	6	ENSG00000240200.1___processed_transcript___RP11-88H9.2	293	intragenic	HDCT	proximal
chr1_112535060_112535298	chr1	112535060	112535298	0.293642	0.257691	4	2	ENSG00000231437.2___processed_transcript___RP11-88H9.1	-2022	intragenic	HDCT	distal
chr1_112933198_112933667	chr1	112933198	112933667	0.387173	0.503578	3	6	ENSG00000143079.8___protein_coding___CTTNBP2NL	5369	intergenic	HDCT	distal
chr1_112933678_112933918	chr1	112933678	112933918	0.355794	0.24935	5	2	ENSG00000143079.8___protein_coding___CTTNBP2NL	5004	intergenic	HDCT	distal
chr1_112938222_112940121	chr1	112938222	112940121	4.53772	5.83178	6	6	ENSG00000143079.8___protein_coding___CTTNBP2NL	-31	intragenic	HDCT	proximal
chr1_113008489_113009397	chr1	113008489	113009397	1.67901	1.21104	6	6	ENSG00000134245.12___protein_coding___WNT2B	219	intragenic	HDCT	proximal
chr1_113044343_113045374	chr1	113044343	113045374	1.66656	1.04723	6	6	ENSG00000134245.12___protein_coding___WNT2B	6540	intragenic	HDCT	distal
chr1_113050606_113052009	chr1	113050606	113052009	1.03984	0.858163	6	6	ENSG00000134245.12___protein_coding___WNT2B	91	intragenic	HDCT	proximal
chr1_113160744_113163388	chr1	113160744	113163388	7.20888	10.2971	6	6	ENSG00000007341.14___protein_coding___ST7L	27	intragenic	HDCT	proximal
chr1_113216898_113218414	chr1	113216898	113218414	1.26887	0.932718	6	6	ENSG00000155363.14___protein_coding___MOV10	-290	intragenic	HDCT	proximal
chr1_113249432_113249884	chr1	113249432	113249884	0.351188	0.0833383	5	1	ENSG00000155366.11___protein_coding___RHOC	-19	intragenic	CT	proximal
chr1_113249899_113250124	chr1	113249899	113250124	0.483988	0.158926	3	1	ENSG00000155366.11___protein_coding___RHOC	-12	intragenic	CT	proximal
chr1_113256605_113259014	chr1	113256605	113259014	1.47508	1.53756	6	6	ENSG00000155367.10___protein_coding___PPM1J	-66	intragenic	HDCT	proximal
chr1_113261280_113261845	chr1	113261280	113261845	0.380336	0.28307	5	0	ENSG00000184599.9___protein_coding___FAM19A3	1477	intergenic	HDCT	distal
chr1_113391897_113393562	chr1	113391897	113393562	1.80696	1.86718	6	6	ENSG00000224167.1___lincRNA___RP3-522D1.1	-32	intragenic	HDCT	proximal
chr1_113397187_113397463	chr1	113397187	113397463	0.297983	0.271565	3	3	ENSG00000215866.3___lincRNA___RP11-426L16.8	4061	intragenic	HDCT	distal
chr1_113497676_113500689	chr1	113497676	113500689	3.5093	3.59804	6	6	ENSG00000226419.2___processed_transcript___RP11-31F15.1	-41	intragenic	HDCT	proximal
chr1_113614965_113616908	chr1	113614965	113616908	4.13772	5.07929	6	6	ENSG00000198799.6___protein_coding___LRIG2	-106	intragenic	HDCT	proximal
chr1_113931918_113935496	chr1	113931918	113935496	3.30996	5.58883	6	6	ENSG00000081026.14___protein_coding___MAGI3	45	intragenic	HDCT	proximal
chr1_114300134_114300436	chr1	114300134	114300436	0.116794	0.33523	0	4	ENSG00000116793.11___protein_coding___PHTF1	-1217	intragenic	HDCT	distal
chr1_114300451_114302937	chr1	114300451	114302937	4.02611	4.47853	6	6	ENSG00000116793.11___protein_coding___PHTF1	-82	intragenic	HDCT	proximal
chr1_114353194_114355094	chr1	114353194	114355094	4.602	6.24643	6	6	ENSG00000081019.9___protein_coding___RSBN1	-770	intragenic	HDCT	proximal
chr1_114355160_114355721	chr1	114355160	114355721	1.13938	1.43149	5	6	ENSG00000231128.1___antisense___RP5-1073O3.2	-211	intragenic	HDCT	proximal
chr1_114446528_114448660	chr1	114446528	114448660	4.7893	6.17964	6	6	ENSG00000134262.8___protein_coding___AP4B1	-25	intragenic	HDCT	proximal
chr1_114471025_114473652	chr1	114471025	114473652	4.55922	7.80476	6	6	ENSG00000163349.16___protein_coding___HIPK1	-7	intragenic	HDCT	proximal
chr1_114694791_114696473	chr1	114694791	114696473	0.778483	0.843236	6	6	ENSG00000134207.8___protein_coding___SYT6	31	intragenic	HDCT	proximal
chr1_114696644_114696761	chr1	114696644	114696761	0.110962	0.117088	1	3	ENSG00000134207.8___protein_coding___SYT6	162	intergenic	HDCT	proximal
chr1_114696787_114697086	chr1	114696787	114697086	0.427677	0.360224	5	4	ENSG00000134207.8___protein_coding___SYT6	396	intergenic	HDCT	proximal
chr1_114888702_114889230	chr1	114888702	114889230	0.437205	0.553392	5	5	ENSG00000271419.1___pseudogene___RP4-591B8.3	7641	intergenic	HDCT	distal
chr1_114889367_114889694	chr1	114889367	114889694	0.237995	0.302659	3	2	ENSG00000271419.1___pseudogene___RP4-591B8.3	7076	intergenic	HDCT	distal
chr1_115052131_115054971	chr1	115052131	115054971	4.08742	4.20212	6	6	ENSG00000197323.6___protein_coding___TRIM33	-229	intragenic	HDCT	proximal
chr1_115123451_115124373	chr1	115123451	115124373	3.79455	6.91476	6	6	ENSG00000116752.5___protein_coding___BCAS2	-337	intragenic	HDCT	proximal
chr1_115124416_115125033	chr1	115124416	115125033	0.882279	1.35844	6	6	ENSG00000116752.5___protein_coding___BCAS2	465	intergenic	HDCT	proximal
chr1_115212066_115213279	chr1	115212066	115213279	1.30664	1.41234	6	6	ENSG00000175984.10___protein_coding___DENND2C	17	intragenic	HDCT	proximal
chr1_115258533_115259672	chr1	115258533	115259672	3.55573	5.72834	6	6	ENSG00000213281.4___protein_coding___NRAS	-411	intragenic	HDCT	proximal
chr1_115299178_115301158	chr1	115299178	115301158	6.40556	9.08067	6	6	ENSG00000009307.11___protein_coding___CSDE1	-416	intragenic	HDCT	proximal
chr1_115322462_115323822	chr1	115322462	115323822	6.03352	9.4502	6	6	ENSG00000052723.7___protein_coding___SIKE1	10	intragenic	HDCT	proximal
chr1_115631486_115632073	chr1	115631486	115632073	0.523187	0.272171	5	3	ENSG00000134198.5___protein_coding___TSPAN2	-254	intragenic	HDCT	proximal
chr1_115632202_115632812	chr1	115632202	115632812	0.822602	0.349631	6	5	ENSG00000134198.5___protein_coding___TSPAN2	387	intergenic	CT	proximal
chr1_115879926_115881023	chr1	115879926	115881023	1.25818	0.752227	6	6	ENSG00000134259.3___protein_coding___NGF	-381	intragenic	HDCT	proximal
chr1_116021792_116022275	chr1	116021792	116022275	0.278963	0.197189	5	0	ENSG00000265534.1___miRNA___AL512638.1	6237	intergenic	HDCT	distal
chr1_116184109_116185739	chr1	116184109	116185739	1.09197	0.774644	6	6	ENSG00000173218.9___protein_coding___VANGL1	-313	intragenic	HDCT	proximal
chr1_116380598_116380833	chr1	116380598	116380833	0.213444	0.146729	4	1	ENSG00000177551.5___protein_coding___NHLH2	-2645	intragenic	HDCT	distal
chr1_116381122_116381392	chr1	116381122	116381392	0.433091	0.251338	4	2	ENSG00000177551.5___protein_coding___NHLH2	-2104	intragenic	HDCT	distal
chr1_116381417_116382562	chr1	116381417	116382562	0.378016	0.412595	6	4	ENSG00000177551.5___protein_coding___NHLH2	-1371	intragenic	HDCT	distal
chr1_116518380_116520667	chr1	116518380	116520667	2.23544	2.84481	6	6	ENSG00000163393.8___protein_coding___SLC22A15	-289	intragenic	HDCT	proximal
chr1_116694631_116694756	chr1	116694631	116694756	0.318713	0.180412	0	3	ENSG00000235933.1___lincRNA___RP5-1185H19.2	12210	intergenic	HDCT	distal
chr1_116694777_116695283	chr1	116694777	116695283	1.50652	0.962864	6	6	ENSG00000235933.1___lincRNA___RP5-1185H19.2	11874	intergenic	HDCT	distal
chr1_116706899_116707152	chr1	116706899	116707152	0.38635	0.118667	4	1	ENSG00000235933.1___lincRNA___RP5-1185H19.2	-121	intragenic	CT	proximal
chr1_116710608_116711255	chr1	116710608	116711255	0.767434	0.289502	6	3	ENSG00000235933.1___lincRNA___RP5-1185H19.2	-4027	intergenic	CT	distal
chr1_116915062_116919409	chr1	116915062	116919409	3.97744	3.45769	6	6	ENSG00000163399.11___protein_coding___ATP1A1	-747	intragenic	HDCT	proximal
chr1_116920191_116920492	chr1	116920191	116920492	0.241988	0.243029	3	0	ENSG00000163399.11___protein_coding___ATP1A1	-3853	intragenic	HDCT	distal
chr1_116960645_116961794	chr1	116960645	116961794	2.08295	3.0781	6	6	ENSG00000203865.4___processed_transcript___ATP1A1OS	23	intragenic	HDCT	proximal
chr1_117112959_117113928	chr1	117112959	117113928	1.10663	0.739522	6	6	ENSG00000116815.11___protein_coding___CD58	-161	intragenic	HDCT	proximal
chr1_117189142_117189776	chr1	117189142	117189776	0.656083	0.747879	6	6	ENSG00000143061.13___protein_coding___IGSF3	-107	intragenic	HDCT	proximal
chr1_117206568_117210919	chr1	117206568	117210919	2.76328	2.5566	6	6	ENSG00000143061.13___protein_coding___IGSF3	-308	intragenic	HDCT	proximal
chr1_117420954_117421202	chr1	117420954	117421202	0.405068	0.175279	3	3	ENSG00000221425.1___miRNA___AL157904.1	26693	intergenic	HDCT	distal
chr1_117421210_117421318	chr1	117421210	117421318	0.14831	0.165458	3	2	ENSG00000221425.1___miRNA___AL157904.1	26507	intergenic	HDCT	distal
chr1_117452013_117454296	chr1	117452013	117454296	2.11874	2.09953	6	6	ENSG00000134247.9___protein_coding___PTGFRN	-476	intragenic	HDCT	proximal
chr1_117454707_117455197	chr1	117454707	117455197	0.281726	0.17687	3	4	ENSG00000134247.9___protein_coding___PTGFRN	-2274	intragenic	HDCT	distal
chr1_117601966_117602817	chr1	117601966	117602817	1.02228	1.2747	6	6	ENSG00000236137.1___antisense___RP11-27K13.3	280	intragenic	HDCT	proximal
chr1_117602893_117603520	chr1	117602893	117603520	2.17807	2.4358	6	6	ENSG00000116830.6___protein_coding___TTF2	-223	intragenic	HDCT	proximal
chr1_117663594_117665288	chr1	117663594	117665288	4.75549	5.64612	6	6	ENSG00000134253.5___protein_coding___TRIM45	28	intragenic	HDCT	proximal
chr1_117908622_117913155	chr1	117908622	117913155	2.63147	3.76843	6	6	ENSG00000198162.8___protein_coding___MAN1A2	-324	intragenic	HDCT	proximal
chr1_117913261_117913494	chr1	117913261	117913494	0.196193	0.948533	0	6	ENSG00000198162.8___protein_coding___MAN1A2	-2813	intragenic	HD	distal
chr1_118147718_118149733	chr1	118147718	118149733	0.918616	1.63241	6	6	ENSG00000183508.4___protein_coding___FAM46C	-170	intragenic	HDCT	proximal
chr1_118301130_118301675	chr1	118301130	118301675	1.43756	1.56402	6	6	ENSG00000228217.1___pseudogene___AL390877.1	-19724	intergenic	HDCT	distal
chr1_118321153_118321547	chr1	118321153	118321547	2.85197	3.17577	6	6	ENSG00000228217.1___pseudogene___AL390877.1	223	intergenic	HDCT	proximal
chr1_118471132_118473369	chr1	118471132	118473369	4.27827	5.21016	6	6	ENSG00000196505.5___protein_coding___GDAP2	-1	intragenic	HDCT	proximal
chr1_118727777_118728120	chr1	118727777	118728120	0.380971	0.333254	3	4	ENSG00000155761.9___protein_coding___SPAG17	103	intragenic	HDCT	proximal
chr1_119682131_119684037	chr1	119682131	119684037	3.80525	6.07422	6	6	ENSG00000231365.1___antisense___RP11-418J17.1	-37	intragenic	HDCT	proximal
chr1_119869647_119869947	chr1	119869647	119869947	0.224717	0.200133	3	3	ENSG00000227712.1___lincRNA___RP11-418J17.3	-128	intragenic	HDCT	proximal
chr1_119870014_119870589	chr1	119870014	119870589	0.552415	0.292173	6	4	ENSG00000227712.1___lincRNA___RP11-418J17.3	376	intergenic	HDCT	proximal
chr1_120174051_120174665	chr1	120174051	120174665	0.331655	0.308926	4	4	ENSG00000143067.4___protein_coding___ZNF697	-16037	intragenic	HDCT	distal
chr1_120189085_120191360	chr1	120189085	120191360	3.97178	4.30908	6	6	ENSG00000143067.4___protein_coding___ZNF697	-172	intragenic	HDCT	proximal
chr1_120217880_120218345	chr1	120217880	120218345	0.922372	1.58176	5	6	ENSG00000092621.7___protein_coding___PHGDH	-15692	intragenic	HDCT	distal
chr1_120254351_120255287	chr1	120254351	120255287	0.745129	0.808346	6	6	ENSG00000092621.7___protein_coding___PHGDH	-291	intragenic	HDCT	proximal
chr1_120255323_120255456	chr1	120255323	120255456	0.368031	0.0901428	3	1	ENSG00000092621.7___protein_coding___PHGDH	-861	intragenic	CT	proximal
chr1_120413784_120413955	chr1	120413784	120413955	1.28834	0.547315	6	4	ENSG00000226446.1___pseudogene___NOTCH2P1	15056	intergenic	CT	distal
chr1_120557750_120558047	chr1	120557750	120558047	0.379042	0.292366	2	4	ENSG00000134250.13___protein_coding___NOTCH2	-14686	intragenic	HDCT	distal
chr1_120610685_120612923	chr1	120610685	120612923	5.49294	3.3944	6	6	ENSG00000134250.13___protein_coding___NOTCH2	-435	intragenic	CT	proximal
chr1_120833097_120833335	chr1	120833097	120833335	0.218464	0.168846	2	3	ENSG00000188610.8___protein_coding___FAM72B	4539	intergenic	HDCT	distal
chr1_120833565_120838579	chr1	120833565	120838579	4.79198	5.34184	6	6	ENSG00000188610.8___protein_coding___FAM72B	1683	intragenic	HDCT	distal
chr1_120838993_120839339	chr1	120838993	120839339	0.682635	0.341638	5	4	ENSG00000188610.8___protein_coding___FAM72B	-136	intragenic	HDCT	proximal
chr1_120904534_120906771	chr1	120904534	120906771	2.89597	2.89543	6	6	ENSG00000223345.3___pseudogene___HIST2H2BA	374	intragenic	HDCT	proximal
chr1_120922614_120923305	chr1	120922614	120923305	0.323161	0.67871	2	5	ENSG00000233029.3___processed_transcript___RP11-439A17.9	2673	intragenic	HD	distal
chr1_120923576_120926333	chr1	120923576	120926333	2.55681	2.83956	6	6	ENSG00000233029.3___processed_transcript___RP11-439A17.9	678	intragenic	HDCT	proximal
chr1_121137481_121139528	chr1	121137481	121139528	2.12764	2.10065	6	6	ENSG00000227082.1___processed_transcript___AL592494.5	108	intragenic	HDCT	proximal
chr1_121260512_121262058	chr1	121260512	121262058	2.61465	3.18474	6	6	ENSG00000231752.1___pseudogene___EMBP1	-143	intragenic	HDCT	proximal
chr1_121351859_121352709	chr1	121351859	121352709	8.16638	2.80439	6	6	ENSG00000224857.1___lincRNA___AL592494.1	29963	intergenic	CT	distal
chr1_121353056_121353320	chr1	121353056	121353320	1.47715	0.457273	4	0	ENSG00000224857.1___lincRNA___AL592494.1	30867	intergenic	CT	distal
chr1_121353799_121355468	chr1	121353799	121355468	5.2703	1.64745	5	3	ENSG00000224857.1___lincRNA___AL592494.1	32312	intergenic	CT	distal
chr1_121355628_121357231	chr1	121355628	121357231	3.20866	1.65706	5	2	ENSG00000224857.1___lincRNA___AL592494.1	34108	intergenic	CT	distal
chr1_121357442_121357632	chr1	121357442	121357632	0.696369	0.350326	3	0	ENSG00000224857.1___lincRNA___AL592494.1	35216	intergenic	HDCT	distal
chr1_121358778_121359242	chr1	121358778	121359242	1.68228	1.10931	4	3	ENSG00000224857.1___lincRNA___AL592494.1	36689	intergenic	HDCT	distal
chr1_121359648_121360322	chr1	121359648	121360322	1.64027	0.833864	5	3	ENSG00000224857.1___lincRNA___AL592494.1	37664	intergenic	HDCT	distal
chr1_121361265_121361574	chr1	121361265	121361574	0.247899	0.22972	3	0	ENSG00000224857.1___lincRNA___AL592494.1	39098	intergenic	HDCT	distal
chr1_121366613_121366746	chr1	121366613	121366746	0.367594	0.120283	3	0	ENSG00000224857.1___lincRNA___AL592494.1	44358	intergenic	CT	distal
chr1_121373016_121373301	chr1	121373016	121373301	1.19417	0.31563	4	0	ENSG00000224857.1___lincRNA___AL592494.1	50837	intergenic	CT	distal
chr1_121373837_121374144	chr1	121373837	121374144	0.80923	0.255267	4	0	ENSG00000224857.1___lincRNA___AL592494.1	51669	intergenic	CT	distal
chr1_121458718_121458955	chr1	121458718	121458955	1.00203	0.594915	4	2	ENSG00000224857.1___lincRNA___AL592494.1	136515	intergenic	HDCT	distal
chr1_121468040_121468369	chr1	121468040	121468369	0.932386	0.383855	5	0	ENSG00000224857.1___lincRNA___AL592494.1	145883	intergenic	CT	distal
chr1_121469932_121470233	chr1	121469932	121470233	0.634021	0.363074	3	0	ENSG00000224857.1___lincRNA___AL592494.1	147761	intergenic	HDCT	distal
chr1_121478373_121479155	chr1	121478373	121479155	3.83701	2.98976	5	5	ENSG00000224857.1___lincRNA___AL592494.1	156443	intergenic	HDCT	distal
chr1_121483703_121485532	chr1	121483703	121485532	111.566	68.3146	2	5	ENSG00000224857.1___lincRNA___AL592494.1	162296	intergenic	HDCT	distal
chr1_142618735_142619514	chr1	142618735	142619514	3.31733	3.24842	6	6	ENSG00000230880.2___lincRNA___RP11-417J8.3	-2	intragenic	HDCT	proximal
chr1_142890183_142891331	chr1	142890183	142891331	2.04111	3.28356	6	6	ENSG00000231182.2___lincRNA___RP11-423O2.7	-65958	intergenic	HDCT	distal
chr1_142897581_142897856	chr1	142897581	142897856	0.21519	0.112607	3	0	ENSG00000231182.2___lincRNA___RP11-423O2.7	-58996	intergenic	HDCT	distal
chr1_143269957_143270278	chr1	143269957	143270278	0.387497	0.943727	3	5	ENSG00000234654.1___pseudogene___RP11-782C8.8	-24295	intergenic	HD	distal
chr1_143270314_143270690	chr1	143270314	143270690	0.574489	0.491864	4	1	ENSG00000234654.1___pseudogene___RP11-782C8.8	-24680	intergenic	HDCT	distal
chr1_143274632_143275032	chr1	143274632	143275032	0.30931	0.310983	4	2	ENSG00000234654.1___pseudogene___RP11-782C8.8	-29010	intergenic	HDCT	distal
chr1_143278510_143281310	chr1	143278510	143281310	2.72583	0.975732	6	4	ENSG00000234654.1___pseudogene___RP11-782C8.8	-34088	intergenic	CT	distal
chr1_143281669_143281959	chr1	143281669	143281959	0.713735	0.229042	5	3	ENSG00000234654.1___pseudogene___RP11-782C8.8	-35992	intergenic	CT	distal
chr1_143282107_143284296	chr1	143282107	143284296	1.4696	0.608804	6	4	ENSG00000234654.1___pseudogene___RP11-782C8.8	-37379	intergenic	CT	distal
chr1_143453776_143454090	chr1	143453776	143454090	0.189381	0.0296413	3	0	ENSG00000185044.9___lincRNA___RP11-435B5.4	-11504	intragenic	CT	distal
chr1_143466815_143467884	chr1	143466815	143467884	1.94761	2.85344	6	6	ENSG00000185044.9___lincRNA___RP11-435B5.4	46	intragenic	HDCT	proximal
chr1_143645761_143646322	chr1	143645761	143646322	0.740447	1.15782	6	5	ENSG00000238603.1___snRNA___RNU1-10P	-1134	intergenic	HDCT	distal
chr1_143647022_143647640	chr1	143647022	143647640	1.1233	1.09664	6	5	ENSG00000238603.1___snRNA___RNU1-10P	155	intragenic	HDCT	proximal
chr1_143673041_143674000	chr1	143673041	143674000	1.94799	2.17225	6	6	ENSG00000238825.1___snRNA___RNU1-13P	231	intragenic	HDCT	proximal
chr1_143686660_143687724	chr1	143686660	143687724	2.59583	4.43873	6	6	ENSG00000231734.3___lincRNA___RP6-206I17.2	-35	intragenic	HDCT	proximal
chr1_143742640_143745565	chr1	143742640	143745565	6.31203	5.70913	6	6	ENSG00000223804.1___processed_transcript___RP6-206I17.1	-251	intragenic	HDCT	proximal
chr1_143912705_143913267	chr1	143912705	143913267	1.22249	0.820788	6	5	ENSG00000215784.4___protein_coding___FAM72D	-156	intragenic	HDCT	proximal
chr1_143913398_143918544	chr1	143913398	143918544	6.78572	9.69833	6	6	ENSG00000196369.6___pseudogene___SRGAP2B	270	intragenic	HDCT	proximal
chr1_143918555_143919214	chr1	143918555	143919214	0.334532	0.328798	5	3	ENSG00000196369.6___pseudogene___SRGAP2B	-2643	intragenic	HDCT	distal
chr1_144300882_144301686	chr1	144300882	144301686	0.762129	0.587788	5	6	ENSG00000235398.3___lincRNA___LINC00623	-100	intragenic	HDCT	proximal
chr1_144310968_144312089	chr1	144310968	144312089	0.987817	1.11342	6	6	ENSG00000235398.3___lincRNA___LINC00623	-34	intragenic	HDCT	proximal
chr1_144338892_144341811	chr1	144338892	144341811	2.95364	4.10107	6	6	ENSG00000235398.3___lincRNA___LINC00623	-240	intragenic	HDCT	proximal
chr1_144481012_144481921	chr1	144481012	144481921	0.944945	0.722221	6	6	ENSG00000236943.1___antisense___RP11-640M9.1	-41	intragenic	HDCT	proximal
chr1_144491222_144492294	chr1	144491222	144492294	0.866492	1.08479	6	6	ENSG00000236943.1___antisense___RP11-640M9.1	-34	intragenic	HDCT	proximal
chr1_144518996_144522224	chr1	144518996	144522224	5.29145	6.48701	6	6	ENSG00000236943.1___antisense___RP11-640M9.1	-230	intragenic	HDCT	proximal
chr1_144533117_144534615	chr1	144533117	144534615	7.79192	9.94586	6	6	ENSG00000201699.1___snRNA___U1	171	intragenic	HDCT	proximal
chr1_144567378_144568685	chr1	144567378	144568685	1.86753	1.41943	6	6	ENSG00000225241.3___pseudogene___RP11-640M9.2	25330	intergenic	HDCT	distal
chr1_144573020_144573420	chr1	144573020	144573420	0.488677	0.222816	6	1	ENSG00000225241.3___pseudogene___RP11-640M9.2	20142	intergenic	HDCT	distal
chr1_144593226_144594843	chr1	144593226	144594843	6.87479	10.8823	6	6	ENSG00000225241.3___pseudogene___RP11-640M9.2	9	intragenic	HDCT	proximal
chr1_144925951_144926258	chr1	144925951	144926258	0.27701	0.290582	3	3	ENSG00000178104.14___protein_coding___PDE4DIP	4040	intragenic	HDCT	distal
chr1_144927146_144933273	chr1	144927146	144933273	5.99907	6.95262	6	6	ENSG00000178104.14___protein_coding___PDE4DIP	-1937	intragenic	HDCT	distal
chr1_145037470_145037686	chr1	145037470	145037686	0.426308	0.379411	3	1	ENSG00000178104.14___protein_coding___PDE4DIP	-1499	intragenic	HDCT	distal
chr1_145037762_145037873	chr1	145037762	145037873	0.307047	0.146357	2	3	ENSG00000178104.14___protein_coding___PDE4DIP	-1259	intragenic	HDCT	distal
chr1_145037890_145040530	chr1	145037890	145040530	6.28885	5.67418	6	6	ENSG00000178104.14___protein_coding___PDE4DIP	133	intragenic	HDCT	proximal
chr1_145073584_145073757	chr1	145073584	145073757	0.294886	0.281136	3	2	ENSG00000178104.14___protein_coding___PDE4DIP	-2219	intragenic	HDCT	distal
chr1_145073840_145074276	chr1	145073840	145074276	0.283505	0.587055	2	4	ENSG00000178104.14___protein_coding___PDE4DIP	-1832	intragenic	HD	distal
chr1_145074435_145076509	chr1	145074435	145076509	12.7115	14.7216	6	6	ENSG00000178104.14___protein_coding___PDE4DIP	-418	intragenic	HDCT	proximal
chr1_145092168_145092853	chr1	145092168	145092853	0.390489	0.726731	4	6	ENSG00000223380.3___processed_transcript___SEC22B	3708	intergenic	HDCT	distal
chr1_145096075_145097336	chr1	145096075	145097336	5.5776	8.28863	6	6	ENSG00000223380.3___processed_transcript___SEC22B	-175	intragenic	HDCT	proximal
chr1_145139104_145140110	chr1	145139104	145140110	2.41071	2.92863	6	6	ENSG00000177144.5___pseudogene___NUDT4P1	39	intragenic	HDCT	proximal
chr1_145208403_145210762	chr1	145208403	145210762	4.85443	3.20116	6	6	ENSG00000255168.1___protein_coding___RP11-458D21.5	-438	intragenic	CT	proximal
chr1_145277303_145277528	chr1	145277303	145277528	0.6043	0.247671	3	1	ENSG00000163386.15___protein_coding___NBPF10	12355	intragenic	CT	distal
chr1_145381785_145383177	chr1	145381785	145383177	3.2801	2.2891	6	6	ENSG00000233396.1___lincRNA___RP11-458D21.1	85	intragenic	HDCT	proximal
chr1_145394474_145399355	chr1	145394474	145399355	2.24553	3.56241	6	6	ENSG00000201558.1___snRNA___U1	-14158	intergenic	HDCT	distal
chr1_145399375_145400042	chr1	145399375	145400042	1.70187	1.91235	6	6	ENSG00000168509.13___protein_coding___HFE2	13385	intergenic	HDCT	distal
chr1_145437846_145439581	chr1	145437846	145439581	1.20863	1.11277	6	6	ENSG00000117289.7___protein_coding___TXNIP	-203	intragenic	HDCT	proximal
chr1_145469686_145471098	chr1	145469686	145471098	4.26492	7.93819	6	6	ENSG00000121851.8___protein_coding___POLR3GL	5	intragenic	HDCT	proximal
chr1_145471659_145474991	chr1	145471659	145474991	3.42389	4.097	6	6	ENSG00000181039.7___protein_coding___ANKRD34A	-2818	intragenic	HDCT	distal
chr1_145476848_145478062	chr1	145476848	145478062	2.20204	2.85974	6	6	ENSG00000152022.7___protein_coding___LIX1L	-371	intragenic	HDCT	proximal
chr1_145506855_145507587	chr1	145506855	145507587	0.786025	3.20988	6	6	ENSG00000234222.2___antisense___RP11-315I20.1	-268	intragenic	HD	proximal
chr1_145507612_145508536	chr1	145507612	145508536	3.73325	5.0713	6	6	ENSG00000234222.2___antisense___RP11-315I20.1	87	intragenic	HDCT	proximal
chr1_145514862_145517344	chr1	145514862	145517344	3.46735	5.74852	6	6	ENSG00000211451.7___pseudogene___GNRHR2	28	intragenic	HDCT	proximal
chr1_145548492_145549985	chr1	145548492	145549985	1.78607	3.0585	6	6	ENSG00000198483.8___protein_coding___ANKRD35	4	intragenic	HDCT	proximal
chr1_145562578_145563362	chr1	145562578	145563362	0.390925	0.526291	6	6	ENSG00000131788.10___protein_coding___PIAS3	12262	intragenic	HDCT	distal
chr1_145574975_145576991	chr1	145574975	145576991	3.8939	4.61404	6	6	ENSG00000131788.10___protein_coding___PIAS3	5	intragenic	HDCT	proximal
chr1_145588807_145589651	chr1	145588807	145589651	1.11119	0.821452	6	5	ENSG00000186364.6___protein_coding___NUDT17	133	intragenic	HDCT	proximal
chr1_145610112_145612515	chr1	145610112	145612515	4.70431	5.00358	6	6	ENSG00000121848.8___protein_coding___RNF115	-19	intragenic	HDCT	proximal
chr1_145666786_145667054	chr1	145666786	145667054	0.471944	0.344766	3	0	ENSG00000117281.10___protein_coding___CD160	-39940	intragenic	HDCT	distal
chr1_145713358_145714114	chr1	145713358	145714114	0.753287	0.733501	5	6	ENSG00000117281.10___protein_coding___CD160	-1828	intragenic	HDCT	distal
chr1_145825737_145827295	chr1	145825737	145827295	4.41422	4.74726	6	6	ENSG00000117262.14___protein_coding___GPR89A	67	intragenic	HDCT	proximal
chr1_145944800_145945851	chr1	145944800	145945851	0.774107	0.603773	6	6	ENSG00000201105.1___snRNA___U1	222	intragenic	HDCT	proximal
chr1_145963273_145964413	chr1	145963273	145964413	1.02246	0.840681	6	6	ENSG00000207418.1___snRNA___RNU1-9	-5589	intergenic	HDCT	distal
chr1_145968430_145970281	chr1	145968430	145970281	2.41715	1.82451	6	6	ENSG00000207418.1___snRNA___RNU1-9	-76	intragenic	HDCT	proximal
chr1_145978822_145978942	chr1	145978822	145978942	0.17097	0.179194	3	2	ENSG00000207418.1___snRNA___RNU1-9	9450	intergenic	HDCT	distal
chr1_145978959_145980553	chr1	145978959	145980553	1.86049	1.72606	6	6	ENSG00000207418.1___snRNA___RNU1-9	10324	intergenic	HDCT	distal
chr1_145990694_145991504	chr1	145990694	145991504	0.644408	0.90074	5	3	ENSG00000229828.1___pseudogene___RP11-94I2.1	19991	intergenic	HDCT	distal
chr1_146008355_146010032	chr1	146008355	146010032	1.08973	1.45028	6	6	ENSG00000229828.1___pseudogene___RP11-94I2.1	1896	intergenic	HDCT	distal
chr1_146081336_146082832	chr1	146081336	146082832	2.02306	2.27237	6	6	ENSG00000152042.12___protein_coding___NBPF11	-346	intragenic	HDCT	proximal
chr1_146373422_146375171	chr1	146373422	146375171	3.76904	3.92336	6	6	ENSG00000186275.7___protein_coding___NBPF12	-241	intragenic	HDCT	proximal
chr1_146556248_146556553	chr1	146556248	146556553	0.576132	1.19397	4	2	ENSG00000230832.3___pseudogene___RP11-325P15.2	1274	intragenic	HD	distal
chr1_146642603_146645578	chr1	146642603	146645578	4.42203	5.58106	6	6	ENSG00000131791.6___protein_coding___PRKAB2	-31	intragenic	HDCT	proximal
chr1_146713891_146715682	chr1	146713891	146715682	4.55501	5.14154	6	6	ENSG00000131781.8___protein_coding___FMO5	87	intragenic	HDCT	proximal
chr1_147012555_147014780	chr1	147012555	147014780	2.85664	1.70185	6	6	ENSG00000116128.5___protein_coding___BCL9	-486	intragenic	HDCT	proximal
chr1_147070237_147072789	chr1	147070237	147072789	2.53327	2.4298	6	6	ENSG00000116128.5___protein_coding___BCL9	474	intragenic	HDCT	proximal
chr1_147141412_147143210	chr1	147141412	147143210	2.44243	2.41713	6	6	ENSG00000162836.6___protein_coding___ACP6	-52	intragenic	HDCT	proximal
chr1_147400177_147401816	chr1	147400177	147401816	4.06278	4.95071	6	6	ENSG00000188092.9___protein_coding___GPR89B	-448	intragenic	HDCT	proximal
chr1_147486405_147487573	chr1	147486405	147487573	0.715052	0.751423	6	6	ENSG00000206791.1___snRNA___U1	175	intragenic	HDCT	proximal
chr1_147505105_147506133	chr1	147505105	147506133	0.994256	0.930758	6	6	ENSG00000206585.1___snRNA___RNU1-6	-5547	intergenic	HDCT	distal
chr1_147510290_147511960	chr1	147510290	147511960	1.76486	1.86115	6	6	ENSG00000206585.1___snRNA___RNU1-6	-41	intragenic	HDCT	proximal
chr1_147520556_147522284	chr1	147520556	147522284	1.78164	2.40809	6	6	ENSG00000206585.1___snRNA___RNU1-6	10254	intergenic	HDCT	distal
chr1_147532433_147533091	chr1	147532433	147533091	0.499227	0.58474	5	5	ENSG00000227778.2___pseudogene___XXyac-YX155B6.2	20105	intergenic	HDCT	distal
chr1_147550096_147551740	chr1	147550096	147551740	2.07309	1.85539	6	6	ENSG00000227778.2___pseudogene___XXyac-YX155B6.2	1949	intergenic	HDCT	distal
chr1_147618337_147618617	chr1	147618337	147618617	0.43807	0.514143	4	1	ENSG00000203835.5___pseudogene___ABHD17AP1	195	intragenic	HDCT	proximal
chr1_147623131_147624687	chr1	147623131	147624687	2.20681	2.91648	6	6	ENSG00000203836.6___protein_coding___NBPF24	-357	intragenic	HDCT	proximal
chr1_147717688_147719617	chr1	147717688	147719617	3.40993	2.99718	6	6	ENSG00000227700.1___pseudogene___RP11-301M17.1	-213	intragenic	HDCT	proximal
chr1_147735078_147736492	chr1	147735078	147736492	2.35443	2.63773	6	6	ENSG00000199879.1___snRNA___U1	-35	intragenic	HDCT	proximal
chr1_147752223_147753738	chr1	147752223	147753738	1.60956	1.7423	6	6	ENSG00000234283.1___processed_transcript___RP11-495P10.6	126	intragenic	HDCT	proximal
chr1_147774698_147775862	chr1	147774698	147775862	1.85542	2.81414	6	6	ENSG00000244252.1___lincRNA___RP11-495P10.7	5903	intergenic	HDCT	distal
chr1_147806083_147807795	chr1	147806083	147807795	3.77568	3.50426	6	6	ENSG00000202408.1___snRNA___U1	54	intragenic	HDCT	proximal
chr1_147833118_147833834	chr1	147833118	147833834	0.608542	1.1883	6	5	ENSG00000207340.1___snRNA___U1	-1188	intergenic	HDCT	distal
chr1_147834356_147835126	chr1	147834356	147835126	0.899337	0.667418	6	6	ENSG00000207340.1___snRNA___U1	77	intragenic	HDCT	proximal
chr1_147851345_147851652	chr1	147851345	147851652	0.66328	0.44258	3	2	ENSG00000252842.1___snRNA___U1	-6619	intragenic	HDCT	distal
chr1_147860503_147861156	chr1	147860503	147861156	1.9195	2.23048	6	6	ENSG00000202064.1___snRNA___RNU1-12P	27	intragenic	HDCT	proximal
chr1_147861182_147861445	chr1	147861182	147861445	0.124247	0.490559	2	3	ENSG00000202064.1___snRNA___RNU1-12P	511	intragenic	HD	proximal
chr1_147874178_147875141	chr1	147874178	147875141	2.77125	4.57542	6	6	ENSG00000201183.1___snRNA___U1	207	intragenic	HDCT	proximal
chr1_147930180_147933112	chr1	147930180	147933112	3.71007	6.2118	6	6	ENSG00000215863.2___processed_transcript___RP11-495P10.2	-234	intragenic	HDCT	proximal
chr1_147993379_147995258	chr1	147993379	147995258	1.40723	2.13969	6	6	ENSG00000212456.1___snRNA___U1	-173	intragenic	HDCT	proximal
chr1_147999575_148001313	chr1	147999575	148001313	4.4763	4.52464	6	6	ENSG00000223491.1___pseudogene___RP3-328E19.4	-232	intragenic	HDCT	proximal
chr1_148175950_148177460	chr1	148175950	148177460	2.91694	3.31093	6	6	ENSG00000223612.2___pseudogene___RP11-289I10.2	16466	intergenic	HDCT	distal
chr1_148193162_148193590	chr1	148193162	148193590	1.17381	1.05128	6	5	ENSG00000223612.2___pseudogene___RP11-289I10.2	-39	intragenic	HDCT	proximal
chr1_148240695_148242586	chr1	148240695	148242586	2.95816	2.26783	6	6	ENSG00000207501.1___snRNA___U1	-176	intragenic	HDCT	proximal
chr1_148242824_148243057	chr1	148242824	148243057	0.278974	0.171518	3	1	ENSG00000207501.1___snRNA___U1	-1476	intergenic	HDCT	distal
chr1_148246968_148248458	chr1	148246968	148248458	5.55591	5.18682	6	6	ENSG00000236140.1___lincRNA___RP11-89F3.2	-390	intragenic	HDCT	proximal
chr1_148526715_148527940	chr1	148526715	148527940	1.97948	1.38519	6	6	ENSG00000229002.1___pseudogene___RP11-666A1.4	15544	intergenic	HDCT	distal
chr1_148532097_148532692	chr1	148532097	148532692	0.569288	0.512045	6	5	ENSG00000229002.1___pseudogene___RP11-666A1.4	10477	intergenic	HDCT	distal
chr1_148555495_148557139	chr1	148555495	148557139	5.55752	5.61033	6	6	ENSG00000243452.3___protein_coding___NBPF15	-223	intragenic	HDCT	proximal
chr1_148597905_148599675	chr1	148597905	148599675	3.58341	3.88484	6	6	ENSG00000226675.1___pseudogene___RP11-666A1.3	-185	intragenic	HDCT	proximal
chr1_148603986_148605807	chr1	148603986	148605807	1.35137	2.14396	6	6	ENSG00000207205.1___snRNA___U1	-174	intragenic	HDCT	proximal
chr1_148759946_148761636	chr1	148759946	148761636	3.35505	4.66518	6	6	ENSG00000233586.1___pseudogene___RP11-763B22.3	-226	intragenic	HDCT	proximal
chr1_148765990_148767850	chr1	148765990	148767850	2.04072	2.32297	6	6	ENSG00000206968.1___snRNA___U1	-181	intragenic	HDCT	proximal
chr1_148853561_148855539	chr1	148853561	148855539	2.69678	2.3481	6	6	ENSG00000231448.1___pseudogene___RP11-763B22.9	-413	intragenic	HDCT	proximal
chr1_148855683_148856026	chr1	148855683	148856026	0.517642	0.961015	4	5	ENSG00000231448.1___pseudogene___RP11-763B22.9	-1717	intragenic	HDCT	distal
chr1_148864090_148865360	chr1	148864090	148865360	2.44885	1.6798	6	6	ENSG00000242943.1___pseudogene___NKAIN1P1	-449	intragenic	HDCT	proximal
chr1_148901516_148902624	chr1	148901516	148902624	1.9583	1.52975	6	6	ENSG00000175658.3___pseudogene___DRD5P2	271	intragenic	HDCT	proximal
chr1_148927558_148929639	chr1	148927558	148929639	8.36353	6.11416	6	6	ENSG00000232527.3___lincRNA___RP11-14N7.2	-254	intragenic	HDCT	proximal
chr1_148930135_148930878	chr1	148930135	148930878	0.379453	0.291495	4	4	ENSG00000232527.3___lincRNA___RP11-14N7.2	-2162	intragenic	HDCT	distal
chr1_149035202_149035528	chr1	149035202	149035528	3.28485	2.45266	3	4	ENSG00000264022.1___miRNA___AL732363.1	-1011	intergenic	HDCT	distal
chr1_149137343_149137537	chr1	149137343	149137537	0.274426	0.447184	3	2	ENSG00000179571.9___pseudogene___NBPF23	7139	intergenic	HDCT	distal
chr1_149137539_149137759	chr1	149137539	149137759	1.29694	0.679715	5	2	ENSG00000179571.9___pseudogene___NBPF23	7348	intergenic	HDCT	distal
chr1_149222920_149225563	chr1	149222920	149225563	1.77678	4.62033	6	6	ENSG00000206737.1___snRNA___RNU1-5	21	intragenic	HD	proximal
chr1_149230753_149231287	chr1	149230753	149231287	0.539326	0.303218	4	2	ENSG00000232721.1___processed_transcript___RP11-403I13.5	-305	intragenic	HDCT	proximal
chr1_149286879_149287324	chr1	149286879	149287324	0.455267	0.326629	4	2	ENSG00000235999.1___processed_transcript___RP11-403I13.8	348	intragenic	HDCT	proximal
chr1_149293108_149294771	chr1	149293108	149294771	0.977891	1.1458	6	6	ENSG00000235999.1___processed_transcript___RP11-403I13.8	-6489	intergenic	HDCT	distal
chr1_149297762_149298470	chr1	149297762	149298470	0.315662	0.656672	4	5	ENSG00000235999.1___processed_transcript___RP11-403I13.8	-10666	intergenic	HD	distal
chr1_149298678_149300154	chr1	149298678	149300154	1.11468	1.0421	6	5	ENSG00000235999.1___processed_transcript___RP11-403I13.8	-11966	intergenic	HDCT	distal
chr1_149378988_149381462	chr1	149378988	149381462	2.19813	2.14334	6	6	ENSG00000234571.1___lincRNA___RP5-998N21.4	580	intragenic	HDCT	proximal
chr1_149382021_149382645	chr1	149382021	149382645	0.274275	0.664791	1	3	ENSG00000234571.1___lincRNA___RP5-998N21.4	2688	intergenic	HD	distal
chr1_149398479_149399568	chr1	149398479	149399568	2.25734	1.62613	6	6	ENSG00000240929.1___pseudogene___HIST2H2BB	-154	intragenic	HDCT	proximal
chr1_149399638_149400806	chr1	149399638	149400806	2.07031	1.64833	6	6	ENSG00000230186.1___antisense___RP5-998N21.7	-160	intragenic	HDCT	proximal
chr1_149513547_149515000	chr1	149513547	149515000	1.59225	2.47793	6	6	ENSG00000212544.1___snRNA___U1	18	intragenic	HDCT	proximal
chr1_149575403_149578522	chr1	149575403	149578522	8.18505	10.8873	6	6	ENSG00000269501.1___pseudogene___RP11-353N4.6	-52	intragenic	HDCT	proximal
chr1_149605195_149606523	chr1	149605195	149606523	3.67303	3.23231	6	6	ENSG00000202496.1___snRNA___U1	57	intragenic	HDCT	proximal
chr1_149615602_149616508	chr1	149615602	149616508	1.04302	0.939706	6	6	ENSG00000202496.1___snRNA___U1	-10139	intragenic	HDCT	distal
chr1_149646790_149646937	chr1	149646790	149646937	0.654113	1.15006	2	3	ENSG00000239903.2___pseudogene___RP11-353N4.2	-79	intragenic	HDCT	proximal
chr1_149672351_149672874	chr1	149672351	149672874	0.371243	0.193508	5	2	ENSG00000223759.1___processed_transcript___RP11-353N4.4	383	intergenic	HDCT	proximal
chr1_149678604_149680224	chr1	149678604	149680224	0.917245	1.02788	6	6	ENSG00000203815.2___protein_coding___AL358813.2	-3437	intergenic	HDCT	distal
chr1_149683414_149684071	chr1	149683414	149684071	0.277214	0.376011	3	4	ENSG00000197844.2___pseudogene___AL358813.1	5624	intergenic	HDCT	distal
chr1_149684148_149685708	chr1	149684148	149685708	1.10137	1.3125	6	6	ENSG00000197844.2___pseudogene___AL358813.1	4439	intergenic	HDCT	distal
chr1_149763783_149766173	chr1	149763783	149766173	2.43979	3.12472	6	6	ENSG00000233030.2___antisense___RP11-196G18.3	403	intragenic	HDCT	proximal
chr1_149767028_149767562	chr1	149767028	149767562	0.341377	0.892536	2	5	ENSG00000233030.2___antisense___RP11-196G18.3	2720	intragenic	HD	distal
chr1_149783131_149784240	chr1	149783131	149784240	1.85143	2.01972	6	6	ENSG00000203814.5___protein_coding___HIST2H2BF	-206	intragenic	HDCT	proximal
chr1_149784334_149785359	chr1	149784334	149785359	3.24999	3.082	6	6	ENSG00000183598.3___protein_coding___HIST2H3D	-388	intragenic	HDCT	proximal
chr1_149802372_149805467	chr1	149802372	149805467	3.32798	5.28126	6	6	ENSG00000264207.1___antisense___RP11-196G18.23	-188	intragenic	HDCT	proximal
chr1_149805760_149805950	chr1	149805760	149805950	0.346755	0.20773	3	1	ENSG00000183941.7___protein_coding___HIST2H4A	-1614	intragenic	HDCT	distal
chr1_149812195_149812802	chr1	149812195	149812802	1.19104	0.890339	6	5	ENSG00000203811.1___protein_coding___HIST2H3C	-265	intragenic	HDCT	proximal
chr1_149812874_149813653	chr1	149812874	149813653	0.940414	0.678958	6	6	ENSG00000203811.1___protein_coding___HIST2H3C	499	intragenic	HDCT	proximal
chr1_149813775_149815499	chr1	149813775	149815499	3.59251	4.36943	6	6	ENSG00000220323.3___pseudogene___HIST2H2BD	-30	intragenic	HDCT	proximal
chr1_149821523_149824032	chr1	149821523	149824032	3.83198	3.71211	6	6	ENSG00000203812.2___protein_coding___HIST2H2AA4	-135	intragenic	HDCT	proximal
chr1_149824142_149824831	chr1	149824142	149824831	1.28643	1.02024	6	6	ENSG00000203852.3___protein_coding___HIST2H3A	-306	intragenic	HDCT	proximal
chr1_149830978_149831142	chr1	149830978	149831142	0.245071	0.394495	3	1	ENSG00000182217.7___protein_coding___HIST2H4B	-1643	intragenic	HDCT	distal
chr1_149831522_149834652	chr1	149831522	149834652	2.57106	5.35448	6	6	ENSG00000182217.7___protein_coding___HIST2H4B	374	intragenic	HDCT	proximal
chr1_149856570_149858372	chr1	149856570	149858372	1.98952	2.36467	6	6	ENSG00000184678.8___protein_coding___HIST2H2BE	-760	intragenic	HDCT	proximal
chr1_149858441_149859601	chr1	149858441	149859601	2.41222	2.68695	6	6	ENSG00000178096.8___protein_coding___BOLA1	418	intragenic	HDCT	proximal
chr1_149859682_149860644	chr1	149859682	149860644	1.00491	1.40349	6	6	ENSG00000184270.3___protein_coding___HIST2H2AB	698	intragenic	HDCT	proximal
chr1_149870901_149872121	chr1	149870901	149872121	2.78861	3.81401	6	6	ENSG00000178096.8___protein_coding___BOLA1	-333	intragenic	HDCT	proximal
chr1_149887157_149889932	chr1	149887157	149889932	3.49156	6.86113	6	6	ENSG00000159164.5___protein_coding___SV2A	-847	intragenic	HDCT	proximal
chr1_149898928_149900468	chr1	149898928	149900468	4.51074	6.32615	6	6	ENSG00000143368.9___protein_coding___SF3B4	216	intragenic	HDCT	proximal
chr1_149907818_149909161	chr1	149907818	149909161	1.50896	3.34222	6	6	ENSG00000014914.15___protein_coding___MTMR11	-227	intragenic	HD	proximal
chr1_149910487_149911034	chr1	149910487	149911034	0.534772	0.49528	4	4	ENSG00000014914.15___protein_coding___MTMR11	1970	intergenic	HDCT	distal
chr1_149981452_149983177	chr1	149981452	149983177	3.5297	3.40999	6	6	ENSG00000163113.9___protein_coding___OTUD7B	-308	intragenic	HDCT	proximal
chr1_150038662_150040637	chr1	150038662	150040637	5.54354	5.83354	6	6	ENSG00000136631.8___protein_coding___VPS45	172	intragenic	HDCT	proximal
chr1_150120962_150124477	chr1	150120962	150124477	2.45623	2.82887	6	6	ENSG00000023902.8___protein_coding___PLEKHO1	76	intragenic	HDCT	proximal
chr1_150135215_150135490	chr1	150135215	150135490	0.196524	0.40193	2	4	ENSG00000250661.1___processed_transcript___RP11-458I7.4	-3753	intragenic	HDCT	distal
chr1_150185850_150186340	chr1	150185850	150186340	0.448342	0.928743	5	6	ENSG00000266187.1___misc_RNA___RN7SL480P	-2166	intergenic	HD	distal
chr1_150206637_150208681	chr1	150206637	150208681	3.7005	5.4155	6	6	ENSG00000143401.10___protein_coding___ANP32E	634	intragenic	HDCT	proximal
chr1_150208682_150209251	chr1	150208682	150209251	0.950115	1.04731	6	6	ENSG00000222222.1___snRNA___U2	347	intergenic	HDCT	proximal
chr1_150240144_150242107	chr1	150240144	150242107	4.70418	4.61464	6	6	ENSG00000117362.8___protein_coding___APH1A	160	intragenic	HDCT	proximal
chr1_150253631_150254825	chr1	150253631	150254825	1.60646	2.89743	6	6	ENSG00000159208.11___protein_coding___C1orf51	724	intergenic	HDCT	proximal
chr1_150254837_150256184	chr1	150254837	150256184	3.48077	6.15642	6	6	ENSG00000159208.11___protein_coding___C1orf51	-252	intragenic	HDCT	proximal
chr1_150265801_150267153	chr1	150265801	150267153	2.97298	5.70043	6	6	ENSG00000187145.10___protein_coding___MRPS21	-138	intragenic	HDCT	proximal
chr1_150293386_150294737	chr1	150293386	150294737	5.92965	12.5325	6	6	ENSG00000117360.8___protein_coding___PRPF3	-60	intragenic	HDCT	proximal
chr1_150335945_150336471	chr1	150335945	150336471	2.12204	2.31909	6	6	ENSG00000163125.11___protein_coding___RPRD2	-642	intragenic	HDCT	proximal
chr1_150336516_150339635	chr1	150336516	150339635	2.96906	4.87279	6	6	ENSG00000163125.11___protein_coding___RPRD2	-889	intragenic	HDCT	proximal
chr1_150459408_150460790	chr1	150459408	150460790	5.37889	4.95711	6	6	ENSG00000143374.9___protein_coding___TARS2	-182	intragenic	HDCT	proximal
chr1_150480543_150481103	chr1	150480543	150481103	0.500577	0.515889	5	4	ENSG00000143369.10___protein_coding___ECM1	-241	intragenic	HDCT	proximal
chr1_150481822_150481952	chr1	150481822	150481952	0.248168	0.0897705	3	1	ENSG00000143369.10___protein_coding___ECM1	-110	intragenic	HDCT	proximal
chr1_150487536_150489256	chr1	150487536	150489256	3.47868	4.12187	6	6	ENSG00000228126.1___lincRNA___LINC00568	-164	intragenic	HDCT	proximal
chr1_150521277_150521563	chr1	150521277	150521563	0.22799	0.159952	3	2	ENSG00000143382.9___protein_coding___ADAMTSL4	463	intragenic	HDCT	proximal
chr1_150533800_150534715	chr1	150533800	150534715	0.279602	0.295201	6	5	ENSG00000203804.3___protein_coding___C1orf138	289	intragenic	HDCT	proximal
chr1_150549429_150552849	chr1	150549429	150552849	3.63824	5.28027	6	6	ENSG00000143384.8___protein_coding___MCL1	-113	intragenic	HDCT	proximal
chr1_150600482_150602219	chr1	150600482	150602219	3.14314	7.64822	6	6	ENSG00000143420.13___protein_coding___ENSA	-240	intragenic	HD	proximal
chr1_150602231_150603284	chr1	150602231	150603284	1.56134	2.85703	6	6	ENSG00000143420.13___protein_coding___ENSA	670	intergenic	HDCT	proximal
chr1_150669271_150670429	chr1	150669271	150670429	3.40959	6.08024	6	6	ENSG00000143457.6___protein_coding___GOLPH3L	221	intragenic	HDCT	proximal
chr1_150780509_150780807	chr1	150780509	150780807	0.205207	0.314357	1	4	ENSG00000143387.8___protein_coding___CTSK	-140	intragenic	HDCT	proximal
chr1_150846891_150849918	chr1	150846891	150849918	4.10143	4.0938	6	6	ENSG00000143437.15___protein_coding___ARNT	-638	intragenic	HDCT	proximal
chr1_150898013_150899566	chr1	150898013	150899566	2.60759	4.09135	6	6	ENSG00000143379.8___protein_coding___SETDB1	-9	intragenic	HDCT	proximal
chr1_150945767_150948151	chr1	150945767	150948151	2.13261	2.14077	6	6	ENSG00000143418.14___protein_coding___CERS2	7	intragenic	HDCT	proximal
chr1_150978347_150979336	chr1	150978347	150979336	1.12951	1.26743	6	6	ENSG00000143409.11___protein_coding___FAM63A	-118	intragenic	HDCT	proximal
chr1_150980459_150982167	chr1	150980459	150982167	3.63437	5.38339	6	6	ENSG00000143363.11___protein_coding___PRUNE	-308	intragenic	HDCT	proximal
chr1_151019958_151021458	chr1	151019958	151021458	2.52067	2.32664	6	6	ENSG00000143443.9___protein_coding___C1orf56	336	intragenic	HDCT	proximal
chr1_151030367_151035733	chr1	151030367	151035733	4.64628	6.05936	6	6	ENSG00000197622.7___protein_coding___CDC42SE1	802	intragenic	HDCT	proximal
chr1_151036913_151037578	chr1	151036913	151037578	0.941186	0.827471	6	6	ENSG00000197622.7___protein_coding___CDC42SE1	4997	intragenic	HDCT	distal
chr1_151042687_151044269	chr1	151042687	151044269	1.63121	2.686	6	6	ENSG00000143458.7___protein_coding___GABPB2	-199	intragenic	HDCT	proximal
chr1_151103456_151103933	chr1	151103456	151103933	0.504463	0.463079	6	5	ENSG00000261168.1___sense_overlapping___RP11-68I18.10	-390	intragenic	HDCT	proximal
chr1_151103934_151104404	chr1	151103934	151104404	0.411213	0.421513	3	4	ENSG00000261168.1___sense_overlapping___RP11-68I18.10	84	intragenic	HDCT	proximal
chr1_151116605_151116727	chr1	151116605	151116727	0.289384	0.0893982	3	1	ENSG00000143434.11___protein_coding___SEMA6C	-2266	intragenic	CT	distal
chr1_151116739_151116959	chr1	151116739	151116959	0.24254	0.117448	3	1	ENSG00000143434.11___protein_coding___SEMA6C	-2083	intragenic	HDCT	distal
chr1_151117076_151120074	chr1	151117076	151120074	2.6816	3.14968	6	6	ENSG00000143434.11___protein_coding___SEMA6C	-357	intragenic	HDCT	proximal
chr1_151136937_151138454	chr1	151136937	151138454	3.73804	4.65637	6	6	ENSG00000163155.7___protein_coding___LYSMD1	-698	intragenic	HDCT	proximal
chr1_151138530_151139423	chr1	151138530	151139423	3.15533	4.22511	6	6	ENSG00000163156.7___protein_coding___SCNM1	167	intragenic	HDCT	proximal
chr1_151161790_151163239	chr1	151161790	151163239	3.73005	4.61084	6	6	ENSG00000163159.7___protein_coding___VPS72	-103	intragenic	HDCT	proximal
chr1_151168413_151168555	chr1	151168413	151168555	0.24065	0.583008	2	3	ENSG00000163159.7___protein_coding___VPS72	688	intergenic	HD	proximal
chr1_151170489_151170948	chr1	151170489	151170948	0.671091	0.686311	6	5	ENSG00000143398.14___protein_coding___PIP5K1A	-294	intragenic	HDCT	proximal
chr1_151170984_151173252	chr1	151170984	151173252	4.22146	5.95101	6	6	ENSG00000143398.14___protein_coding___PIP5K1A	-918	intragenic	HDCT	proximal
chr1_151226662_151228262	chr1	151226662	151228262	6.9663	7.5985	6	6	ENSG00000159352.10___protein_coding___PSMD4	-218	intragenic	HDCT	proximal
chr1_151253386_151256208	chr1	151253386	151256208	4.5667	4.72363	6	6	ENSG00000143373.13___protein_coding___ZNF687	-7	intragenic	HDCT	proximal
chr1_151298847_151301131	chr1	151298847	151301131	3.91697	4.26285	6	6	ENSG00000143393.12___protein_coding___PI4KB	95	intragenic	HDCT	proximal
chr1_151318678_151318832	chr1	151318678	151318832	0.200517	0.199706	3	2	ENSG00000143390.13___protein_coding___RFX5	-326	intragenic	HDCT	proximal
chr1_151319119_151319920	chr1	151319119	151319920	1.16739	3.24972	6	6	ENSG00000143390.13___protein_coding___RFX5	23	intragenic	HD	proximal
chr1_151319933_151320299	chr1	151319933	151320299	0.432209	0.568979	4	6	ENSG00000143390.13___protein_coding___RFX5	284	intragenic	HDCT	proximal
chr1_151371408_151373216	chr1	151371408	151373216	4.09777	6.08875	6	6	ENSG00000159377.6___protein_coding___PSMB4	-247	intragenic	HDCT	proximal
chr1_151429861_151431311	chr1	151429861	151431311	1.37797	3.30585	6	6	ENSG00000143442.17___protein_coding___POGZ	-1067	intragenic	HD	distal
chr1_151431327_151431996	chr1	151431327	151431996	2.75881	3.08754	6	6	ENSG00000143442.17___protein_coding___POGZ	0	intragenic	HDCT	proximal
chr1_151445900_151446170	chr1	151445900	151446170	0.399622	0.230428	4	2	ENSG00000143442.17___protein_coding___POGZ	14095	intergenic	HDCT	distal
chr1_151483121_151484734	chr1	151483121	151484734	1.9905	1.85316	6	6	ENSG00000143375.9___protein_coding___CGN	-55	intragenic	HDCT	proximal
chr1_151512186_151514078	chr1	151512186	151514078	3.70672	3.96507	6	6	ENSG00000232536.1___processed_transcript___RP11-74C1.4	-141	intragenic	HDCT	proximal
chr1_151580722_151581067	chr1	151580722	151581067	0.39289	0.397889	3	4	ENSG00000250734.1___processed_transcript___RP11-404E16.1	3618	intergenic	HDCT	distal
chr1_151584286_151586547	chr1	151584286	151586547	3.76178	4.12841	6	6	ENSG00000143376.8___protein_coding___SNX27	-859	intragenic	HDCT	proximal
chr1_151684124_151684818	chr1	151684124	151684818	0.518756	0.210054	6	2	ENSG00000178796.8___protein_coding___RIIAD1	-1563	intragenic	CT	distal
chr1_151684835_151685935	chr1	151684835	151685935	0.60313	0.230219	5	3	ENSG00000178796.8___protein_coding___RIIAD1	-2477	intragenic	CT	distal
chr1_151686112_151690557	chr1	151686112	151690557	3.51051	3.51716	6	6	ENSG00000159409.10___protein_coding___CELF3	-124	intragenic	HDCT	proximal
chr1_151693794_151694663	chr1	151693794	151694663	1.48854	1.85003	6	6	ENSG00000178796.8___protein_coding___RIIAD1	82	intragenic	HDCT	proximal
chr1_151700472_151701081	chr1	151700472	151701081	0.252757	0.353219	4	5	ENSG00000178796.8___protein_coding___RIIAD1	69	intragenic	HDCT	proximal
chr1_151735120_151736664	chr1	151735120	151736664	5.30844	12.1022	6	6	ENSG00000143436.6___protein_coding___MRPL9	27	intragenic	HDCT	proximal
chr1_151762302_151763111	chr1	151762302	151763111	2.46898	2.63767	6	6	ENSG00000182134.11___protein_coding___TDRKH	-198	intragenic	HDCT	proximal
chr1_151763203_151764310	chr1	151763203	151764310	3.13997	5.54682	6	6	ENSG00000182134.11___protein_coding___TDRKH	-134	intragenic	HDCT	proximal
chr1_151810571_151813005	chr1	151810571	151813005	0.757417	0.604668	6	6	ENSG00000225556.1___protein_coding___C2CD4D	-1244	intragenic	HDCT	distal
chr1_151881293_151882643	chr1	151881293	151882643	2.16508	2.53025	6	6	ENSG00000159445.8___protein_coding___THEM4	-9	intragenic	HDCT	proximal
chr1_151965837_151966700	chr1	151965837	151966700	0.562836	0.279083	5	4	ENSG00000197747.4___protein_coding___S100A10	-30	intragenic	HDCT	proximal
chr1_152082196_152085210	chr1	152082196	152085210	0.622011	0.635019	6	6	ENSG00000159450.8___protein_coding___TCHH	-2852	intragenic	HDCT	distal
chr1_152161158_152162255	chr1	152161158	152162255	1.51967	1.06123	6	6	ENSG00000237975.2___processed_transcript___FLG-AS1	119	intragenic	HDCT	proximal
chr1_153233063_153234863	chr1	153233063	153234863	1.14989	1.27426	6	6	ENSG00000203782.5___protein_coding___LOR	-1788	intragenic	HDCT	distal
chr1_153505422_153505666	chr1	153505422	153505666	0.246294	0.201005	1	3	ENSG00000238279.1___antisense___BX470102.3	534	intergenic	HDCT	proximal
chr1_153505853_153506544	chr1	153505853	153506544	0.231326	0.28863	3	4	ENSG00000238279.1___antisense___BX470102.3	-120	intragenic	HDCT	proximal
chr1_153507703_153509180	chr1	153507703	153509180	2.17327	3.3851	6	6	ENSG00000197956.5___protein_coding___S100A6	-24	intragenic	HDCT	proximal
chr1_153544490_153544671	chr1	153544490	153544671	0.306905	0.299452	3	1	ENSG00000196754.6___protein_coding___S100A2	4215	intergenic	HDCT	distal
chr1_153599390_153600251	chr1	153599390	153600251	0.568354	0.50395	5	5	ENSG00000189171.8___protein_coding___S100A13	77	intragenic	HDCT	proximal
chr1_153606269_153608127	chr1	153606269	153608127	4.81625	7.27929	6	6	ENSG00000189171.8___protein_coding___S100A13	326	intragenic	HDCT	proximal
chr1_153631046_153632100	chr1	153631046	153632100	6.35348	6.29313	6	6	ENSG00000143553.6___protein_coding___SNAPIN	-371	intragenic	HDCT	proximal
chr1_153642567_153643546	chr1	153642567	153643546	1.89495	4.03381	6	6	ENSG00000143621.12___protein_coding___ILF2	349	intragenic	HDCT	proximal
chr1_153643682_153645083	chr1	153643682	153645083	1.70397	1.66328	6	6	ENSG00000143621.12___protein_coding___ILF2	859	intergenic	HDCT	proximal
chr1_153650902_153651241	chr1	153650902	153651241	0.45267	0.173327	4	1	ENSG00000169418.8___protein_coding___NPR1	40	intragenic	CT	proximal
chr1_153651283_153651559	chr1	153651283	153651559	0.30439	0.133572	4	1	ENSG00000169418.8___protein_coding___NPR1	-309	intragenic	HDCT	proximal
chr1_153699843_153700269	chr1	153699843	153700269	1.94197	2.16265	6	6	ENSG00000143624.9___protein_coding___INTS3	486	intergenic	HDCT	proximal
chr1_153700331_153701792	chr1	153700331	153701792	3.53708	5.81035	6	6	ENSG00000143624.9___protein_coding___INTS3	-103	intragenic	HDCT	proximal
chr1_153747512_153749277	chr1	153747512	153749277	1.79517	1.27952	6	6	ENSG00000143554.9___protein_coding___SLC27A3	-169	intragenic	HDCT	proximal
chr1_153750445_153750853	chr1	153750445	153750853	0.265434	0.358134	4	4	ENSG00000143554.9___protein_coding___SLC27A3	23	intragenic	HDCT	proximal
chr1_153755534_153756612	chr1	153755534	153756612	1.6158	2.40586	6	6	ENSG00000207039.1___misc_RNA___Y_RNA	-2223	intergenic	HDCT	distal
chr1_153761804_153763752	chr1	153761804	153763752	0.718796	0.548521	6	6	ENSG00000207039.1___misc_RNA___Y_RNA	4482	intergenic	HDCT	distal
chr1_153854196_153854531	chr1	153854196	153854531	0.542353	0.206084	4	1	ENSG00000236327.2___pseudogene___RP11-759F5.1	8706	intragenic	CT	distal
chr1_153893860_153895612	chr1	153893860	153895612	2.85659	2.90845	6	6	ENSG00000143614.7___protein_coding___GATAD2B	-714	intragenic	HDCT	proximal
chr1_153895682_153896608	chr1	153895682	153896608	2.62227	3.47174	6	6	ENSG00000143614.7___protein_coding___GATAD2B	695	intergenic	HDCT	proximal
chr1_153917786_153919451	chr1	153917786	153919451	2.82873	2.32343	6	6	ENSG00000198837.5___protein_coding___DENND4B	-552	intragenic	HDCT	proximal
chr1_153929807_153931362	chr1	153929807	153931362	2.99198	4.90274	6	6	ENSG00000160741.11___protein_coding___CRTC2	-13	intragenic	HDCT	proximal
chr1_153935235_153936943	chr1	153935235	153936943	3.27702	3.77355	6	6	ENSG00000143570.13___protein_coding___SLC39A1	42	intragenic	HDCT	proximal
chr1_153939390_153941238	chr1	153939390	153941238	2.76154	2.34263	6	6	ENSG00000143578.11___protein_coding___CREB3L4	31	intragenic	HDCT	proximal
chr1_153949121_153951061	chr1	153949121	153951061	4.64815	5.05537	6	6	ENSG00000143543.10___protein_coding___JTB	-10	intragenic	HDCT	proximal
chr1_153962872_153964425	chr1	153962872	153964425	5.29713	8.98761	6	6	ENSG00000177954.7___protein_coding___RPS27	-410	intragenic	HDCT	proximal
chr1_154154371_154156262	chr1	154154371	154156262	4.30294	7.80002	6	6	ENSG00000143549.14___protein_coding___TPM3	-236	intragenic	HDCT	proximal
chr1_154191948_154194729	chr1	154191948	154194729	8.42709	8.97074	6	6	ENSG00000143569.14___protein_coding___UBAP2L	-14	intragenic	HDCT	proximal
chr1_154244520_154246190	chr1	154244520	154246190	2.78873	4.47708	6	6	ENSG00000143575.10___protein_coding___HAX1	-12	intragenic	HDCT	proximal
chr1_154296957_154299343	chr1	154296957	154299343	2.11521	2.01825	6	6	ENSG00000143515.12___protein_coding___ATP8B2	-70	intragenic	HDCT	proximal
chr1_154300479_154302902	chr1	154300479	154302902	2.07837	3.36913	6	6	ENSG00000143515.12___protein_coding___ATP8B2	-416	intragenic	HDCT	proximal
chr1_154302911_154303117	chr1	154302911	154303117	0.38797	0.214107	4	0	ENSG00000143515.12___protein_coding___ATP8B2	948	intragenic	HDCT	proximal
chr1_154324832_154325908	chr1	154324832	154325908	0.867443	0.64205	6	6	ENSG00000143515.12___protein_coding___ATP8B2	-6280	intergenic	HDCT	distal
chr1_154377497_154379140	chr1	154377497	154379140	1.28346	1.11855	6	6	ENSG00000160712.8___protein_coding___IL6R	-228	intragenic	HDCT	proximal
chr1_154529060_154529243	chr1	154529060	154529243	0.265103	0.173109	3	1	ENSG00000160714.5___protein_coding___UBE2Q1	-1956	intragenic	HDCT	distal
chr1_154529557_154532220	chr1	154529557	154532220	2.49557	3.56789	6	6	ENSG00000160714.5___protein_coding___UBE2Q1	-219	intragenic	HDCT	proximal
chr1_154539602_154541364	chr1	154539602	154541364	2.78352	2.97812	6	6	ENSG00000160716.4___protein_coding___CHRNB2	-227	intragenic	HDCT	proximal
chr1_154579690_154581423	chr1	154579690	154581423	2.21974	2.80872	6	6	ENSG00000160710.11___protein_coding___ADAR	-124	intragenic	HDCT	proximal
chr1_154599034_154600770	chr1	154599034	154600770	8.00361	7.27449	6	6	ENSG00000160710.11___protein_coding___ADAR	-485	intragenic	HDCT	proximal
chr1_154732778_154733518	chr1	154732778	154733518	0.67905	0.700915	6	6	ENSG00000250970.1___processed_transcript___RP11-274N19.2	52447	intragenic	HDCT	distal
chr1_154839118_154843390	chr1	154839118	154843390	2.27549	3.7722	6	6	ENSG00000143603.12___protein_coding___KCNN3	460	intragenic	HDCT	proximal
chr1_154850854_154851103	chr1	154850854	154851103	0.324968	0.264148	2	3	ENSG00000143603.12___protein_coding___KCNN3	8223	intergenic	HDCT	distal
chr1_154908336_154910279	chr1	154908336	154910279	3.81826	3.77398	6	6	ENSG00000163344.5___protein_coding___PMVK	-158	intragenic	HDCT	proximal
chr1_154927476_154927716	chr1	154927476	154927716	0.278835	0.335609	3	2	ENSG00000163346.12___protein_coding___PBXIP1	-983	intragenic	HDCT	proximal
chr1_154927752_154927912	chr1	154927752	154927912	0.148295	0.167975	3	3	ENSG00000163346.12___protein_coding___PBXIP1	-747	intragenic	HDCT	proximal
chr1_154927914_154928060	chr1	154927914	154928060	0.339664	0.267511	3	3	ENSG00000163346.12___protein_coding___PBXIP1	-592	intragenic	HDCT	proximal
chr1_154928142_154928874	chr1	154928142	154928874	0.338972	0.538725	2	5	ENSG00000163346.12___protein_coding___PBXIP1	-71	intragenic	HDCT	proximal
chr1_154933091_154935273	chr1	154933091	154935273	4.27759	4.95605	6	6	ENSG00000163348.3___protein_coding___PYGO2	-41	intragenic	HDCT	proximal
chr1_154941932_154943777	chr1	154941932	154943777	1.53692	1.39018	6	6	ENSG00000160691.13___protein_coding___SHC1	-361	intragenic	HDCT	proximal
chr1_154946040_154947055	chr1	154946040	154947055	5.36245	6.70533	6	6	ENSG00000160691.13___protein_coding___SHC1	-263	intragenic	HDCT	proximal
chr1_154947083_154948462	chr1	154947083	154948462	2.28749	4.8074	6	6	ENSG00000173207.8___protein_coding___CKS1B	233	intragenic	HDCT	proximal
chr1_154955236_154956739	chr1	154955236	154956739	3.22793	7.85554	6	6	ENSG00000160688.14___protein_coding___FLAD1	-81	intragenic	HD	proximal
chr1_154972614_154975021	chr1	154972614	154975021	3.33167	6.00237	6	6	ENSG00000160685.9___protein_coding___ZBTB7B	1308	intergenic	HDCT	distal
chr1_154975176_154977059	chr1	154975176	154977059	1.34447	1.73396	6	6	ENSG00000160685.9___protein_coding___ZBTB7B	-797	intragenic	HDCT	proximal
chr1_154989568_154990388	chr1	154989568	154990388	1.06099	1.00949	6	6	ENSG00000160685.9___protein_coding___ZBTB7B	-3055	intragenic	HDCT	distal
chr1_155022860_155024887	chr1	155022860	155024887	2.03365	1.88749	6	6	ENSG00000143537.8___protein_coding___ADAM15	-44	intragenic	HDCT	proximal
chr1_155036237_155036784	chr1	155036237	155036784	0.301736	0.284023	4	3	ENSG00000243364.3___protein_coding___EFNA4	-274	intragenic	HDCT	proximal
chr1_155042630_155044122	chr1	155042630	155044122	1.73222	2.18924	6	6	ENSG00000243364.3___protein_coding___EFNA4	-7140	intragenic	HDCT	distal
chr1_155050888_155054880	chr1	155050888	155054880	4.15232	4.32256	6	6	ENSG00000143590.9___protein_coding___EFNA3	-1500	intragenic	HDCT	distal
chr1_155056763_155058315	chr1	155056763	155058315	2.42717	2.43921	6	6	ENSG00000143590.9___protein_coding___EFNA3	452	intragenic	HDCT	proximal
chr1_155098696_155101891	chr1	155098696	155101891	1.64871	1.89831	6	6	ENSG00000169242.7___protein_coding___EFNA1	57	intragenic	HDCT	proximal
chr1_155101989_155102340	chr1	155101989	155102340	0.301366	0.26347	3	2	ENSG00000169242.7___protein_coding___EFNA1	-127	intragenic	HDCT	proximal
chr1_155102509_155102881	chr1	155102509	155102881	0.343868	0.223842	3	2	ENSG00000169242.7___protein_coding___EFNA1	-658	intragenic	HDCT	proximal
chr1_155107452_155109681	chr1	155107452	155109681	2.91826	3.63589	6	6	ENSG00000250784.1___processed_transcript___RP11-540D14.6	-194	intragenic	HDCT	proximal
chr1_155112097_155113324	chr1	155112097	155113324	4.2335	6.22709	6	6	ENSG00000179085.7___protein_coding___DPM3	-171	intragenic	HDCT	proximal
chr1_155139247_155140510	chr1	155139247	155140510	0.761942	0.725152	6	6	ENSG00000163463.6___protein_coding___KRTCAP2	-5373	intergenic	HDCT	distal
chr1_155145032_155146028	chr1	155145032	155146028	3.6199	4.95002	6	6	ENSG00000163463.6___protein_coding___KRTCAP2	-183	intragenic	HDCT	proximal
chr1_155146050_155146174	chr1	155146050	155146174	0.157903	0.216756	3	2	ENSG00000163463.6___protein_coding___KRTCAP2	162	intragenic	HDCT	proximal
chr1_155146223_155148837	chr1	155146223	155148837	5.38775	4.28408	6	6	ENSG00000163462.13___protein_coding___TRIM46	-301	intragenic	HDCT	proximal
chr1_155163402_155163955	chr1	155163402	155163955	0.375136	0.43279	4	4	ENSG00000185499.12___protein_coding___MUC1	972	intergenic	HDCT	proximal
chr1_155163996_155165322	chr1	155163996	155165322	0.624377	0.556004	6	5	ENSG00000169231.8___protein_coding___THBS3	-1573	intergenic	HDCT	distal
chr1_155176793_155179672	chr1	155176793	155179672	6.20953	8.19771	6	6	ENSG00000173171.9___protein_coding___MTX1	256	intragenic	HDCT	proximal
chr1_155188076_155189056	chr1	155188076	155189056	1.15873	2.01379	6	6	ENSG00000160766.10___pseudogene___GBAP1	-98	intragenic	HDCT	proximal
chr1_155196365_155197420	chr1	155196365	155197420	1.4223	2.13022	6	6	ENSG00000160766.10___pseudogene___GBAP1	-319	intragenic	HDCT	proximal
chr1_155197484_155198015	chr1	155197484	155198015	1.19412	2.2254	6	6	ENSG00000160766.10___pseudogene___GBAP1	536	intergenic	HDCT	proximal
chr1_155210333_155211152	chr1	155210333	155211152	1.15692	2.45954	6	6	ENSG00000177628.10___protein_coding___GBA	-273	intragenic	HD	proximal
chr1_155212903_155215090	chr1	155212903	155215090	1.74907	2.11262	6	6	ENSG00000177628.10___protein_coding___GBA	-399	intragenic	HDCT	proximal
chr1_155223140_155225812	chr1	155223140	155225812	4.73653	4.48144	6	6	ENSG00000160767.16___protein_coding___FAM189B	-222	intragenic	HDCT	proximal
chr1_155231137_155232193	chr1	155231137	155232193	4.49552	6.84403	6	6	ENSG00000116521.6___protein_coding___SCAMP3	7	intragenic	HDCT	proximal
chr1_155232237_155232494	chr1	155232237	155232494	0.208982	0.299615	1	4	ENSG00000116521.6___protein_coding___SCAMP3	145	intergenic	HDCT	proximal
chr1_155242333_155243877	chr1	155242333	155243877	2.15753	4.51004	6	6	ENSG00000176444.14___protein_coding___CLK2	-14	intragenic	HDCT	proximal
chr1_155246671_155248913	chr1	155246671	155248913	2.07926	3.05334	6	6	ENSG00000176444.14___protein_coding___CLK2	292	intragenic	HDCT	proximal
chr1_155248932_155249216	chr1	155248932	155249216	0.224031	0.190812	4	2	ENSG00000176444.14___protein_coding___CLK2	793	intragenic	HDCT	proximal
chr1_155264783_155265549	chr1	155264783	155265549	0.437299	0.514677	5	5	ENSG00000143627.13___protein_coding___PKLR	-5580	intragenic	HDCT	distal
chr1_155278049_155280008	chr1	155278049	155280008	4.54209	7.44462	6	6	ENSG00000160752.10___protein_coding___FDPS	-253	intragenic	HDCT	proximal
chr1_155290120_155294863	chr1	155290120	155294863	5.21871	6.54599	6	6	ENSG00000160753.11___protein_coding___RUSC1	310	intragenic	HDCT	proximal
chr1_155530249_155533965	chr1	155530249	155533965	6.36532	8.65711	6	6	ENSG00000116539.6___protein_coding___ASH1L	-215	intragenic	HDCT	proximal
chr1_155579240_155580959	chr1	155579240	155580959	3.19678	3.56647	6	6	ENSG00000125459.9___protein_coding___MSTO1	2	intragenic	HDCT	proximal
chr1_155656201_155659712	chr1	155656201	155659712	6.08141	6.99314	6	6	ENSG00000163374.15___protein_coding___YY1AP1	-127	intragenic	HDCT	proximal
chr1_155714834_155716537	chr1	155714834	155716537	3.00893	4.60174	6	6	ENSG00000203761.4___pseudogene___MSTO2P	-66	intragenic	HDCT	proximal
chr1_155826312_155827499	chr1	155826312	155827499	5.7213	10.8974	6	6	ENSG00000116580.13___protein_coding___GON4L	-65	intragenic	HDCT	proximal
chr1_155828738_155831084	chr1	155828738	155831084	7.28908	7.88364	6	6	ENSG00000132718.7___protein_coding___SYT11	-565	intragenic	HDCT	proximal
chr1_155880222_155881558	chr1	155880222	155881558	2.73585	3.06698	6	6	ENSG00000143622.5___protein_coding___RIT1	185	intragenic	HDCT	proximal
chr1_155900405_155901090	chr1	155900405	155901090	0.533323	0.49845	5	5	ENSG00000132680.6___protein_coding___KIAA0907	-3415	intragenic	HDCT	distal
chr1_155903287_155904213	chr1	155903287	155904213	5.13721	13.0653	6	6	ENSG00000132680.6___protein_coding___KIAA0907	-413	intragenic	HDCT	proximal
chr1_155904369_155904994	chr1	155904369	155904994	1.14232	2.54891	6	6	ENSG00000132680.6___protein_coding___KIAA0907	491	intergenic	HD	proximal
chr1_155935246_155935724	chr1	155935246	155935724	0.357886	0.164432	5	1	ENSG00000116584.11___protein_coding___ARHGEF2	-784	intragenic	HDCT	proximal
chr1_155935769_155939826	chr1	155935769	155939826	2.06012	2.09172	6	6	ENSG00000116584.11___protein_coding___ARHGEF2	1528	intragenic	HDCT	distal
chr1_155944293_155944445	chr1	155944293	155944445	0.196509	0.152387	3	2	ENSG00000116584.11___protein_coding___ARHGEF2	2237	intragenic	HDCT	distal
chr1_155944479_155948852	chr1	155944479	155948852	2.11874	1.85325	6	6	ENSG00000116584.11___protein_coding___ARHGEF2	-1284	intragenic	HDCT	distal
chr1_155958461_155959340	chr1	155958461	155959340	2.40209	2.7375	6	6	ENSG00000116584.11___protein_coding___ARHGEF2	-962	intragenic	HDCT	proximal
chr1_155989739_155991017	chr1	155989739	155991017	4.79982	6.97677	6	6	ENSG00000163479.9___protein_coding___SSR2	-201	intragenic	HDCT	proximal
chr1_156022586_156024445	chr1	156022586	156024445	2.2947	2.38219	6	6	ENSG00000160803.6___protein_coding___UBQLN4	12	intragenic	HDCT	proximal
chr1_156024533_156025557	chr1	156024533	156025557	5.98079	10.1679	6	6	ENSG00000116586.7___protein_coding___LAMTOR2	-170	intragenic	HDCT	proximal
chr1_156051937_156053483	chr1	156051937	156053483	1.97424	3.40755	6	6	ENSG00000160789.15___protein_coding___LMNA	-289	intragenic	HDCT	proximal
chr1_156075853_156076401	chr1	156075853	156076401	0.394054	0.26556	6	3	ENSG00000160789.15___protein_coding___LMNA	321	intragenic	HDCT	proximal
chr1_156076472_156076911	chr1	156076472	156076911	0.358219	0.415765	5	4	ENSG00000160789.15___protein_coding___LMNA	-243	intragenic	HDCT	proximal
chr1_156084052_156086063	chr1	156084052	156086063	2.51115	2.5873	6	6	ENSG00000160789.15___protein_coding___LMNA	-545	intragenic	HDCT	proximal
chr1_156119238_156120882	chr1	156119238	156120882	1.87363	2.23636	6	6	ENSG00000196189.8___protein_coding___SEMA4A	-67	intragenic	HDCT	proximal
chr1_156130543_156130931	chr1	156130543	156130931	0.318558	0.201725	3	2	ENSG00000196189.8___protein_coding___SEMA4A	3	intragenic	HDCT	proximal
chr1_156131115_156131464	chr1	156131115	156131464	0.402644	0.220865	4	2	ENSG00000196189.8___protein_coding___SEMA4A	-272	intragenic	HDCT	proximal
chr1_156162945_156163761	chr1	156162945	156163761	1.96101	3.30281	6	6	ENSG00000160785.9___protein_coding___SLC25A44	526	intergenic	HDCT	proximal
chr1_156163763_156164829	chr1	156163763	156164829	4.82571	6.82851	6	6	ENSG00000160785.9___protein_coding___SLC25A44	-390	intragenic	HDCT	proximal
chr1_156182692_156183818	chr1	156182692	156183818	3.89992	5.14309	6	6	ENSG00000160783.13___protein_coding___PMF1	-439	intragenic	HDCT	proximal
chr1_156215436_156215795	chr1	156215436	156215795	0.400188	0.256527	4	2	ENSG00000160781.10___protein_coding___PAQR6	-2188	intragenic	HDCT	distal
chr1_156251005_156253479	chr1	156251005	156253479	4.81389	7.91696	6	6	ENSG00000198952.6___protein_coding___SMG5	-353	intragenic	HDCT	proximal
chr1_156260970_156261746	chr1	156260970	156261746	1.09733	1.2093	6	6	ENSG00000198715.6___protein_coding___C1orf85	18	intragenic	HDCT	proximal
chr1_156264629_156265628	chr1	156264629	156265628	4.28098	6.4673	6	6	ENSG00000198715.6___protein_coding___C1orf85	-308	intragenic	HDCT	proximal
chr1_156306740_156308238	chr1	156306740	156308238	4.02821	5.38667	6	6	ENSG00000163467.6___protein_coding___TSACC	-385	intragenic	HDCT	proximal
chr1_156308305_156309044	chr1	156308305	156309044	2.89737	6.03581	6	6	ENSG00000163467.6___protein_coding___TSACC	17	intragenic	HDCT	proximal
chr1_156338945_156339320	chr1	156338945	156339320	0.353673	0.258039	4	3	ENSG00000132677.8___protein_coding___RHBG	-91	intragenic	HDCT	proximal
chr1_156358056_156358712	chr1	156358056	156358712	0.411214	0.254049	5	3	ENSG00000237390.1___processed_transcript___RP11-139I14.2	-367	intragenic	HDCT	proximal
chr1_156387295_156387882	chr1	156387295	156387882	0.338369	0.341302	5	5	ENSG00000125462.11___protein_coding___C1orf61	858	intragenic	HDCT	proximal
chr1_156387918_156388102	chr1	156387918	156388102	0.104669	0.145059	1	4	ENSG00000125462.11___protein_coding___C1orf61	1280	intragenic	HDCT	distal
chr1_156388117_156388292	chr1	156388117	156388292	0.230082	0.248223	1	3	ENSG00000125462.11___protein_coding___C1orf61	1474	intragenic	HDCT	distal
chr1_156389374_156392053	chr1	156389374	156392053	2.91397	2.89568	6	6	ENSG00000125462.11___protein_coding___C1orf61	586	intragenic	HDCT	proximal
chr1_156392367_156392851	chr1	156392367	156392851	0.509551	0.199706	3	0	ENSG00000125462.11___protein_coding___C1orf61	1009	intragenic	CT	distal
chr1_156393399_156394073	chr1	156393399	156394073	0.424881	0.182028	5	2	ENSG00000125462.11___protein_coding___C1orf61	2136	intragenic	HDCT	distal
chr1_156395614_156397358	chr1	156395614	156397358	0.812314	0.602554	6	6	ENSG00000125462.11___protein_coding___C1orf61	-177	intragenic	HDCT	proximal
chr1_156397362_156399656	chr1	156397362	156399656	4.09766	3.84909	6	6	ENSG00000125462.11___protein_coding___C1orf61	-674	intragenic	HDCT	proximal
chr1_156404780_156406948	chr1	156404780	156406948	1.08935	0.815049	6	6	ENSG00000125462.11___protein_coding___C1orf61	5372	intergenic	HDCT	distal
chr1_156426153_156427415	chr1	156426153	156427415	1.72416	1.65492	6	6	ENSG00000236947.1___lincRNA___RP11-98G7.1	416	intragenic	HDCT	proximal
chr1_156466311_156466653	chr1	156466311	156466653	0.326603	0.291441	4	2	ENSG00000116604.12___protein_coding___MEF2D	-4046	intragenic	HDCT	distal
chr1_156466722_156471590	chr1	156466722	156471590	4.4001	6.80874	6	6	ENSG00000116604.12___protein_coding___MEF2D	-1372	intragenic	HDCT	distal
chr1_156474741_156475285	chr1	156474741	156475285	0.338655	0.829973	4	6	ENSG00000116604.12___protein_coding___MEF2D	4394	intergenic	HD	distal
chr1_156475312_156475649	chr1	156475312	156475649	0.477056	0.500583	3	3	ENSG00000260460.1___lincRNA___RP11-284F21.8	4164	intergenic	HDCT	distal
chr1_156479638_156480629	chr1	156479638	156480629	0.450846	0.295164	5	5	ENSG00000260460.1___lincRNA___RP11-284F21.8	-488	intragenic	HDCT	proximal
chr1_156542421_156542821	chr1	156542421	156542821	0.62541	0.860958	4	6	ENSG00000183856.6___protein_coding___IQGAP3	226	intergenic	HDCT	proximal
chr1_156560963_156562385	chr1	156560963	156562385	3.2153	4.25446	6	6	ENSG00000163382.7___protein_coding___APOA1BP	9	intragenic	HDCT	proximal
chr1_156570556_156571895	chr1	156570556	156571895	2.81808	3.4214	6	6	ENSG00000160818.12___protein_coding___GPATCH4	-27	intragenic	HDCT	proximal
chr1_156593713_156596000	chr1	156593713	156596000	1.75016	2.57672	6	6	ENSG00000132702.7___protein_coding___HAPLN2	-1001	intragenic	HDCT	distal
chr1_156610924_156613583	chr1	156610924	156613583	2.20577	2.21643	6	6	ENSG00000132692.13___protein_coding___BCAN	-219	intragenic	HDCT	proximal
chr1_156626482_156628881	chr1	156626482	156628881	1.26249	1.27968	6	6	ENSG00000132692.13___protein_coding___BCAN	-1161	intragenic	HDCT	distal
chr1_156629062_156630432	chr1	156629062	156630432	1.21511	1.36288	5	6	ENSG00000229953.1___antisense___RP11-284F21.7	-1468	intragenic	HDCT	distal
chr1_156659412_156659845	chr1	156659412	156659845	0.285155	0.482985	3	4	ENSG00000237588.1___lincRNA___RP11-66D17.3	-2159	intragenic	HDCT	distal
chr1_156675161_156676620	chr1	156675161	156676620	0.88007	0.544551	6	6	ENSG00000143320.4___protein_coding___CRABP2	283	intragenic	HDCT	proximal
chr1_156695087_156696170	chr1	156695087	156696170	0.495599	1.17416	6	6	ENSG00000143319.11___protein_coding___ISG20L2	-29	intragenic	HD	proximal
chr1_156697436_156699493	chr1	156697436	156699493	6.21881	8.02135	6	6	ENSG00000143319.11___protein_coding___ISG20L2	-125	intragenic	HDCT	proximal
chr1_156710133_156711022	chr1	156710133	156711022	3.16097	5.92967	6	6	ENSG00000143314.8___protein_coding___MRPL24	224	intragenic	HDCT	proximal
chr1_156711157_156711551	chr1	156711157	156711551	0.830995	0.654634	6	6	ENSG00000143314.8___protein_coding___MRPL24	-27	intragenic	HDCT	proximal
chr1_156716502_156717634	chr1	156716502	156717634	1.51318	1.71144	6	6	ENSG00000143321.14___protein_coding___HDGF	-194	intragenic	HDCT	proximal
chr1_156720062_156722451	chr1	156720062	156722451	3.24978	4.02518	6	6	ENSG00000143321.14___protein_coding___HDGF	-30	intragenic	HDCT	proximal
chr1_156735635_156739122	chr1	156735635	156739122	4.56831	6.93557	6	6	ENSG00000143294.10___protein_coding___PRCC	-33	intragenic	HDCT	proximal
chr1_156783374_156784134	chr1	156783374	156784134	0.741578	0.306527	6	3	ENSG00000027869.7___protein_coding___SH2D2A	-148	intragenic	CT	proximal
chr1_157012631_157016733	chr1	157012631	157016733	1.8968	2.50782	6	6	ENSG00000132694.14___protein_coding___ARHGEF11	-182	intragenic	HDCT	proximal
chr1_157106820_157109017	chr1	157106820	157109017	3.78496	4.14739	6	6	ENSG00000117036.7___protein_coding___ETV3	-207	intragenic	HDCT	proximal
chr1_157133667_157133866	chr1	157133667	157133866	0.309657	0.223996	3	0	ENSG00000229961.1___lincRNA___RP11-71G12.1	21410	intergenic	HDCT	distal
chr1_157962892_157963294	chr1	157962892	157963294	0.329439	0.350477	1	4	ENSG00000183853.13___protein_coding___KIRREL	-31	intragenic	HDCT	proximal
chr1_157963376_157965202	chr1	157963376	157965202	0.724359	0.872023	6	6	ENSG00000183853.13___protein_coding___KIRREL	-855	intragenic	HDCT	proximal
chr1_158083011_158083714	chr1	158083011	158083714	0.465697	0.427781	6	6	ENSG00000183853.13___protein_coding___KIRREL	-26893	intergenic	HDCT	distal
chr1_158118981_158120044	chr1	158118981	158120044	0.500634	0.814682	6	6	ENSG00000231666.1___lincRNA___RP11-404O13.1	9084	intergenic	HDCT	distal
chr1_158147377_158147818	chr1	158147377	158147818	0.461516	0.573719	3	4	ENSG00000227295.2___pseudogene___ELL2P1	53	intragenic	HDCT	proximal
chr1_158150606_158151520	chr1	158150606	158151520	0.688774	0.38063	6	5	ENSG00000158473.6___protein_coding___CD1D	-1327	intragenic	HDCT	distal
chr1_158968671_158969070	chr1	158968671	158969070	0.15207	0.65713	0	6	ENSG00000163565.14___protein_coding___IFI16	886	intergenic	HD	proximal
chr1_158969323_158970281	chr1	158969323	158970281	0.515723	0.847996	5	6	ENSG00000163565.14___protein_coding___IFI16	-45	intragenic	HDCT	proximal
chr1_159110984_159111433	chr1	159110984	159111433	0.169697	0.364139	2	5	ENSG00000163568.9___protein_coding___AIM2	911	intragenic	HDCT	proximal
chr1_159111472_159112987	chr1	159111472	159112987	1.45869	3.63981	6	6	ENSG00000163568.9___protein_coding___AIM2	1932	intragenic	HD	distal
chr1_159140748_159143622	chr1	159140748	159143622	6.08132	10.4837	6	6	ENSG00000162706.8___protein_coding___CADM3	-637	intragenic	HDCT	proximal
chr1_159750250_159751531	chr1	159750250	159751531	2.54379	1.77083	6	6	ENSG00000158716.4___protein_coding___DUSP23	-98	intragenic	HDCT	proximal
chr1_159823814_159825409	chr1	159823814	159825409	2.39937	1.90679	6	6	ENSG00000188004.5___protein_coding___C1orf204	-80	intragenic	HDCT	proximal
chr1_159894591_159894887	chr1	159894591	159894887	0.415087	0.321929	3	1	ENSG00000158710.10___protein_coding___TAGLN2	-279	intragenic	HDCT	proximal
chr1_159894899_159895509	chr1	159894899	159895509	0.632587	0.390592	6	4	ENSG00000158710.10___protein_coding___TAGLN2	-76	intragenic	HDCT	proximal
chr1_159915076_159916001	chr1	159915076	159916001	1.38137	1.08943	6	6	ENSG00000085552.12___protein_coding___IGSF9	153	intragenic	HDCT	proximal
chr1_160000532_160002782	chr1	160000532	160002782	2.67918	4.21473	6	6	ENSG00000143315.5___protein_coding___PIGM	-125	intragenic	HDCT	proximal
chr1_160040110_160040691	chr1	160040110	160040691	0.678818	1.13709	6	6	ENSG00000177807.5___protein_coding___KCNJ10	363	intragenic	HDCT	proximal
chr1_160050874_160051069	chr1	160050874	160051069	0.325558	0.15271	3	0	ENSG00000162728.4___protein_coding___KCNJ9	387	intergenic	HDCT	proximal
chr1_160051142_160054383	chr1	160051142	160054383	3.84946	6.12838	6	6	ENSG00000162728.4___protein_coding___KCNJ9	-1403	intragenic	HDCT	distal
chr1_160055636_160056221	chr1	160055636	160056221	0.423916	0.481643	6	4	ENSG00000162728.4___protein_coding___KCNJ9	-4569	intragenic	HDCT	distal
chr1_160066297_160068636	chr1	160066297	160068636	4.92507	4.7721	6	6	ENSG00000162729.9___protein_coding___IGSF8	-1011	intragenic	HDCT	distal
chr1_160068890_160069274	chr1	160068890	160069274	0.344284	0.510802	3	4	ENSG00000162729.9___protein_coding___IGSF8	350	intergenic	HDCT	proximal
chr1_160162424_160163584	chr1	160162424	160163584	0.818774	0.810897	5	6	ENSG00000143318.8___protein_coding___CASQ1	-577	intragenic	HDCT	proximal
chr1_160174640_160175092	chr1	160174640	160175092	0.686901	0.523239	6	6	ENSG00000162734.8___protein_coding___PEA15	260	intragenic	HDCT	proximal
chr1_160175131_160177498	chr1	160175131	160177498	2.80829	5.86546	6	6	ENSG00000162734.8___protein_coding___PEA15	-1104	intragenic	HDCT	distal
chr1_160178036_160178322	chr1	160178036	160178322	0.27655	0.172736	3	1	ENSG00000227741.1___processed_transcript___RP11-536C5.7	-479	intragenic	HDCT	proximal
chr1_160178345_160180105	chr1	160178345	160180105	0.600591	0.544372	6	6	ENSG00000227741.1___processed_transcript___RP11-536C5.7	567	intragenic	HDCT	proximal
chr1_160180480_160180879	chr1	160180480	160180879	0.291321	0.199029	2	4	ENSG00000162734.8___protein_coding___PEA15	396	intragenic	HDCT	proximal
chr1_160230636_160232933	chr1	160230636	160232933	6.47366	6.65553	6	6	ENSG00000132716.12___protein_coding___DCAF8	193	intragenic	HDCT	proximal
chr1_160253791_160255037	chr1	160253791	160255037	3.77393	7.66197	6	6	ENSG00000162735.13___protein_coding___PEX19	394	intragenic	HDCT	proximal
chr1_160287077_160287280	chr1	160287077	160287280	3.81838	2.96315	6	4	ENSG00000235082.2___pseudogene___RP11-179G5.4	13	intragenic	HDCT	proximal
chr1_160311924_160313918	chr1	160311924	160313918	4.02526	6.15245	6	6	ENSG00000122218.10___protein_coding___COPA	-116	intragenic	HDCT	proximal
chr1_160369835_160370325	chr1	160369835	160370325	0.966344	0.493392	6	5	ENSG00000162738.5___protein_coding___VANGL2	295	intergenic	HDCT	proximal
chr1_160370355_160371722	chr1	160370355	160371722	0.985785	1.18035	6	6	ENSG00000162738.5___protein_coding___VANGL2	-663	intragenic	HDCT	proximal
chr1_160951167_160952224	chr1	160951167	160952224	0.584398	0.555769	6	5	ENSG00000158769.12___protein_coding___F11R	-19270	intergenic	HDCT	distal
chr1_160990216_160991488	chr1	160990216	160991488	1.28634	1.22701	6	6	ENSG00000158769.12___protein_coding___F11R	-33	intragenic	HDCT	proximal
chr1_161007513_161009047	chr1	161007513	161009047	2.64017	2.96511	6	6	ENSG00000215845.6___protein_coding___TSTD1	184	intragenic	HDCT	proximal
chr1_161014303_161016451	chr1	161014303	161016451	3.74953	5.76674	6	6	ENSG00000158773.10___protein_coding___USF1	-285	intragenic	HDCT	proximal
chr1_161067523_161069193	chr1	161067523	161069193	3.12132	3.57653	6	6	ENSG00000162755.9___protein_coding___KLHDC9	-124	intragenic	HDCT	proximal
chr1_161086875_161088807	chr1	161086875	161088807	4.20599	8.78348	6	6	ENSG00000143256.4___protein_coding___PFDN2	-3	intragenic	HDCT	proximal
chr1_161101374_161104007	chr1	161101374	161104007	3.25567	3.86727	6	6	ENSG00000158796.11___protein_coding___DEDD	213	intragenic	HDCT	proximal
chr1_161123169_161124540	chr1	161123169	161124540	3.64175	7.31695	6	6	ENSG00000143222.7___protein_coding___UFC1	-8	intragenic	HDCT	proximal
chr1_161128665_161130305	chr1	161128665	161130305	4.69329	8.1042	6	6	ENSG00000143258.11___protein_coding___USP21	-159	intragenic	HDCT	proximal
chr1_161135353_161137344	chr1	161135353	161137344	5.00528	7.5254	6	6	ENSG00000143224.12___protein_coding___PPOX	-48	intragenic	HDCT	proximal
chr1_161146280_161147789	chr1	161146280	161147789	3.59526	7.50512	6	6	ENSG00000158850.10___protein_coding___B4GALT3	96	intragenic	HDCT	proximal
chr1_161167545_161167706	chr1	161167545	161167706	0.177262	0.134225	3	0	ENSG00000158864.8___protein_coding___NDUFS2	-417	intragenic	HDCT	proximal
chr1_161171409_161173048	chr1	161171409	161173048	3.78245	5.86099	6	6	ENSG00000158864.8___protein_coding___NDUFS2	-63	intragenic	HDCT	proximal
chr1_161195756_161197325	chr1	161195756	161197325	3.51937	9.76955	6	6	ENSG00000263548.1___miRNA___MIR5187	434	intragenic	HD	proximal
chr1_161197364_161197754	chr1	161197364	161197754	0.714387	0.266292	5	3	ENSG00000158882.8___protein_coding___TOMM40L	114	intragenic	CT	proximal
chr1_161228301_161229770	chr1	161228301	161229770	1.05536	1.25331	6	6	ENSG00000248485.1___protein_coding___PCP4L1	-519	intragenic	HDCT	proximal
chr1_161231042_161231233	chr1	161231042	161231233	0.341276	0.422275	4	2	ENSG00000248485.1___protein_coding___PCP4L1	-2621	intragenic	HDCT	distal
chr1_161274232_161276512	chr1	161274232	161276512	4.06401	5.84924	6	6	ENSG00000158887.11___protein_coding___MPZ	-607	intragenic	HDCT	proximal
chr1_161283468_161285153	chr1	161283468	161285153	4.151	5.87345	6	6	ENSG00000143252.9___protein_coding___SDHC	-130	intragenic	HDCT	proximal
chr1_161359381_161359845	chr1	161359381	161359845	1.47847	1.3632	6	6	ENSG00000236484.2___pseudogene___RRM2P2	10466	intergenic	HDCT	distal
chr1_161359978_161360936	chr1	161359978	161360936	3.08937	2.68241	6	6	ENSG00000206921.1___snRNA___U6	10621	intergenic	HDCT	distal
chr1_161368539_161370792	chr1	161368539	161370792	3.60889	5.55271	6	6	ENSG00000206921.1___snRNA___U6	1412	intergenic	HDCT	distal
chr1_161391900_161392238	chr1	161391900	161392238	0.374665	0.886289	4	4	ENSG00000215840.3___pseudogene___RP11-122G18.7	-16212	intergenic	HD	distal
chr1_161414527_161414767	chr1	161414527	161414767	0.182402	0.0874467	3	0	ENSG00000215840.3___pseudogene___RP11-122G18.7	-38790	intergenic	HDCT	distal
chr1_161418841_161419149	chr1	161418841	161419149	0.298052	0.0549953	3	0	ENSG00000215840.3___pseudogene___RP11-122G18.7	-43138	intergenic	CT	distal
chr1_161419636_161419746	chr1	161419636	161419746	0.211952	0.0601292	3	0	ENSG00000215840.3___pseudogene___RP11-122G18.7	-43834	intergenic	CT	distal
chr1_161421903_161422173	chr1	161421903	161422173	0.175455	0.103931	3	0	ENSG00000215840.3___pseudogene___RP11-122G18.7	-46181	intergenic	HDCT	distal
chr1_161428105_161428406	chr1	161428105	161428406	0.157021	0.107846	3	0	ENSG00000143226.8___protein_coding___FCGR2A	46963	intergenic	HDCT	distal
chr1_161429367_161429487	chr1	161429367	161429487	0.154128	0.0549953	3	0	ENSG00000143226.8___protein_coding___FCGR2A	45792	intergenic	CT	distal
chr1_161431881_161432188	chr1	161431881	161432188	0.354431	0.107846	3	0	ENSG00000143226.8___protein_coding___FCGR2A	43184	intergenic	CT	distal
chr1_161433617_161433728	chr1	161433617	161433728	0.181131	0.0308602	3	0	ENSG00000143226.8___protein_coding___FCGR2A	41546	intergenic	CT	distal
chr1_161437355_161437480	chr1	161437355	161437480	0.106606	0.0605015	3	0	ENSG00000143226.8___protein_coding___FCGR2A	37801	intergenic	CT	distal
chr1_161438659_161438827	chr1	161438659	161438827	0.123462	0.139577	3	0	ENSG00000143226.8___protein_coding___FCGR2A	36476	intergenic	HDCT	distal
chr1_161441023_161441305	chr1	161441023	161441305	0.250762	0.0613728	3	0	ENSG00000143226.8___protein_coding___FCGR2A	34055	intergenic	CT	distal
chr1_161493641_161495236	chr1	161493641	161495236	1.89126	1.86232	6	6	ENSG00000173110.6___protein_coding___HSPA6	-403	intragenic	HDCT	proximal
chr1_161499627_161501481	chr1	161499627	161501481	2.97096	3.47745	6	6	ENSG00000173110.6___protein_coding___HSPA6	-6519	intergenic	HDCT	distal
chr1_161509263_161510304	chr1	161509263	161510304	2.08806	3.6043	6	6	ENSG00000224203.2___pseudogene___RP11-5K23.3	1836	intergenic	HDCT	distal
chr1_161575452_161575797	chr1	161575452	161575797	1.1487	1.35756	6	6	ENSG00000225217.1___pseudogene___HSPA7	455	intragenic	HDCT	proximal
chr1_161575903_161576699	chr1	161575903	161576699	1.06539	0.743466	6	6	ENSG00000225217.1___pseudogene___HSPA7	-221	intragenic	HDCT	proximal
chr1_161581316_161582997	chr1	161581316	161582997	2.86222	3.10021	6	6	ENSG00000225217.1___pseudogene___HSPA7	-6076	intragenic	HDCT	distal
chr1_161590674_161591749	chr1	161590674	161591749	2.39601	2.27414	6	6	ENSG00000231586.2___pseudogene___RP11-25K21.5	1837	intragenic	HDCT	distal
chr1_161695505_161697773	chr1	161695505	161697773	2.46077	1.93608	6	6	ENSG00000162746.10___protein_coding___FCRLB	-949	intragenic	HDCT	proximal
chr1_161719221_161720780	chr1	161719221	161720780	7.19736	10.5752	6	6	ENSG00000081721.6___protein_coding___DUSP12	-406	intragenic	HDCT	proximal
chr1_161734684_161735072	chr1	161734684	161735072	0.620445	0.974096	4	5	ENSG00000226889.3___antisense___RP11-474I16.8	-1138	intergenic	HDCT	distal
chr1_161735663_161736959	chr1	161735663	161736959	3.46112	6.12807	6	6	ENSG00000118217.5___protein_coding___ATF6	-228	intragenic	HDCT	proximal
chr1_161992964_161994137	chr1	161992964	161994137	0.807189	0.638329	6	6	ENSG00000162745.6___protein_coding___OLFML2B	-92	intragenic	HDCT	proximal
chr1_162038841_162041732	chr1	162038841	162041732	4.4777	4.86039	6	6	ENSG00000198929.8___protein_coding___NOS1AP	-407	intragenic	HDCT	proximal
chr1_162041916_162043130	chr1	162041916	162043130	0.725112	0.812002	6	6	ENSG00000198929.8___protein_coding___NOS1AP	-2644	intragenic	HDCT	distal
chr1_162467150_162468744	chr1	162467150	162468744	4.77295	5.98228	6	6	ENSG00000152332.11___protein_coding___UHMK1	-73	intragenic	HDCT	proximal
chr1_162468992_162469282	chr1	162468992	162469282	0.413878	0.295164	5	2	ENSG00000152332.11___protein_coding___UHMK1	-1263	intragenic	HDCT	distal
chr1_162530434_162532621	chr1	162530434	162532621	5.14073	4.74037	6	6	ENSG00000117143.8___protein_coding___UAP1	-16	intragenic	HDCT	proximal
chr1_162759969_162761492	chr1	162759969	162761492	5.00187	5.41144	6	6	ENSG00000132196.8___protein_coding___HSD17B7	-152	intragenic	HDCT	proximal
chr1_162791934_162792932	chr1	162791934	162792932	1.51903	1.19854	6	6	ENSG00000230739.1___pseudogene___RP11-331H2.4	2151	intergenic	HDCT	distal
chr1_162975997_162976528	chr1	162975997	162976528	0.208982	0.385126	3	5	ENSG00000227667.1___pseudogene___RP11-331H2.3	26680	intergenic	HDCT	distal
chr1_163038340_163042444	chr1	163038340	163042444	2.10271	4.5962	6	6	ENSG00000117152.9___protein_coding___RGS4	-66	intragenic	HDCT	proximal
chr1_163144884_163145132	chr1	163144884	163145132	0.326402	0.27632	2	3	ENSG00000232892.1___antisense___RP11-267N12.1	-13544	intragenic	HDCT	distal
chr1_163171780_163172207	chr1	163171780	163172207	0.137081	0.359813	0	5	ENSG00000143248.7___protein_coding___RGS5	-630	intragenic	HDCT	proximal
chr1_163172482_163172699	chr1	163172482	163172699	0.159537	0.420432	0	3	ENSG00000143248.7___protein_coding___RGS5	-33	intragenic	HD	proximal
chr1_163290816_163292437	chr1	163290816	163292437	2.35291	3.01044	6	6	ENSG00000232995.2___processed_transcript___RP11-267N12.3	45	intragenic	HDCT	proximal
chr1_164289836_164290948	chr1	164289836	164290948	0.843572	0.608314	6	6	ENSG00000225719.2___pseudogene___RP11-541J2.1	21849	intergenic	HDCT	distal
chr1_164527791_164528158	chr1	164527791	164528158	0.211056	0.463854	3	6	ENSG00000185630.13___protein_coding___PBX1	461	intragenic	HD	proximal
chr1_164528245_164532792	chr1	164528245	164532792	2.45893	2.28162	6	6	ENSG00000185630.13___protein_coding___PBX1	-1269	intragenic	HDCT	distal
chr1_164532891_164533960	chr1	164532891	164533960	0.507643	0.664115	5	6	ENSG00000185630.13___protein_coding___PBX1	-1384	intragenic	HDCT	distal
chr1_164534631_164534910	chr1	164534631	164534910	0.207407	0.268231	2	3	ENSG00000185630.13___protein_coding___PBX1	-2729	intragenic	HDCT	distal
chr1_164545262_164546318	chr1	164545262	164546318	0.420879	0.343819	5	3	ENSG00000185630.13___protein_coding___PBX1	230	intragenic	HDCT	proximal
chr1_164668683_164670055	chr1	164668683	164670055	1.18194	1.15367	6	6	ENSG00000269887.1___sense_intronic___RP11-477H21.2	-20048	intragenic	HDCT	distal
chr1_164723232_164723556	chr1	164723232	164723556	0.347104	0.312339	3	4	ENSG00000185630.13___protein_coding___PBX1	18754	intragenic	HDCT	distal
chr1_165412778_165413497	chr1	165412778	165413497	0.294524	0.314357	3	5	ENSG00000143171.8___protein_coding___RXRG	-1270	intragenic	HDCT	distal
chr1_165413629_165414678	chr1	165413629	165414678	0.988441	0.848587	6	6	ENSG00000143171.8___protein_coding___RXRG	-254	intragenic	HDCT	proximal
chr1_165567153_165568124	chr1	165567153	165568124	3.52845	2.43208	6	6	ENSG00000236206.1___lincRNA___RP11-306I1.2	60	intragenic	HDCT	proximal
chr1_165599387_165602412	chr1	165599387	165602412	3.65906	5.56762	6	6	ENSG00000143198.7___protein_coding___MGST3	399	intragenic	HDCT	proximal
chr1_165602766_165602973	chr1	165602766	165602973	0.533374	0.344604	3	3	ENSG00000143198.7___protein_coding___MGST3	-1393	intragenic	HDCT	distal
chr1_165666774_165668425	chr1	165666774	165668425	3.34647	3.82187	6	6	ENSG00000143149.8___protein_coding___ALDH9A1	55	intragenic	HDCT	proximal
chr1_165737435_165739113	chr1	165737435	165739113	3.314	5.69277	6	6	ENSG00000224358.1___antisense___RP11-466F5.8	-109	intragenic	HDCT	proximal
chr1_165796143_165798726	chr1	165796143	165798726	3.96414	3.96599	6	6	ENSG00000143179.7___protein_coding___UCK2	-376	intragenic	HDCT	proximal
chr1_166133896_166137030	chr1	166133896	166137030	2.50277	2.43721	6	6	ENSG00000188859.5___protein_coding___FAM78B	2	intragenic	HDCT	proximal
chr1_166807883_166810004	chr1	166807883	166810004	3.24023	3.38717	6	6	ENSG00000143157.7___protein_coding___POGK	-250	intragenic	HDCT	proximal
chr1_166810067_166810838	chr1	166810067	166810838	0.305043	0.310941	4	4	ENSG00000143157.7___protein_coding___POGK	-1127	intragenic	HDCT	distal
chr1_166844497_166846048	chr1	166844497	166846048	4.13155	5.8834	6	6	ENSG00000152382.5___protein_coding___TADA1	-290	intragenic	HDCT	proximal
chr1_166853167_166853925	chr1	166853167	166853925	0.962541	0.819545	6	6	ENSG00000152382.5___protein_coding___TADA1	7983	intergenic	HDCT	distal
[truncated: 26,609 more rows]
