# Supplementary material for: The Role of H3K4me3 in Transcriptional Regulation Is Altered in Huntington’s Disease
Source: PLoS One. 2015 Dec 4;10(12):e0144398. doi: 10.1371/journal.pone.0144398 (PMC4670094; doi:10.1371/journal.pone.0144398)
Supplement: S2 Table — SE: Standard error. (XLSX) [file pone.0144398.s007.xlsx]

## Sheet: TableS2
gene symbol	gene ID	base mean	log2 fold change	log2 fold change SE	FDR
HOXB9	ENSG00000170689	2.53565	4.82957	0.462215	4.1459e-21
HOXA10	ENSG00000253293	3.52619	4.34311	0.424337	1.92829e-20
HOXA11	ENSG00000005073	1.99645	4.65266	0.463789	1.02771e-19
HOXC10	ENSG00000180818	2.82664	4.50101	0.451616	1.49205e-19
HOXD10	ENSG00000128710	2.59349	4.53248	0.46029	3.94434e-19
HOXA13	ENSG00000106031	2.47721	4.1039	0.42327	1.46378e-18
POU4F2	ENSG00000151615	3.32162	3.87931	0.407219	6.49885e-18
PITX1	ENSG00000069011	5.6969	4.10406	0.444463	9.11999e-17
HOXD9	ENSG00000128709	2.22953	3.67484	0.419784	6.38249e-15
SLC16A12	ENSG00000152779	55.8206	3.52841	0.406636	1.13381e-14
HOXD8	ENSG00000175879	1.73419	3.82019	0.442028	1.39727e-14
HOXA5	ENSG00000106004	2.21496	3.79073	0.449522	7.8531e-14
HAND1	ENSG00000113196	1.96704	3.65428	0.435279	9.98601e-14
IL17RB	ENSG00000056736	1307.55	1.39533	0.172112	1.03402e-12
SLC6A20	ENSG00000163817	173.467	2.36469	0.298843	4.68419e-12
SLC7A2	ENSG00000003989	1246.84	2.09084	0.266269	7.12584e-12
HOXC6	ENSG00000197757	1.34055	3.56962	0.459787	1.35568e-11
PRKX	ENSG00000183943	605.163	1.41867	0.183187	1.49e-11
VNN2	ENSG00000112303	25.8684	2.47674	0.321402	1.90751e-11
CRABP1	ENSG00000166426	364.079	2.18928	0.284676	2.04751e-11
HOXA11-AS	ENSG00000240990	1.76312	3.36316	0.450195	1.01441e-10
IL18	ENSG00000150782	157.585	2.01816	0.271069	1.17517e-10
MT1M	ENSG00000205364	1315.47	1.77993	0.240513	1.57764e-10
TLR2	ENSG00000137462	224.63	1.80434	0.244007	1.58389e-10
NFKBIA	ENSG00000100906	1902.78	1.12296	0.152985	2.17722e-10
OGN	ENSG00000106809	515.851	3.08742	0.420244	2.17722e-10
ZSCAN1	ENSG00000152467	134.802	-1.09195	0.148827	2.17722e-10
OMD	ENSG00000127083	205.945	2.07109	0.282672	2.26908e-10
MMP9	ENSG00000100985	11.7168	2.58416	0.354161	2.74742e-10
SHOX2	ENSG00000168779	6.26625	2.57051	0.353249	3.08004e-10
SIX1	ENSG00000126778	43.9107	2.69083	0.370576	3.34765e-10
GPCPD1	ENSG00000125772	1755.88	-1.14556	0.15795	3.39339e-10
SPTLC3	ENSG00000172296	83.0886	2.49445	0.344007	3.39339e-10
FKBP5	ENSG00000096060	1759.68	1.67704	0.232231	3.78694e-10
BMP5	ENSG00000112175	80.3191	3.16496	0.438314	3.78694e-10
H19	ENSG00000130600	93.4398	2.24307	0.310776	3.78694e-10
SLC38A2	ENSG00000134294	5457.81	1.30816	0.181222	3.78694e-10
KCNE4	ENSG00000152049	224.325	2.13662	0.295966	3.78694e-10
SYTL4	ENSG00000102362	466.932	1.89568	0.262905	3.89137e-10
MT1F	ENSG00000198417	1063.27	1.7191	0.240827	6.43439e-10
DSP	ENSG00000096696	407.23	2.38225	0.333914	6.46622e-10
SLPI	ENSG00000124107	99.0448	2.7579	0.389664	9.52168e-10
C21orf62	ENSG00000205929	56.6126	1.93228	0.275812	1.52428e-09
TNFRSF11B	ENSG00000164761	152.561	2.36361	0.338162	1.67361e-09
DDIT4	ENSG00000168209	1510.44	1.5417	0.22091	1.76768e-09
IL1R2	ENSG00000115590	15.579	3.04761	0.437359	1.86734e-09
DSE	ENSG00000111817	265.315	1.12903	0.16297	2.43498e-09
PITX2	ENSG00000164093	0.976209	3.31708	0.481985	3.29292e-09
BCL6	ENSG00000113916	2704.05	1.09879	0.16147	5.53595e-09
SLC5A3	ENSG00000198743	1326.25	1.21247	0.178826	6.44668e-09
WDR86-AS1	ENSG00000243836	46.6041	2.54226	0.375871	7.08949e-09
S100A12	ENSG00000163221	25.1256	2.98232	0.442534	8.23624e-09
RP1-78O14.1	ENSG00000257894	11.0331	2.86822	0.426562	8.97483e-09
KLF15	ENSG00000163884	1025.99	1.23367	0.184338	1.09439e-08
GPD1	ENSG00000167588	330.457	-1.37827	0.206478	1.21022e-08
F13A1	ENSG00000124491	314.336	2.04038	0.306111	1.27005e-08
TRIP10	ENSG00000125733	397.45	1.2563	0.188633	1.29576e-08
SLC26A7	ENSG00000147606	31.3327	2.37525	0.356939	1.32306e-08
SLC22A2	ENSG00000112499	25.8862	3.14664	0.473381	1.36777e-08
SLC47A1	ENSG00000142494	323.578	1.80395	0.271905	1.46663e-08
MT1X	ENSG00000187193	1561.18	1.60673	0.243294	1.74538e-08
PTGDR	ENSG00000168229	47.4217	2.47789	0.375597	1.79982e-08
TGFBR3	ENSG00000069702	671.622	1.39833	0.21209	1.82262e-08
FAM20A	ENSG00000108950	129.5	2.11678	0.322199	2.07965e-08
HOXD13	ENSG00000128714	0.684813	3.22029	0.490222	2.07965e-08
RP11-244K5.8	ENSG00000268592	20.3845	-2.51376	0.383347	2.21576e-08
AL161772.1	ENSG00000265710	4.91091	-3.02897	0.46258	2.32611e-08
Y_RNA	ENSG00000200127	25.226	1.93406	0.296463	2.69587e-08
MS4A6A	ENSG00000110077	233.713	2.13553	0.327845	2.84101e-08
MLPH	ENSG00000115648	46.8838	2.16891	0.333232	2.89941e-08
TBX15	ENSG00000092607	44.8015	2.01879	0.310493	2.99282e-08
RP11-359N11.2	ENSG00000226673	2.27339	2.92099	0.45138	3.61882e-08
SLCO4A1	ENSG00000101187	1078.36	1.60586	0.249789	4.72328e-08
CFH	ENSG00000000971	982.947	1.79821	0.281758	6.17399e-08
MT1G	ENSG00000125144	1436.75	1.75033	0.274794	6.6149e-08
AL161626.1	ENSG00000241781	1132.7	-2.44061	0.384278	7.3671e-08
GJB2	ENSG00000165474	151.624	2.22252	0.351047	8.17845e-08
ANXA3	ENSG00000138772	375.047	1.24153	0.196268	8.28331e-08
CD163	ENSG00000177575	394.586	2.44787	0.387432	8.49341e-08
VNN1	ENSG00000112299	9.03611	2.41127	0.382324	9.03455e-08
GMNN	ENSG00000112312	373.019	1.03793	0.16462	9.03827e-08
GMPR	ENSG00000137198	443.89	1.42691	0.226373	9.03827e-08
MT1E	ENSG00000169715	2627.53	1.38038	0.219088	9.09905e-08
CXCR1	ENSG00000163464	8.23466	2.67136	0.424184	9.10826e-08
TMEM88B	ENSG00000205116	211.637	-2.18494	0.346978	9.10826e-08
FCGR2A	ENSG00000143226	278.863	1.76245	0.281104	1.06307e-07
MEOX2	ENSG00000106511	29.06	1.59791	0.255478	1.1474e-07
S100A9	ENSG00000163220	319.916	2.44481	0.390808	1.1474e-07
GLI1	ENSG00000111087	101.918	1.6371	0.261951	1.14861e-07
GAS1	ENSG00000180447	259.513	1.57625	0.252163	1.14861e-07
NKX2-5	ENSG00000183072	2.01114	2.74163	0.438587	1.14861e-07
CDK2	ENSG00000123374	144.036	1.37518	0.220897	1.32755e-07
FBN3	ENSG00000142449	54.4744	-1.35543	0.21807	1.39985e-07
BNC2	ENSG00000173068	60.5816	2.02127	0.32547	1.41932e-07
HERC2P3	ENSG00000180229	1981.54	1.97535	0.31815	1.41932e-07
RP11-455F5.5	ENSG00000261416	25.3423	-1.31963	0.212962	1.52025e-07
KREMEN2	ENSG00000131650	131.258	-1.06845	0.173306	1.82108e-07
C19orf33	ENSG00000167644	14.3567	2.30625	0.374512	1.88704e-07
TLR5	ENSG00000187554	76.5853	1.32142	0.215695	2.26222e-07
SLC13A4	ENSG00000164707	301.425	2.09703	0.343531	2.5479e-07
ABCA1	ENSG00000165029	647.138	1.21992	0.199885	2.5479e-07
NID1	ENSG00000116962	307.386	1.51883	0.250269	3.07604e-07
VAC14-AS1	ENSG00000214353	321.832	1.28569	0.212545	3.39124e-07
NEDD4	ENSG00000069869	147.575	1.08152	0.179016	3.52365e-07
S100A8	ENSG00000143546	198.491	2.38373	0.394796	3.57429e-07
SIX6	ENSG00000184302	1.70509	2.82178	0.468327	3.80269e-07
CASP4	ENSG00000196954	154.749	1.30487	0.216879	3.97946e-07
AL807752.1	ENSG00000268996	18.3746	-1.77094	0.294901	4.23499e-07
SLC22A8	ENSG00000149452	46.4652	2.67982	0.448372	4.85119e-07
USP53	ENSG00000145390	729.882	1.01345	0.169671	4.92634e-07
RNASE6	ENSG00000169413	107.074	1.64858	0.276084	4.94198e-07
POU4F1	ENSG00000152192	7.22776	1.79322	0.300724	5.16024e-07
MRC1L1	ENSG00000183748	26.5413	2.04106	0.34303	5.54358e-07
SMAGP	ENSG00000170545	42.4331	1.16428	0.195715	5.54431e-07
MPZL2	ENSG00000149573	154.123	2.08794	0.351068	5.55326e-07
AC006129.4	ENSG00000270164	42.7177	1.67973	0.282867	5.82996e-07
PARD3	ENSG00000148498	519.296	1.17272	0.19766	5.9759e-07
PKP2	ENSG00000057294	230.08	1.52689	0.25753	6.07988e-07
SCARA5	ENSG00000168079	125.148	2.04041	0.344558	6.30577e-07
MT2A	ENSG00000125148	3868.45	1.32829	0.224378	6.33504e-07
TMEM160	ENSG00000130748	731.26	-1.38122	0.233404	6.34993e-07
RBM47	ENSG00000163694	44.9137	1.65951	0.280475	6.34993e-07
MAFF	ENSG00000185022	383.29	1.30175	0.220037	6.34993e-07
SLA	ENSG00000155926	254.092	1.16895	0.197763	6.50939e-07
AKR1C1	ENSG00000187134	429.021	1.03728	0.175531	6.52347e-07
CLEC2B	ENSG00000110852	124.622	1.39033	0.235607	6.81495e-07
TLR8	ENSG00000101916	10.2897	2.24027	0.379727	6.8261e-07
ALOX15B	ENSG00000179593	80.8937	1.50459	0.255818	7.51821e-07
GRAMD3	ENSG00000155324	2163.43	1.11461	0.189833	7.8788e-07
RP5-855F14.1	ENSG00000231768	141.985	1.51028	0.257743	8.28265e-07
BLOC1S5-TXNDC5	ENSG00000259040	38.429	1.88928	0.322533	8.2971e-07
VSIG4	ENSG00000155659	351.339	2.0125	0.343731	8.35834e-07
BMP6	ENSG00000153162	162.147	1.44211	0.247136	9.19872e-07
A2ML1	ENSG00000166535	194.875	1.28793	0.22156	1.03849e-06
RUNX1	ENSG00000159216	139.32	1.49215	0.257007	1.03946e-06
CLEC4D	ENSG00000166527	1.83617	2.62623	0.452094	1.03946e-06
HCLS1	ENSG00000180353	425.801	1.44107	0.248156	1.03946e-06
MIR3648	ENSG00000264462	13.2216	-2.68987	0.463756	1.06922e-06
CTD-2319I12.1	ENSG00000261040	16.3244	2.6046	0.449143	1.0704e-06
WI2-81516E3.1	ENSG00000205632	53.5667	-1.58172	0.27346	1.15667e-06
SCIN	ENSG00000006747	182.475	1.97681	0.342128	1.17936e-06
FCER1G	ENSG00000158869	211.468	1.5383	0.266489	1.21176e-06
PLEKHG4B	ENSG00000153404	35.1196	1.67667	0.290777	1.23721e-06
HIF3A	ENSG00000124440	1661.74	1.41811	0.246017	1.2445e-06
GPR4	ENSG00000177464	205.769	1.56132	0.27107	1.27088e-06
PYGL	ENSG00000100504	329.985	1.13256	0.196757	1.29217e-06
LEPR	ENSG00000116678	560.042	1.41043	0.245581	1.36508e-06
CST7	ENSG00000077984	13.2609	1.82026	0.317162	1.3907e-06
ZFP36L2	ENSG00000152518	1374.63	1.12018	0.195872	1.55108e-06
MT1JP	ENSG00000255986	16.9454	2.13578	0.373688	1.57534e-06
MT1H	ENSG00000205358	105.521	1.98694	0.348375	1.66433e-06
ZFP36L1	ENSG00000185650	3602.14	1.25082	0.219361	1.66888e-06
RP5-1011O1.3	ENSG00000236069	1.8072	2.76028	0.484314	1.68744e-06
HOXD11	ENSG00000128713	0.509835	2.80516	0.492316	1.69366e-06
IL2RG	ENSG00000147168	24.5709	1.26668	0.222535	1.74373e-06
C3AR1	ENSG00000171860	154.333	1.63351	0.287036	1.74638e-06
YAP1	ENSG00000137693	1055.36	1.27582	0.224319	1.77311e-06
ALDOB	ENSG00000136872	52.7493	1.16382	0.205015	1.8724e-06
MTRNR2L12	ENSG00000269028	12.3744	-2.7491	0.484292	1.8724e-06
C7	ENSG00000112936	152.438	1.94069	0.342082	1.90002e-06
FBLN1	ENSG00000077942	629.505	1.16099	0.204936	1.97241e-06
C5AR1	ENSG00000197405	111.123	1.47701	0.261361	2.09833e-06
TGIF1	ENSG00000177426	232.792	1.15362	0.204238	2.11323e-06
TRIM5	ENSG00000132256	122.233	1.03073	0.182611	2.15288e-06
AC145123.2	ENSG00000253753	12.402	-1.93932	0.343795	2.18672e-06
AC006547.14	ENSG00000234409	80.751	-1.45237	0.257713	2.24495e-06
PRRG4	ENSG00000135378	31.6372	1.43151	0.254354	2.32465e-06
TLDC2	ENSG00000101342	37.6385	1.02102	0.181521	2.34665e-06
HOXB7	ENSG00000260027	3.30812	2.36786	0.421537	2.44108e-06
CYP4B1	ENSG00000142973	29.2625	1.9983	0.355825	2.44695e-06
SRGN	ENSG00000122862	1156.02	1.37802	0.245503	2.4565e-06
SLFN11	ENSG00000172716	237.696	1.08936	0.194057	2.4565e-06
CXCR4	ENSG00000121966	248.929	1.43806	0.256235	2.45651e-06
LRG1	ENSG00000171236	14.2671	1.88848	0.336844	2.50816e-06
RP4-798C17.6	ENSG00000244479	12.0817	1.59771	0.284942	2.50816e-06
RP5-1142A6.2	ENSG00000224888	69.0713	-1.15335	0.205922	2.57781e-06
CEBPA	ENSG00000245848	9.07756	-2.29086	0.409401	2.64563e-06
UPK1B	ENSG00000114638	12.4454	2.59155	0.463294	2.6632e-06
DCN	ENSG00000011465	1861.36	1.39443	0.249462	2.66614e-06
SLC26A2	ENSG00000155850	518.56	1.57277	0.281247	2.66614e-06
IGF2	ENSG00000167244	538.44	2.04173	0.365199	2.66614e-06
NUPR1	ENSG00000176046	714.538	1.35707	0.24277	2.66614e-06
SERPINA1	ENSG00000197249	215.822	1.86404	0.333338	2.66614e-06
RP11-783K16.10	ENSG00000257069	18.8277	-1.21672	0.217823	2.69523e-06
FEZF1	ENSG00000128610	7.41745	1.83913	0.329503	2.70953e-06
C2CD4D	ENSG00000225556	41.0771	-1.20692	0.216204	2.70953e-06
SLC11A1	ENSG00000018280	287.969	1.58985	0.285311	2.8414e-06
MAP1LC3C	ENSG00000197769	11.8631	1.57645	0.283	2.86046e-06
MAP3K8	ENSG00000107968	190.647	1.15649	0.207757	2.91357e-06
RP11-64B16.2	ENSG00000213144	50.959	1.05793	0.190092	2.92196e-06
TPD52L1	ENSG00000111907	2183.71	1.04162	0.187342	3.00141e-06
RANBP3L	ENSG00000164188	1290.71	1.5223	0.274374	3.14689e-06
TNFRSF10D	ENSG00000173530	112.318	1.49404	0.269214	3.14689e-06
SERPIND1	ENSG00000099937	54.4189	2.25406	0.4069	3.26889e-06
ANO2	ENSG00000047617	80.5197	1.21619	0.219742	3.34945e-06
MYLK2	ENSG00000101306	42.51	-1.22081	0.220728	3.41e-06
ID3	ENSG00000117318	1065.5	1.28476	0.232688	3.5575e-06
CASP1	ENSG00000137752	122.052	1.2117	0.219408	3.5575e-06
PCOLCE	ENSG00000106333	188.927	1.36457	0.247252	3.59336e-06
C19orf59	ENSG00000183019	9.44256	1.85548	0.336449	3.66378e-06
LCP1	ENSG00000136167	342.42	1.4414	0.261668	3.77053e-06
ATOH8	ENSG00000168874	407.267	1.14072	0.207158	3.78492e-06
MIR3687	ENSG00000264063	8.01621	-2.6979	0.489913	3.78492e-06
HOXC13	ENSG00000123364	0.539036	2.71262	0.492795	3.81333e-06
BCL2A1	ENSG00000140379	21.5241	2.07823	0.377757	3.8255e-06
VENTX	ENSG00000151650	33.4447	1.63941	0.298104	3.85411e-06
HSD11B2	ENSG00000176387	111.975	1.62941	0.29665	3.97553e-06
AOX1	ENSG00000138356	70.52	1.61724	0.294505	3.99138e-06
FCGR3B	ENSG00000162747	20.23	2.32601	0.423799	4.02892e-06
KLF5	ENSG00000102554	211.359	1.40585	0.256209	4.03734e-06
RP11-438E5.1	ENSG00000249307	108.914	1.81744	0.331236	4.03734e-06
AC096579.7	ENSG00000231486	14.5018	2.14191	0.390628	4.10596e-06
BAG3	ENSG00000151929	1317.45	1.26756	0.231311	4.15472e-06
TMEM100	ENSG00000166292	154.307	1.25134	0.228432	4.18657e-06
MARVELD3	ENSG00000140832	18.1574	1.7031	0.311324	4.33636e-06
GEM	ENSG00000164949	252.367	1.41735	0.259208	4.38283e-06
EMP3	ENSG00000142227	223.083	1.17083	0.214436	4.52798e-06
HOXA9	ENSG00000078399	0.816123	2.64984	0.485781	4.63558e-06
FPR1	ENSG00000171051	126.181	1.80837	0.331543	4.63558e-06
AL117190.2	ENSG00000267918	429.773	-1.28428	0.235504	4.64817e-06
RP11-686D22.8	ENSG00000267745	7.62285	1.63165	0.299444	4.74841e-06
CTC-462L7.1	ENSG00000261589	59.234	1.08474	0.199127	4.77164e-06
GPSM3	ENSG00000213654	163.486	1.12907	0.207355	4.81922e-06
CYP3A5	ENSG00000106258	57.9367	1.2716	0.233589	4.82411e-06
PARVG	ENSG00000138964	207.765	1.17447	0.215932	4.93495e-06
MT1L	ENSG00000260549	102.334	1.43523	0.263927	4.94927e-06
IRAK3	ENSG00000090376	239.397	1.17877	0.216947	5.01202e-06
WWTR1	ENSG00000018408	764.679	1.09461	0.201619	5.11863e-06
CXCR2	ENSG00000180871	6.68973	2.16973	0.399917	5.20751e-06
MS4A4A	ENSG00000110079	79.5134	1.69164	0.312079	5.33482e-06
TRAPPC5	ENSG00000181029	64.2079	-1.29858	0.239689	5.38408e-06
PLBD1	ENSG00000121316	46.0223	1.25349	0.231584	5.52172e-06
ARHGAP42	ENSG00000165895	172.285	1.18282	0.219	5.85547e-06
SNX20	ENSG00000167208	25.0647	1.74686	0.323742	5.98147e-06
IL17REL	ENSG00000188263	10.8536	-2.20218	0.408519	6.12658e-06
UHRF1	ENSG00000034063	96.0926	1.26685	0.235186	6.24633e-06
AHNAK	ENSG00000124942	9486.08	1.20255	0.223486	6.40896e-06
EBI3	ENSG00000105246	49.1542	1.37328	0.255252	6.41625e-06
KLHDC7A	ENSG00000179023	19.0192	2.55079	0.47417	6.41846e-06
CLIC6	ENSG00000159212	30.8357	2.33325	0.43414	6.58108e-06
RP4-622L5.7	ENSG00000224066	29.5236	-1.0403	0.193595	6.59011e-06
PTPRC	ENSG00000081237	243.267	1.52429	0.283743	6.62644e-06
VAMP8	ENSG00000118640	151.311	1.30252	0.242541	6.67097e-06
SLC4A11	ENSG00000088836	131.84	1.02787	0.191463	6.67716e-06
RP5-1120P11.1	ENSG00000237686	40.4835	-1.11324	0.207541	6.82812e-06
LYVE1	ENSG00000133800	268.906	1.63389	0.304852	6.93047e-06
SIX2	ENSG00000170577	18.5531	2.35328	0.439884	7.27512e-06
MSX1	ENSG00000163132	359.832	1.30885	0.244848	7.42411e-06
GJA1	ENSG00000152661	13377.4	1.25428	0.235267	7.96241e-06
DSC2	ENSG00000134755	124.044	1.09474	0.205434	8.04364e-06
TMEM71	ENSG00000165071	27.7041	1.21425	0.227991	8.15622e-06
CEBPD	ENSG00000221869	1120.54	1.30788	0.245884	8.3918e-06
SIRPB2	ENSG00000196209	55.4679	1.41084	0.266118	9.05616e-06
PRDM6	ENSG00000061455	37.3359	1.59404	0.30078	9.12501e-06
ANXA2	ENSG00000182718	863.705	1.58544	0.299361	9.2548e-06
METTL7B	ENSG00000170439	97.5666	1.18093	0.223228	9.52957e-06
DSG2	ENSG00000046604	37.6881	1.96953	0.372399	9.57862e-06
FOXC1	ENSG00000054598	465.359	1.38493	0.262721	1.0439e-05
LAIR1	ENSG00000167613	237.516	1.34603	0.255419	1.0501e-05
TMEM30B	ENSG00000182107	68.0333	1.937	0.368088	1.08822e-05
RAMP2-AS1	ENSG00000197291	78.5195	1.03859	0.197621	1.11745e-05
SELL	ENSG00000188404	118.398	1.38251	0.263302	1.14382e-05
CD86	ENSG00000114013	89.5235	1.46914	0.27987	1.14658e-05
AC011526.1	ENSG00000267107	106.855	1.22488	0.233623	1.1828e-05
STOM	ENSG00000148175	3657.22	1.00444	0.191809	1.21757e-05
LILRA5	ENSG00000187116	9.24092	2.20652	0.421415	1.21886e-05
UQCRFS1P1	ENSG00000226085	17.3119	-1.89535	0.362188	1.23167e-05
PPEF1	ENSG00000086717	196.945	-1.12713	0.215529	1.2482e-05
ALOX5AP	ENSG00000132965	179.16	1.62914	0.311771	1.26341e-05
CYBRD1	ENSG00000071967	1967.32	1.10333	0.211188	1.26405e-05
KCNJ15	ENSG00000157551	3.4251	2.30712	0.442202	1.30634e-05
S100A10	ENSG00000197747	431.608	1.29856	0.249094	1.32949e-05
WNT6	ENSG00000115596	32.9936	1.61954	0.311116	1.37761e-05
FCN3	ENSG00000142748	12.0669	1.40215	0.269458	1.38903e-05
KRT17P1	ENSG00000131885	201.037	-1.29561	0.249413	1.43557e-05
OLAH	ENSG00000152463	22.9542	1.53204	0.294926	1.43557e-05
CTD-2587H19.1	ENSG00000268802	13.408	1.55119	0.298583	1.43557e-05
SLC2A5	ENSG00000142583	474.353	1.17172	0.225909	1.47623e-05
PLAC8	ENSG00000145287	30.0055	1.64998	0.318084	1.47623e-05
LETM1P2	ENSG00000268660	20.8519	-1.36912	0.263984	1.47623e-05
RP1-193H18.3	ENSG00000267653	9.39929	1.92247	0.371528	1.55259e-05
NUTM2A	ENSG00000184923	33.7042	-1.28548	0.248551	1.57078e-05
GPR171	ENSG00000174946	3.41009	1.94903	0.376926	1.57447e-05
LINC00486	ENSG00000230876	12.0352	-1.76689	0.341722	1.57447e-05
RGS1	ENSG00000090104	798.407	1.96774	0.380754	1.59192e-05
FAM65C	ENSG00000042062	159.91	1.12979	0.218632	1.59221e-05
C4orf48	ENSG00000243449	404.84	-1.3663	0.264437	1.59446e-05
RP5-1125A11.1	ENSG00000228265	23.4605	-1.1951	0.231946	1.71287e-05
FCGR2B	ENSG00000072694	31.2196	1.98365	0.385032	1.71439e-05
MSLNL	ENSG00000162006	34.7736	-1.45205	0.282136	1.75474e-05
NCF4	ENSG00000100365	80.5018	1.2452	0.242103	1.77417e-05
OSMR	ENSG00000145623	412.392	1.26666	0.246308	1.77649e-05
FAM167B	ENSG00000183615	38.7043	1.11002	0.216336	1.8761e-05
UROC1	ENSG00000159650	12.7217	-1.20027	0.234642	2.01513e-05
RP11-552D4.1	ENSG00000228058	90.7329	1.53386	0.299982	2.02905e-05
RP11-792D21.2	ENSG00000251442	158.66	1.38617	0.271344	2.06538e-05
ADH1C	ENSG00000248144	1.67599	2.18354	0.428038	2.13133e-05
IGHG2	ENSG00000211893	7.9737	2.23881	0.43945	2.18348e-05
SLC39A12	ENSG00000148482	1289.64	1.32558	0.260376	2.21995e-05
CLEC12A	ENSG00000172322	5.78629	2.19845	0.432313	2.28239e-05
ANXA2P2	ENSG00000231991	1.76335	2.24211	0.441158	2.30835e-05
KRT121P	ENSG00000135477	2.0545	-2.25556	0.443857	2.3107e-05
SRPX2	ENSG00000102359	24.6002	1.65106	0.326398	2.59427e-05
EPHA2	ENSG00000142627	122.077	1.09811	0.217266	2.64663e-05
AC007193.10	ENSG00000269124	20.7389	1.51225	0.299341	2.67238e-05
IFITM2	ENSG00000185201	836.478	1.32568	0.262534	2.69386e-05
CYP4A11	ENSG00000187048	12.4593	-1.32583	0.262559	2.69386e-05
S100A4	ENSG00000196154	112.557	1.53687	0.304431	2.70524e-05
CLIC1	ENSG00000213719	544.249	1.18417	0.234594	2.7058e-05
TWIST1	ENSG00000122691	75.8274	1.19181	0.236146	2.70795e-05
PLSCR4	ENSG00000114698	1205.35	1.04924	0.208078	2.76511e-05
TFEC	ENSG00000105967	70.4445	1.33177	0.264206	2.78009e-05
HIST1H2BD	ENSG00000158373	137.356	1.10122	0.218538	2.79747e-05
MIR219-2	ENSG00000207955	23.0815	-1.79112	0.355745	2.84756e-05
HK3	ENSG00000160883	59.5922	1.1889	0.236185	2.85115e-05
PTGFR	ENSG00000122420	53.7605	1.38652	0.275636	2.88671e-05
MYBPH	ENSG00000133055	20.6927	1.56073	0.310274	2.88671e-05
ITGA10	ENSG00000143127	284.133	1.04769	0.20832	2.89455e-05
GADD45B	ENSG00000099860	1216.65	1.284	0.255774	2.99864e-05
C1orf172	ENSG00000175707	31.5339	1.46237	0.29127	2.99864e-05
HOXC8	ENSG00000037965	0.509957	2.47745	0.494051	3.05548e-05
ANGPT2	ENSG00000091879	258.765	1.35756	0.270728	3.05548e-05
KDR	ENSG00000128052	363.406	1.2586	0.251131	3.08651e-05
TEAD2	ENSG00000074219	119.298	1.07356	0.214463	3.17021e-05
TLX1	ENSG00000107807	1.03446	2.40141	0.480823	3.31649e-05
MNX1	ENSG00000130675	2.31674	2.00983	0.402625	3.33054e-05
KCNJ13	ENSG00000115474	21.9349	1.82969	0.366651	3.34733e-05
ANPEP	ENSG00000166825	74.6151	1.26955	0.254627	3.41006e-05
AZGP1	ENSG00000160862	489.03	1.48667	0.298357	3.45723e-05
TBXAS1	ENSG00000059377	165.302	1.19704	0.240363	3.48602e-05
SLC16A9	ENSG00000165449	680.229	1.23326	0.24788	3.54765e-05
AC092849.1	ENSG00000266372	2.18554	-2.44033	0.490576	3.55545e-05
AKR1C2	ENSG00000151632	235.218	1.08608	0.218503	3.62026e-05
S100A11	ENSG00000163191	342.206	1.27261	0.256079	3.6309e-05
HK2	ENSG00000159399	220.016	1.17487	0.237007	3.84243e-05
FGR	ENSG00000000938	265.313	1.03946	0.209778	3.86206e-05
AC000095.9	ENSG00000270393	183.126	-1.10909	0.223875	3.86564e-05
MT1A	ENSG00000205362	40.8071	1.52799	0.30867	3.91971e-05
ECEL1	ENSG00000171551	33.3434	1.68277	0.340486	4.07608e-05
CTSS	ENSG00000163131	279.75	1.21277	0.245509	4.10893e-05
DCDC2C	ENSG00000214866	1.80751	2.42583	0.491098	4.10893e-05
PDX1	ENSG00000139515	0.335155	2.43085	0.49228	4.12825e-05
IRF8	ENSG00000140968	187.53	1.37292	0.278017	4.12825e-05
DDIT4L	ENSG00000145358	256.525	1.24071	0.251338	4.1526e-05
TES	ENSG00000135269	70.7721	1.21939	0.247686	4.41226e-05
CD14	ENSG00000170458	588.178	1.46925	0.298511	4.43137e-05
HIST1H1C	ENSG00000187837	282.431	1.20621	0.245113	4.44336e-05
FMO2	ENSG00000094963	90.2416	1.35912	0.276262	4.46598e-05
HILPDA	ENSG00000135245	459.828	1.21127	0.246316	4.50696e-05
HSPA7	ENSG00000225217	65.03	1.61326	0.328225	4.53791e-05
ABCC4	ENSG00000125257	193.255	1.01871	0.207307	4.55562e-05
PSTPIP2	ENSG00000152229	43.6899	1.06465	0.216876	4.65335e-05
SYK	ENSG00000165025	168.776	1.3012	0.265097	4.65335e-05
FMOD	ENSG00000122176	152.594	1.61779	0.32999	4.73407e-05
BMP4	ENSG00000125378	138.548	1.29213	0.263651	4.75702e-05
RHBDF2	ENSG00000129667	345.26	1.09589	0.223611	4.75702e-05
AP000302.58	ENSG00000231355	22.0328	1.46632	0.29923	4.76253e-05
SMTN	ENSG00000183963	880.232	1.09465	0.223471	4.79232e-05
SLC22A6	ENSG00000197901	91.9857	1.81922	0.37147	4.80074e-05
FOLR3	ENSG00000110203	1.83618	2.21066	0.451641	4.82274e-05
MS4A14	ENSG00000166928	58.3951	1.22216	0.249737	4.82887e-05
NA	ENSG00000225994	22.5438	1.26472	0.25852	4.85244e-05
FER1L6	ENSG00000214814	14.0781	1.99206	0.407253	4.86104e-05
KANK2	ENSG00000197256	932.434	1.07219	0.219416	4.95713e-05
GRAMD1C	ENSG00000178075	844.088	1.00938	0.206645	4.98121e-05
MYO1F	ENSG00000142347	245.022	1.01707	0.208293	5.00692e-05
LINC00943	ENSG00000189238	62.5641	-1.30682	0.267709	5.03412e-05
PERP	ENSG00000112378	350.851	1.06341	0.218059	5.13176e-05
ACADL	ENSG00000115361	77.6914	1.27512	0.261891	5.31187e-05
DNAJC5G	ENSG00000163793	110.885	-1.32055	0.271295	5.33786e-05
DSC3	ENSG00000134762	11.7328	2.40152	0.493559	5.37913e-05
LRRC25	ENSG00000175489	36.4619	1.48832	0.306173	5.48032e-05
CXCL5	ENSG00000163735	50.6405	1.20784	0.248551	5.51301e-05
GYPC	ENSG00000136732	170.98	1.10697	0.228257	5.74625e-05
STEAP4	ENSG00000127954	27.1957	1.87965	0.387773	5.80566e-05
FXYD3	ENSG00000089356	77.0819	1.07113	0.22125	5.93546e-05
FGF2	ENSG00000138685	1227.88	1.0547	0.217936	5.95824e-05
AGTR1	ENSG00000144891	11.1198	1.83469	0.37934	6.01075e-05
HLA-DRA	ENSG00000204287	1370.27	1.3412	0.277309	6.01075e-05
RP11-115C10.1	ENSG00000254607	2.8128	2.10041	0.434844	6.16104e-05
RNASE2	ENSG00000169385	30.3578	1.92148	0.39786	6.17371e-05
RP3-512B11.3	ENSG00000261189	8.20498	1.85067	0.383699	6.33126e-05
CXCL6	ENSG00000124875	2.47735	2.16159	0.448236	6.34611e-05
AQP4	ENSG00000171885	20126.4	1.11427	0.231365	6.50923e-05
C1QB	ENSG00000173369	1334.25	1.55617	0.32315	6.50923e-05
KLHL6	ENSG00000172578	37.5835	1.32331	0.274962	6.5789e-05
SUB1P1	ENSG00000227203	11.9194	1.07599	0.223665	6.62312e-05
PIK3AP1	ENSG00000155629	132.423	1.22281	0.254209	6.6283e-05
P2RX2	ENSG00000187848	14.675	-1.84219	0.383756	6.90826e-05
RP11-135D11.2	ENSG00000235140	1.0054	-2.35305	0.490438	6.98621e-05
FOXD2	ENSG00000186564	24.1494	1.94828	0.407575	7.594e-05
CTB-61M7.2	ENSG00000268734	4.56151	1.96275	0.411413	7.87303e-05
MS4A7	ENSG00000166927	155.655	1.36969	0.287417	8.00766e-05
EFNA4	ENSG00000243364	37.8034	1.04138	0.218525	8.00766e-05
TEX15	ENSG00000133863	71.8283	1.10569	0.232042	8.00994e-05
FAM86HP	ENSG00000253540	71.5051	-1.04174	0.218757	8.09319e-05
NPHS1	ENSG00000161270	28.9384	-1.0073	0.211689	8.21916e-05
TLR4	ENSG00000136869	564.516	1.00204	0.210827	8.42019e-05
PROX1-AS1	ENSG00000230461	92.2374	-1.04085	0.219198	8.59595e-05
KIAA1199	ENSG00000103888	782.438	1.0712	0.225777	8.75063e-05
TNFRSF1B	ENSG00000028137	398.439	1.06296	0.224083	8.76297e-05
C1QA	ENSG00000173372	794.643	1.53004	0.322533	8.76297e-05
EVI2B	ENSG00000185862	178.057	1.17329	0.247479	8.85182e-05
SLC1A5	ENSG00000105281	114.587	1.34623	0.284087	8.90663e-05
FOXA1	ENSG00000129514	2.47705	2.17863	0.4606	9.2479e-05
PROK2	ENSG00000163421	8.71455	1.69947	0.359833	9.50584e-05
FZD2	ENSG00000180340	38.2574	1.23333	0.261319	9.60347e-05
AC130710.1	ENSG00000236289	4.77884	-2.06798	0.438245	9.61209e-05
ADAM28	ENSG00000042980	233.446	1.20405	0.25553	9.85804e-05
RHO	ENSG00000163914	23.52	-1.28103	0.272372	0.000101301
GPR183	ENSG00000169508	101.649	1.69892	0.361226	0.000101301
EGFLAM	ENSG00000164318	38.9575	1.64509	0.349983	0.000102315
HOXD12	ENSG00000170178	0.437029	2.31273	0.492052	0.000102315
RPLP0P2	ENSG00000243742	42.7235	-1.32695	0.282328	0.000102315
MTRNR2L8	ENSG00000255823	38.9325	-1.85497	0.394635	0.000102315
SAMSN1	ENSG00000155307	83.9548	1.13854	0.242476	0.000104031
CYP1B1	ENSG00000138061	505.297	1.30425	0.277873	0.000104497
THSD4	ENSG00000187720	437.281	1.26203	0.268929	0.000104671
LINC00930	ENSG00000258647	40.4706	1.48935	0.317367	0.000104671
CTB-109A12.1	ENSG00000251405	24.2872	-1.66415	0.354697	0.000105049
CDC14A	ENSG00000079335	220.227	1.02663	0.219145	0.000108274
CLEC7A	ENSG00000172243	137.745	1.32807	0.283548	0.000108633
CD180	ENSG00000134061	22.8237	1.39778	0.298464	0.000108751
BTBD17	ENSG00000204347	56.9918	-1.13318	0.24204	0.000109385
TNFAIP3	ENSG00000118503	137.478	1.16557	0.249006	0.000109412
DIO3	ENSG00000197406	22.0361	1.28386	0.274267	0.000109412
STRA6	ENSG00000137868	26.906	1.66968	0.356754	0.000109632
RP11-417L19.2	ENSG00000256955	39.1042	1.41105	0.301892	0.000112211
HLA-DMB	ENSG00000242574	274.388	1.26969	0.271696	0.0001125
LY96	ENSG00000154589	54.983	1.10739	0.237267	0.000115162
EDN1	ENSG00000078401	412.472	1.09833	0.235415	0.00011602
AC079949.1	ENSG00000239776	474.613	-1.73383	0.372116	0.000119034
CTD-2275D24.1	ENSG00000251041	4.02205	-1.85798	0.39903	0.000120069
C6orf99	ENSG00000203711	5.97502	1.38258	0.297169	0.000121448
RP11-223I10.1	ENSG00000261829	258.937	1.04359	0.224285	0.000121448
RP11-867G23.10	ENSG00000254510	40.7427	-1.2168	0.261651	0.000122158
RP11-320M2.1	ENSG00000257135	24.6094	-1.12721	0.242541	0.000123289
OSR1	ENSG00000143867	65.7752	1.48326	0.319397	0.000125102
MMRN1	ENSG00000138722	69.8861	1.7703	0.381611	0.000127027
RP13-401N8.3	ENSG00000250090	5.04177	1.53057	0.330033	0.00012765
FEZF1-AS1	ENSG00000230316	13.8269	1.49436	0.322424	0.000129087
CTB-171A8.1	ENSG00000266903	26.6541	1.6501	0.35617	0.000129914
NCF2	ENSG00000116701	62.4167	1.31123	0.283359	0.000132856
GPC5-AS1	ENSG00000235984	3.84757	2.23478	0.483025	0.00013322
HCK	ENSG00000101336	142.376	1.23899	0.268075	0.000135486
HOTAIR	ENSG00000228630	0.466147	2.27475	0.492257	0.000135803
MIR324	ENSG00000199053	1.80725	-2.2287	0.482412	0.000136389
CCR1	ENSG00000163823	92.1171	1.28431	0.278278	0.000138917
BRWD1-IT2	ENSG00000255568	17.1364	-1.01268	0.219726	0.000142762
RP11-215P8.3	ENSG00000248559	17.8201	-1.01455	0.220146	0.000142786
CLEC4E	ENSG00000166523	40.7317	1.91803	0.416449	0.000144039
KLK1	ENSG00000167748	2.94429	2.17199	0.471884	0.000145495
RP11-524C21.2	ENSG00000261568	34.5503	1.15115	0.250272	0.000147566
FOXJ1	ENSG00000129654	124.482	1.35672	0.295439	0.000151955
FGL2	ENSG00000127951	349.071	1.44168	0.314959	0.000160934
AC018755.16	ENSG00000269388	26.828	-1.07815	0.235555	0.000160981
RP11-211G3.2	ENSG00000223401	22.5455	1.65735	0.362243	0.00016197
SCNN1A	ENSG00000111319	8.56914	1.72821	0.378125	0.00016471
OR1F1	ENSG00000168124	11.0267	-1.50859	0.330044	0.00016471
GADL1	ENSG00000144644	7.66679	2.12425	0.465454	0.000168588
RASGRP4	ENSG00000171777	37.5113	1.07813	0.236415	0.000170997
LINC00499	ENSG00000251372	96.4075	1.36526	0.299587	0.000173192
FCGR2C	ENSG00000244682	31.523	1.58122	0.347112	0.000174189
SOCS3	ENSG00000184557	419.651	1.60609	0.353145	0.000178792
RP11-196E1.3	ENSG00000254561	120.093	-1.01492	0.22351	0.000184078
TNFAIP8	ENSG00000145779	51.4911	1.27698	0.281541	0.000187515
CTB-167B5.2	ENSG00000264868	5.82926	1.81697	0.400681	0.000187948
NA	ENSG00000250970	46.164	1.01251	0.223356	0.000189122
PAQR6	ENSG00000160781	8242.05	-1.0915	0.240808	0.000189356
KRT19	ENSG00000171345	53.6365	1.65044	0.364171	0.000189465
WFIKKN2	ENSG00000173714	54.0027	1.30255	0.287494	0.00019021
GAGE10	ENSG00000215274	7.11189	1.56776	0.346174	0.000191259
SASH3	ENSG00000122122	105.537	1.14616	0.253262	0.000193751
SAMD11	ENSG00000187634	90.2615	1.38963	0.307264	0.00019608
HLA-DQA1	ENSG00000196735	103.025	1.56332	0.346433	0.000203885
CTC-297N7.7	ENSG00000214970	1.22398	-2.17879	0.483175	0.000206632
LINC00310	ENSG00000227456	15.7122	1.49725	0.332077	0.000206915
YBX3	ENSG00000060138	875.008	1.21377	0.269761	0.000214262
TUBB3	ENSG00000258947	349.213	-1.00614	0.22363	0.000214324
RGS18	ENSG00000150681	34.2032	1.48329	0.329732	0.000214723
ADAMTS9	ENSG00000163638	292.119	1.21956	0.271133	0.000214977
LINC00908	ENSG00000263812	2.88565	1.9421	0.432083	0.000217726
HAND2	ENSG00000164107	3.99206	2.13435	0.47547	0.000222593
FTCDNL1	ENSG00000226124	38.5543	-1.06034	0.236546	0.00022802
CD177	ENSG00000204936	46.4072	1.58435	0.353645	0.000230262
ADTRP	ENSG00000111863	176.22	-1.18213	0.26426	0.000236829
SEMA3D	ENSG00000153993	162.981	1.0671	0.238547	0.000236829
CCDC64B	ENSG00000162069	28.7349	-1.15642	0.25853	0.000236865
TMEM236	ENSG00000184040	3.46851	1.90892	0.426976	0.000238868
ZNRF2P1	ENSG00000237004	9.10726	-1.6091	0.360095	0.000241135
LRRN4CL	ENSG00000177363	47.0726	1.26106	0.282769	0.000249122
RAB3B	ENSG00000169213	724.95	-1.02354	0.230028	0.000258818
HSPB1	ENSG00000106211	4646.16	1.02871	0.231537	0.000265836
RP11-153M7.1	ENSG00000248208	4.67839	1.85668	0.418092	0.000267911
FCGR1C	ENSG00000253193	41.4477	1.52632	0.34382	0.000269253
SMTNL2	ENSG00000188176	20.6219	1.26232	0.284652	0.000274295
LYZ	ENSG00000090382	43.9679	1.51579	0.341841	0.000274493
TYROBP	ENSG00000011600	265.105	1.11738	0.252018	0.000274524
BCORP1	ENSG00000215580	6.92143	1.37913	0.311209	0.000276483
RP5-1142A6.8	ENSG00000182376	23.1391	-1.16013	0.261841	0.000277033
C1QC	ENSG00000159189	917.293	1.41208	0.318902	0.000279029
REP15	ENSG00000174236	12.5764	1.30723	0.295212	0.000279029
LAPTM5	ENSG00000162511	1134.08	1.07467	0.242781	0.00028033
HOTTIP	ENSG00000243766	0.320454	2.18743	0.494254	0.000280637
RP11-701I24.3	ENSG00000254906	2.04003	-1.89407	0.42806	0.000281408
HGF	ENSG00000019991	297.92	1.19073	0.269129	0.000281618
KCNN3	ENSG00000143603	124.118	1.01367	0.229227	0.000284266
ITGB2	ENSG00000160255	461.602	1.20615	0.272982	0.000288568
CSF1R	ENSG00000182578	1026.2	1.1284	0.25565	0.000293842
FCAR	ENSG00000186431	4.88233	1.84902	0.419099	0.000296204
PDK4	ENSG00000004799	2157.4	1.124	0.254848	0.000297512
RP3-467K16.4	ENSG00000228140	17.9975	-1.15066	0.260982	0.000299305
CLDN16	ENSG00000113946	30.8195	-1.05454	0.239327	0.000302104
TLR6	ENSG00000174130	42.9032	1.18756	0.270007	0.000310653
S100A7	ENSG00000143556	5.63998	1.51729	0.345265	0.000314987
C9orf141	ENSG00000198454	2.21519	2.03528	0.463965	0.000325585
AC009994.2	ENSG00000266566	2.68105	-1.79432	0.409115	0.000326184
ANG	ENSG00000214274	31.5521	1.21209	0.276404	0.000326847
MFAP5	ENSG00000197614	17.5155	1.3063	0.297959	0.000328085
HSPA6	ENSG00000173110	74.2873	1.38151	0.315224	0.00033008
OR7E47P	ENSG00000257542	10.4046	-1.6173	0.36933	0.000334258
C1orf87	ENSG00000162598	11.1917	1.75956	0.401897	0.000335257
CCT6P2	ENSG00000250526	0.67056	2.12417	0.486054	0.000345195
C20orf195	ENSG00000125531	3.61457	1.66872	0.381886	0.000345397
RP11-982M15.7	ENSG00000258736	12.254	-1.3384	0.306284	0.000345397
AC079776.2	ENSG00000214100	33.7025	-1.56443	0.358192	0.000348029
TIMP1	ENSG00000102265	529.183	1.22055	0.27977	0.00035383
RP5-933K21.3	ENSG00000271040	13.2454	-1.27954	0.293293	0.00035383
CXorf28	ENSG00000228459	17.734	1.19259	0.273817	0.000363964
KRT17P2	ENSG00000186831	89.8465	-1.19437	0.274537	0.000371174
HOXA7	ENSG00000122592	0.582866	2.14789	0.494074	0.000375467
ADH1B	ENSG00000196616	118.551	1.59841	0.367945	0.000379421
INSRR	ENSG00000027644	26.9981	1.89628	0.436856	0.000383878
TBX5	ENSG00000089225	8.91832	1.74182	0.401491	0.000387645
HLA-DRB1	ENSG00000196126	734.651	1.10072	0.253888	0.000392453
RP11-982M15.5	ENSG00000258858	1.99629	-1.98127	0.457351	0.000396881
DNASE1L3	ENSG00000163687	4.19751	2.04506	0.472656	0.000404791
SLC14A1	ENSG00000141469	2588.97	1.33411	0.308575	0.000410039
FCGR1A	ENSG00000150337	167.719	1.37903	0.319485	0.00042214
DNM1P35	ENSG00000246877	17.0635	-1.05745	0.245196	0.000428106
IL1R1	ENSG00000115594	323.053	1.2141	0.281545	0.000428505
SLC6A13	ENSG00000010379	312.347	1.04383	0.242084	0.000428935
ADRA1D	ENSG00000171873	110.837	-1.05713	0.245318	0.000432716
AC011891.5	ENSG00000229233	5.65409	1.75814	0.408442	0.000440909
GPX8	ENSG00000164294	28.4352	1.56489	0.363571	0.000441068
IKZF1	ENSG00000185811	83.3424	1.10361	0.257057	0.000458231
RP1-111D6.3	ENSG00000228408	133.776	1.27423	0.297023	0.000464148
GABRR2	ENSG00000111886	7.51938	1.48829	0.347205	0.000470234
SNX18P3	ENSG00000225345	23.3964	-1.12399	0.262431	0.000475058
RP11-701P16.1	ENSG00000249138	4.1102	1.97821	0.461927	0.000475576
RP11-108K14.4	ENSG00000214279	184.623	-1.00561	0.235342	0.000493186
RAB20	ENSG00000139832	76.73	1.08547	0.254071	0.000493763
IL4R	ENSG00000077238	544.818	1.09886	0.257274	0.000495002
PRELP	ENSG00000188783	1258.46	1.0807	0.25312	0.000497627
C10orf105	ENSG00000214688	142.503	1.38415	0.324272	0.000499147
FCGR3A	ENSG00000203747	614.375	1.325	0.310483	0.000499894
RP11-351I21.6	ENSG00000255556	8.4662	-1.83321	0.429704	0.000502435
RP11-511P7.2	ENSG00000242258	7.02454	-1.86707	0.438105	0.000511303
CLEC10A	ENSG00000132514	7.11262	1.80968	0.425095	0.000519077
CR1	ENSG00000203710	32.6106	1.5059	0.353764	0.000519271
MSR1	ENSG00000038945	98.1101	1.40529	0.330171	0.00051969
RP11-714L20.1	ENSG00000251632	26.0398	1.21093	0.284821	0.000528614
RP11-758N13.1	ENSG00000259721	7.82504	-1.41183	0.333247	0.000560336
RP4-575N6.5	ENSG00000260940	6.35364	1.52809	0.360838	0.000564241
WI2-85898F10.1	ENSG00000235091	5.13003	-1.40564	0.332254	0.000572843
COL2A1	ENSG00000139219	27.0504	1.43581	0.339552	0.000576618
C20orf166-AS1	ENSG00000174403	85.3947	-1.11814	0.264516	0.000579169
ZIC5	ENSG00000139800	324.463	1.15472	0.273216	0.000580143
IFITM3	ENSG00000142089	3162.1	1.03688	0.245448	0.000584147
IFITM1	ENSG00000185885	709.72	1.04525	0.247503	0.000586417
RP1-170O19.17	ENSG00000253308	0.34966	2.07001	0.490377	0.000589382
CPVL	ENSG00000106066	146.12	1.32794	0.314671	0.000591952
SETP17	ENSG00000255222	5.56722	1.42309	0.337773	0.000604636
KCNH4	ENSG00000089558	205.829	-1.09273	0.259525	0.000609194
DOCK2	ENSG00000134516	152.988	1.0549	0.250574	0.000609654
CSF2RB	ENSG00000100368	45.1342	1.06496	0.253147	0.000616362
OTOS	ENSG00000178602	53.1615	1.20171	0.285698	0.000616562
LINC00675	ENSG00000263429	8.36526	1.56869	0.372965	0.00061665
SECTM1	ENSG00000141574	28.9556	1.20298	0.286033	0.000616842
RP11-274H2.3	ENSG00000240032	2.346	1.87313	0.445522	0.000619077
TNFRSF12A	ENSG00000006327	43.5421	1.02222	0.243313	0.00062548
GPR34	ENSG00000171659	163.48	1.17845	0.280811	0.000635792
LILRB5	ENSG00000105609	21.7875	1.43973	0.343178	0.000638956
TXNIP	ENSG00000117289	4817.32	1.06486	0.253853	0.000639249
LILRB2	ENSG00000131042	33.1708	1.21651	0.290053	0.000639717
DAPP1	ENSG00000070190	19.7611	1.28515	0.306503	0.000641817
MMP14	ENSG00000157227	289.052	1.08931	0.259943	0.000646922
RP3-395M20.2	ENSG00000224387	23.9251	-1.26993	0.303033	0.000646922
PIRT	ENSG00000233670	52.1576	1.30419	0.311319	0.0006502
SFRP2	ENSG00000145423	401.194	1.18805	0.283669	0.000651684
PCED1B-AS1	ENSG00000247774	62.7961	1.10114	0.263007	0.000654723
IGHG1	ENSG00000211896	38.0599	1.59238	0.380383	0.000655586
SLC7A11-AS1	ENSG00000250033	7.14178	1.67371	0.400135	0.000663233
RN7SL113P	ENSG00000242095	3.83237	-1.71132	0.409264	0.000666235
C1R	ENSG00000159403	699.741	1.02409	0.244957	0.000667919
TAAR3	ENSG00000179073	2.24402	1.63579	0.39144	0.000671549
RP11-96H19.1	ENSG00000257261	18.6824	1.03746	0.248241	0.000671549
CFI	ENSG00000205403	162.76	1.12396	0.269002	0.000672315
PDGFD	ENSG00000170962	143.344	1.09688	0.262676	0.000676926
NPC1L1	ENSG00000015520	14.9648	1.53449	0.367571	0.000679149
FTH1P8	ENSG00000219507	1.38456	-1.91978	0.46047	0.000694033
CYBB	ENSG00000165168	402.711	1.127	0.270394	0.000697019
GPR64	ENSG00000173698	15.5487	1.03343	0.248697	0.000728446
IQGAP2	ENSG00000145703	41.0215	1.24949	0.301223	0.000746654
AC011995.1	ENSG00000237720	25.5877	-1.36205	0.32841	0.000748191
CTD-3193K9.3	ENSG00000267765	25.8766	-1.20627	0.291223	0.000762854
MARCO	ENSG00000019169	48.0264	1.81003	0.437028	0.000763449
CTD-3247F14.2	ENSG00000261026	19.3659	-1.14835	0.277623	0.000777652
FOXD2-AS1	ENSG00000237424	26.03	1.47814	0.357383	0.000778244
FCER2	ENSG00000104921	2.05501	1.75182	0.424234	0.00079857
SIGLEC8	ENSG00000105366	138.863	1.11596	0.270334	0.000802395
RP11-165I9.4	ENSG00000234056	64.6036	1.10531	0.267843	0.000805965
FTH1P23	ENSG00000242960	2.41928	-1.91746	0.464741	0.000808226
CP	ENSG00000047457	424.872	1.45761	0.35338	0.00081088
AC004771.1	ENSG00000203562	1.76336	-1.9073	0.46252	0.000812633
TLR1	ENSG00000174125	50.478	1.11398	0.270237	0.000817319
MYOG	ENSG00000122180	5.3479	-1.50207	0.364475	0.000820394
SULT1B1	ENSG00000173597	9.79407	1.5964	0.387637	0.000828766
RP11-701P16.2	ENSG00000251139	1.06386	1.93018	0.469063	0.000838252
ANKRD22	ENSG00000152766	10.975	1.75069	0.425535	0.000840624
AC092155.4	ENSG00000226622	2.95845	1.82118	0.442924	0.000848126
ACKR3	ENSG00000144476	448.973	1.03387	0.251919	0.00087089
KRT7	ENSG00000135480	9.8228	-1.37408	0.334893	0.00087319
GLDN	ENSG00000186417	1575.31	-1.23137	0.300216	0.000877252
MT1XP1	ENSG00000233929	6.10633	1.56772	0.382568	0.000882648
LILRA2	ENSG00000239998	42.2163	1.12582	0.274729	0.000882648
VIM	ENSG00000026025	8209.88	1.06191	0.259323	0.000891428
GPC3	ENSG00000147257	28.0835	1.33112	0.325085	0.000891639
TMEM171	ENSG00000157111	36.92	-1.20494	0.294301	0.000892339
FCGBP	ENSG00000090920	458.759	1.47511	0.360642	0.000902739
TLR7	ENSG00000196664	69.7037	1.20256	0.294057	0.000904086
RP11-467I17.1	ENSG00000261472	1.41399	1.98806	0.486358	0.000909497
ANGPTL5	ENSG00000187151	9.77783	1.19394	0.292128	0.000910403
SLC52A3	ENSG00000101276	194.577	1.09952	0.269091	0.000913036
SERPINA5	ENSG00000188488	31.4874	1.60153	0.392422	0.000930425
TRDC	ENSG00000211829	7.93965	-1.52238	0.373106	0.000932154
CD33	ENSG00000105383	51.8812	1.06084	0.26034	0.000947108
TMEM125	ENSG00000179178	526.445	-1.28463	0.315277	0.000947108
RP11-64B16.4	ENSG00000256609	5.88732	1.65448	0.406031	0.000947108
LCN10	ENSG00000187922	15.2317	1.32864	0.326205	0.00094943
RP11-371I1.2	ENSG00000215808	18.7298	1.51228	0.371699	0.000964956
LL22NC03-104C7.1	ENSG00000236054	5.49513	-1.81149	0.446084	0.000992866
CCR9	ENSG00000173585	7.46172	1.49726	0.36872	0.000992914
LDB3	ENSG00000122367	982.343	-1.13915	0.280933	0.00101003
ADAMTSL3	ENSG00000156218	152.322	1.00824	0.248899	0.00102368
LINC00898	ENSG00000205634	31.3135	-1.18224	0.29218	0.00103722
CEACAM21	ENSG00000007129	16.4963	1.21958	0.301514	0.00104202
XKR4	ENSG00000206579	33.7009	-1.08308	0.267975	0.00105377
RPSAP43	ENSG00000216471	2.88563	-1.78139	0.440859	0.0010571
TFAP2C	ENSG00000087510	38.1233	1.07129	0.265262	0.00106405
LRRC3	ENSG00000160233	15.8568	1.05217	0.260684	0.00107215
AL359195.1	ENSG00000204038	6.45438	-1.51772	0.377389	0.00113062
IGJ	ENSG00000132465	6.95252	1.6801	0.418393	0.00114965
GPR65	ENSG00000140030	19.455	1.22067	0.303974	0.00114965
OR7A5	ENSG00000188269	23.2373	1.59511	0.397257	0.00114965
AJUBA	ENSG00000129474	57.6641	1.00048	0.249408	0.00116154
AC022596.6	ENSG00000226145	7.85513	-1.33464	0.332702	0.00116154
AC009236.1	ENSG00000205054	2.55031	1.69707	0.423102	0.00116263
C14orf169	ENSG00000255242	4.12334	-1.39503	0.348456	0.0011902
LINC00694	ENSG00000225873	3.00245	1.62096	0.405355	0.001209
COL1A2	ENSG00000164692	697.734	1.56825	0.392501	0.00122367
LILRA6	ENSG00000244482	24.0445	1.14159	0.286159	0.00125009
RP5-1148A21.3	ENSG00000266680	12.0211	-1.08915	0.273395	0.00127456
LDLRAD4-AS1	ENSG00000267690	12.1242	1.37273	0.344755	0.00128298
AC138647.1	ENSG00000226490	19.5587	-1.27507	0.320386	0.00129171
EMP1	ENSG00000134531	521.111	1.24497	0.312863	0.00129285
GSX1	ENSG00000169840	7.33072	1.2332	0.309984	0.00129463
WEE1	ENSG00000166483	81.0188	1.03801	0.261821	0.00135428
RP11-221N13.3	ENSG00000256268	1.85034	-1.74589	0.440537	0.00135825
PTPRH	ENSG00000080031	133.251	-1.08127	0.273002	0.00136943
HAMP	ENSG00000105697	211.036	1.44634	0.365499	0.00138519
ST6GALNAC2	ENSG00000070731	52.9556	1.004	0.253907	0.00139791
CD8BP	ENSG00000254126	10.2009	-1.20917	0.306357	0.00143349
TMEM139	ENSG00000178826	45.3159	-1.17235	0.297059	0.0014341
GABRE	ENSG00000102287	146.749	1.10208	0.279605	0.00145489
SETP18	ENSG00000230667	6.35351	1.41755	0.359617	0.00145489
COL1A1	ENSG00000108821	194.424	1.5568	0.395023	0.00145692
RP11-180P8.1	ENSG00000263931	2.6227	-1.71484	0.435248	0.00146233
STX11	ENSG00000135604	17.2271	1.14055	0.289528	0.00146348
TMEFF1	ENSG00000241697	64.097	-1.17008	0.297302	0.00148086
UGT3A2	ENSG00000168671	3.93528	1.69614	0.431437	0.00150224
CCR5	ENSG00000160791	22.8065	1.31272	0.334022	0.00150584
WDR49	ENSG00000174776	42.1706	1.14269	0.290904	0.00151442
SCEL	ENSG00000136155	12.0204	1.02752	0.261782	0.00152744
TRBJ2-3	ENSG00000211767	0.961946	-1.92041	0.489456	0.00153433
PLA1A	ENSG00000144837	139.668	1.31414	0.335063	0.00154176
RP11-283I3.4	ENSG00000255746	2.60898	1.67149	0.426232	0.00154423
HSPA1A	ENSG00000204389	3785.07	1.01549	0.259148	0.00156041
RP1-111D6.2	ENSG00000225924	8.03164	1.49336	0.381188	0.00156342
RPL17P50	ENSG00000213700	20.9701	1.03116	0.263297	0.00157098
OR7E102P	ENSG00000168992	4.83782	-1.25495	0.320633	0.0015786
ECM2	ENSG00000106823	219.165	1.41682	0.36242	0.00159926
RP11-605F22.1	ENSG00000259385	20.253	1.04535	0.267465	0.00160358
KRT5	ENSG00000186081	84.6135	-1.09823	0.281537	0.00164207
FAM180B	ENSG00000196666	12.0921	-1.22668	0.31475	0.00165715
CTC-248O19.1	ENSG00000253653	5.23084	-1.25179	0.321248	0.00165961
RP11-318C4.2	ENSG00000176584	7.54916	-1.46688	0.376468	0.00166019
TFPI	ENSG00000003436	108.851	1.03927	0.266856	0.00167049
AMICA1	ENSG00000160593	32.649	1.47671	0.379264	0.00167444
TUBAL3	ENSG00000178462	4.5618	1.68259	0.432259	0.00167978
AC019186.1	ENSG00000234584	9.29644	1.14487	0.294142	0.00167981
ELF4	ENSG00000102034	42.289	1.0065	0.258891	0.00170811
RP3-395M20.3	ENSG00000229393	30.7452	-1.15598	0.297445	0.00171268
AC010525.5	ENSG00000267689	1.52991	-1.79991	0.463806	0.00174333
SYT2	ENSG00000143858	1113.61	-1.1844	0.305431	0.00175805
NOD2	ENSG00000167207	19.5856	1.0978	0.283253	0.00177043
BDKRB1	ENSG00000100739	8.28979	-1.1577	0.298768	0.00177195
CYP51P2	ENSG00000233588	7.79808	1.61907	0.417834	0.00177195
RP11-1079K10.2	ENSG00000250948	14.2661	1.26207	0.325841	0.00178114
CLEC5A	ENSG00000258227	27.4523	1.55143	0.400555	0.00178114
OLFML1	ENSG00000183801	46.373	1.09578	0.282938	0.00178256
QRFPR	ENSG00000186867	11.0449	-1.14015	0.294612	0.00179585
GABRG3	ENSG00000182256	49.1263	-1.01705	0.263131	0.00182221
SLC5A5	ENSG00000105641	35.9788	1.7386	0.450099	0.00183553
TP63	ENSG00000073282	12.0818	1.48767	0.385156	0.00183581
AC004448.5	ENSG00000235979	35.0819	1.04764	0.271277	0.00183961
MIR29B2	ENSG00000207790	34.9788	1.12348	0.290946	0.00184159
UCN2	ENSG00000145040	3.17694	1.53378	0.397447	0.00185675
CTD-2560K21.6	ENSG00000268231	9.03342	-1.29314	0.335481	0.00188099
RP11-452D12.1	ENSG00000261208	3.5706	1.60123	0.415444	0.00188214
CCL26	ENSG00000006606	3.26533	1.87322	0.486295	0.0018941
KB-67B5.12	ENSG00000233995	1.12196	1.73709	0.450994	0.00189556
RP11-504A18.1	ENSG00000260971	8.49406	1.30024	0.337937	0.00192023
CD209	ENSG00000090659	20.5019	1.40025	0.36477	0.00197797
GDNF-AS1	ENSG00000248587	59.8387	-1.21683	0.317273	0.0019991
RP11-834C11.4	ENSG00000250742	35.2833	1.0008	0.260948	0.0019991
DNAH11	ENSG00000105877	34.5444	1.14205	0.298096	0.00202833
GLI2	ENSG00000074047	93.2304	1.00045	0.261317	0.00204432
HOXB5	ENSG00000120075	1.16598	1.87424	0.489958	0.00206755
CD84	ENSG00000066294	100.133	1.01533	0.265479	0.00207285
B3GNT8	ENSG00000177191	16.7001	1.19844	0.313417	0.00207606
DMBT1	ENSG00000187908	34.0667	-1.26195	0.330273	0.0020953
FFAR2	ENSG00000126262	2.78376	1.70493	0.446238	0.00209608
AP006547.3	ENSG00000261044	4.89641	-1.3147	0.344137	0.00209832
FOXC2	ENSG00000176692	31.9492	1.61977	0.42429	0.00211751
C6orf25	ENSG00000204420	6.57228	1.20866	0.316781	0.00213014
EMR1	ENSG00000174837	6.01844	1.7062	0.447556	0.00214933
MGAM	ENSG00000257335	21.7432	1.07197	0.281531	0.00218022
AP001055.6	ENSG00000225331	32.0404	-1.15624	0.303719	0.00218367
RP11-96D1.10	ENSG00000263276	14.7589	-1.0798	0.283669	0.00218482
TSLP	ENSG00000145777	14.1808	1.38074	0.362818	0.0021909
HMGA1P7	ENSG00000216753	5.43386	-1.65823	0.436014	0.00220895
C16orf3	ENSG00000221819	18.5777	-1.11726	0.294085	0.00223665
HCRTR1	ENSG00000121764	14.3527	-1.19226	0.314057	0.00225324
CMTM5	ENSG00000166091	1048.87	-1.15298	0.304312	0.00230583
LILRB3	ENSG00000204577	18.4202	1.10709	0.292465	0.00233045
SOST	ENSG00000167941	4.92525	-1.67464	0.442576	0.00234109
RP13-580F15.2	ENSG00000262823	14.8514	-1.00292	0.265051	0.00234109
CLEC1A	ENSG00000150048	61.2373	1.00363	0.265372	0.00235568
REXO1L1	ENSG00000205176	3.78968	1.72009	0.455307	0.00238376
C1orf100	ENSG00000173728	8.78684	1.03439	0.273853	0.00238775
RP11-344B5.2	ENSG00000224307	6.5145	1.37747	0.364874	0.00240293
RN7SL431P	ENSG00000264384	3.8743	-1.59036	0.422172	0.00246909
RP11-127I20.5	ENSG00000267077	16.2766	-1.21293	0.322194	0.00249116
S100P	ENSG00000163993	8.62596	1.27678	0.33939	0.00251043
TNFAIP8L2	ENSG00000163154	51.4995	1.00949	0.268979	0.00258384
RP3-416J7.4	ENSG00000263667	48.3948	-1.32255	0.352415	0.00258485
MIR486	ENSG00000221035	1.06331	-1.8213	0.485594	0.00260032
PDLIM1	ENSG00000107438	219.463	1.24934	0.333133	0.00260164
DMRTC1B	ENSG00000184911	10.0257	1.06892	0.28511	0.0026119
OLFML2A	ENSG00000185585	211.045	1.09888	0.293411	0.00264641
MILR1	ENSG00000271605	28.4913	1.04358	0.279078	0.00268553
AF127936.3	ENSG00000232884	4.31375	1.39027	0.372081	0.00270993
RP11-696D21.2	ENSG00000258943	5.21743	1.28865	0.345108	0.00273349
RP11-968A15.2	ENSG00000257596	16.8594	1.06295	0.285424	0.0028164
ENPP7P8	ENSG00000255319	5.17302	-1.27937	0.343588	0.00281794
FPR2	ENSG00000171049	6.70346	1.45416	0.39122	0.00287223
ZNF890P	ENSG00000159904	26.8856	-1.07768	0.290281	0.00291144
RP11-37N22.1	ENSG00000214803	10.2725	-1.09284	0.29438	0.00291144
LCN6	ENSG00000267206	12.8397	1.32835	0.357853	0.00291176
ANGPT1	ENSG00000154188	158.8	1.0945	0.295347	0.00297472
IL9	ENSG00000145839	6.41063	1.28789	0.34755	0.00297545
ATP12A	ENSG00000075673	10.6216	-1.31261	0.354448	0.00299727
COL6A3	ENSG00000163359	93.746	1.38901	0.375346	0.00302108
MFAP2	ENSG00000117122	9.53176	1.5868	0.428918	0.00303098
VCAM1	ENSG00000162692	169.717	1.3242	0.358274	0.00306493
CLDN7	ENSG00000181885	9.6482	1.21332	0.328673	0.00311661
PPBP	ENSG00000163736	3.0461	1.78355	0.484157	0.0032014
SCARNA18	ENSG00000252139	1.80736	-1.81023	0.491717	0.00322251
VSIG8	ENSG00000243284	15.5996	-1.17143	0.318602	0.00326834
RP5-1172A22.1	ENSG00000233521	2.6528	1.77887	0.484324	0.00330861
RP11-282E4.1	ENSG00000227318	10.8695	-1.24965	0.340353	0.00331838
RP11-218M11.1	ENSG00000259928	5.01221	-1.20741	0.328981	0.0033345
AC073871.2	ENSG00000182648	27.9774	-1.0411	0.283773	0.00334356
RP5-1115A15.1	ENSG00000232912	7.89811	1.20277	0.328116	0.00337176
CTB-25B13.9	ENSG00000267092	5.6831	-1.18622	0.324184	0.0034359
RP11-500B12.1	ENSG00000233569	6.42735	1.41473	0.386741	0.00344444
CCDC177	ENSG00000267909	41.405	-1.17271	0.321365	0.00353394
AC012318.3	ENSG00000224543	35.246	-1.07022	0.293517	0.00356444
FRZB	ENSG00000162998	654.113	1.11967	0.30709	0.00356455
MAS1	ENSG00000130368	8.82889	-1.45588	0.399595	0.00359818
GPR84	ENSG00000139572	17.2533	1.06096	0.291377	0.00361698
SLAMF6	ENSG00000162739	3.04578	1.39361	0.383163	0.00366428
ZFP36	ENSG00000128016	1363.34	1.20453	0.331187	0.00366433
RP11-81K2.1	ENSG00000262039	19.9767	1.01218	0.278363	0.00367432
RP11-351J23.1	ENSG00000203688	3.55509	-1.45212	0.399592	0.00369007
RP11-403A21.2	ENSG00000264745	14.4561	1.14888	0.316369	0.003719
NPSR1-AS1	ENSG00000197085	3.97748	-1.49303	0.411629	0.00376771
HOXD1	ENSG00000128645	62.6942	-1.26472	0.348837	0.00378374
MMP19	ENSG00000123342	10.5372	1.20438	0.332402	0.00380152
AC144835.1	ENSG00000258483	18.8862	1.2452	0.343669	0.00380152
CXorf30	ENSG00000205081	26.9914	1.21459	0.33571	0.00387042
ABI3BP	ENSG00000154175	222.687	1.1492	0.317844	0.003897
IL18RAP	ENSG00000115607	10.2006	1.26815	0.350861	0.00390815
RP11-798K23.5	ENSG00000253520	14.5579	1.15508	0.319648	0.00391822
FYB	ENSG00000082074	64.4605	1.24027	0.343455	0.00394104
KRT8P23	ENSG00000259565	3.48292	-1.60698	0.445638	0.00400471
RP11-326I11.4	ENSG00000271538	20.7649	-1.05007	0.291404	0.00403304
GJB1	ENSG00000169562	683.341	-1.14813	0.318985	0.00407413
PBOV1	ENSG00000254440	0.641248	-1.7927	0.498219	0.00408915
RP11-262H14.5	ENSG00000229422	45.3126	-1.00304	0.278853	0.00410595
DNAAF3	ENSG00000167646	8.83067	1.06509	0.296768	0.00420789
SEMA3E	ENSG00000170381	199.607	-1.04085	0.290266	0.00424323
RP11-115J23.1	ENSG00000249867	1.10773	1.67403	0.467054	0.00426787
MAT1A	ENSG00000151224	5.58143	1.36776	0.381758	0.00428169
BPI	ENSG00000101425	8.00093	1.30436	0.364436	0.00431579
CXCL1	ENSG00000163739	76.392	1.42529	0.398247	0.00431634
SERPINA3	ENSG00000196136	1393.94	1.38917	0.388191	0.00432011
NPY	ENSG00000122585	702.523	-1.0043	0.2809	0.00436125
H1FNT	ENSG00000187166	15.1827	-1.04936	0.29388	0.00442069
LA16c-381G6.1	ENSG00000260532	3.5853	-1.44564	0.405378	0.00447615
SIGLEC9	ENSG00000129450	36.1787	1.19086	0.334025	0.00448614
CCL2	ENSG00000108691	91.494	1.11339	0.312723	0.00455684
IL18R1	ENSG00000115604	76.6653	1.30893	0.367745	0.00456548
RP11-785H5.1	ENSG00000256537	7.02425	-1.0187	0.286299	0.00457767
MRC1	ENSG00000120586	13.3644	1.66477	0.468264	0.00461351
RP5-850O15.3	ENSG00000225767	2.12694	-1.65182	0.464834	0.00463425
AC107983.4	ENSG00000227077	2.88559	1.61368	0.455105	0.00474462
SNORD114-3	ENSG00000201839	3.27885	-1.61005	0.454336	0.00476873
RP11-349A8.3	ENSG00000264491	1.0783	-1.68447	0.475417	0.00477565
RP3-453C12.8	ENSG00000232880	4.12362	-1.54648	0.436905	0.00483765
TH	ENSG00000180176	19.5397	-1.04209	0.295053	0.00494708
RP11-97N5.2	ENSG00000230162	4.21133	1.35575	0.383886	0.00494724
GS1-39E22.2	ENSG00000254239	12.0353	1.2149	0.344124	0.00496537
KRT18	ENSG00000111057	40.4403	1.43697	0.407244	0.00498638
HPGDS	ENSG00000163106	38.8076	1.03248	0.292618	0.00498638
CTB-35F21.3	ENSG00000251387	2.44777	-1.4544	0.412187	0.00498638
RP11-445F12.1	ENSG00000255509	3.65608	1.53419	0.434995	0.00500654
RPL12P4	ENSG00000185834	1.70505	-1.67133	0.474131	0.00503334
OPALIN	ENSG00000197430	4315.14	-1.06688	0.303009	0.00508911
CPZ	ENSG00000109625	6.22269	1.38447	0.393597	0.00512641
RP11-558F24.4	ENSG00000231789	3.3373	1.15386	0.328129	0.00513934
ANKRD33B	ENSG00000164236	32.4192	-1.17768	0.335421	0.00523262
HOTAIRM1	ENSG00000233429	8.58289	1.30361	0.371326	0.00523711
RP13-870H17.3	ENSG00000254872	16.0433	-1.19987	0.341995	0.00527072
RP11-353N14.2	ENSG00000262772	7.4599	1.08955	0.310676	0.00529225
RP5-1063M23.1	ENSG00000250770	38.3517	-1.1348	0.323727	0.00531737
DNAH17-AS1	ENSG00000268470	6.63005	-1.5689	0.447839	0.00534753
SCGB1D2	ENSG00000124935	10.9006	1.32409	0.378645	0.00545107
RP11-675F6.4	ENSG00000254100	6.8038	-1.26889	0.362944	0.00546557
MOBP	ENSG00000168314	13674.1	-1.10883	0.317506	0.00552537
GSTA1	ENSG00000243955	7.09501	-1.60208	0.458792	0.00553054
LMX1B	ENSG00000136944	1.90867	1.68674	0.483187	0.00554633
CTD-2651B20.2	ENSG00000259338	1.93813	-1.5195	0.435915	0.00561837
SLC5A1	ENSG00000100170	6.04782	-1.23139	0.353466	0.0056374
HTR2C	ENSG00000147246	153.91	-1.03703	0.297659	0.0056374
MS4A4E	ENSG00000214787	3.67263	1.48145	0.425437	0.00566362
RP11-1C1.4	ENSG00000249396	1.22429	1.67514	0.48109	0.00566632
AC019172.2	ENSG00000227363	4.3427	1.55043	0.445313	0.00567015
MIR153-1	ENSG00000207647	3.03119	-1.47461	0.423567	0.00567322
RP11-343J3.2	ENSG00000236154	8.00069	1.16028	0.333333	0.00567825
AC084149.2	ENSG00000227088	3.19054	-1.58908	0.456711	0.00569734
RP11-524D16__A.3	ENSG00000261295	2.57943	1.44335	0.415003	0.00572502
MIR149	ENSG00000207611	10.1278	-1.18255	0.340289	0.00577258
RCAN3	ENSG00000117602	78.6406	-1.00684	0.289822	0.00579484
IGFBPL1	ENSG00000137142	14.6107	-1.1018	0.317181	0.00579813
AC005534.8	ENSG00000224903	6.97999	1.04652	0.301413	0.00582304
ANXA2P1	ENSG00000213406	4.18146	-1.4749	0.42504	0.00585239
CRH	ENSG00000147571	237.165	-1.09328	0.31516	0.00587088
DRD5P2	ENSG00000175658	10.3168	-1.06921	0.308219	0.00587088
NPBWR2	ENSG00000125522	8.71267	-1.47787	0.426221	0.00589376
RP11-324O2.3	ENSG00000232934	6.61611	1.10275	0.318146	0.00590767
AC018738.2	ENSG00000237039	4.4603	1.37176	0.395764	0.00590767
LINC00887	ENSG00000214145	5.08577	1.13919	0.328759	0.00592688
C6orf118	ENSG00000112539	17.5747	1.02249	0.295224	0.00594915
SST	ENSG00000157005	793.919	-1.0283	0.296965	0.00596171
RP11-390F4.10	ENSG00000229611	2.1128	-1.60033	0.46229	0.00597783
PGPEP1L	ENSG00000183571	14.4134	-1.03513	0.299532	0.00607671
RP11-527H14.4	ENSG00000263618	10.6079	-1.10411	0.319565	0.0060824
MRAP	ENSG00000170262	4.22592	1.51653	0.439043	0.00609724
CFTR	ENSG00000001626	36.5428	-1.08115	0.313264	0.00614456
CTD-2003C8.2	ENSG00000250041	1.38415	-1.58288	0.45877	0.00615422
IGF2-AS	ENSG00000099869	3.8039	1.2675	0.368209	0.00629818
STAG3L5P	ENSG00000242294	8.47896	-1.14078	0.331761	0.0063741
DLEU2L	ENSG00000116652	15.2236	-1.01946	0.296491	0.00637494
IL7R	ENSG00000168685	20.547	1.05749	0.307698	0.0064048
RNASE3	ENSG00000169397	6.67419	1.4041	0.408668	0.00641502
CTD-2339F6.1	ENSG00000254139	10.7702	1.06182	0.309027	0.00641502
HIST1H2AE	ENSG00000168274	17.6906	1.0679	0.310881	0.00642914
RP1-29C18.8	ENSG00000235111	6.09275	1.41348	0.412004	0.00651263
ZIC2	ENSG00000043355	786.676	1.02475	0.298877	0.00655172
HSD3B1	ENSG00000203857	3.84785	-1.4626	0.426995	0.00661006
RP11-284F21.8	ENSG00000260460	6.95071	-1.23831	0.361899	0.00668724
RP11-326C3.2	ENSG00000255026	2.92921	1.34392	0.393044	0.00673604
KB-1269D1.8	ENSG00000248409	15.2715	-1.00828	0.294905	0.00674043
RP11-1060J15.4	ENSG00000256377	12.2698	1.05877	0.30992	0.00679508
LINC00269	ENSG00000215162	4.37148	-1.46082	0.427901	0.00683756
CEACAM3	ENSG00000170956	1.16607	1.61439	0.473526	0.00693639
C4B	ENSG00000224389	237.677	1.10138	0.323828	0.00710634
RP5-1142A6.7	ENSG00000260617	1.57363	-1.62121	0.476703	0.00710982
BATF	ENSG00000156127	7.35911	1.27388	0.375007	0.00719658
LBX1-AS1	ENSG00000227128	5.14223	1.28396	0.377995	0.00719658
RP11-451F20.1	ENSG00000250292	0.845279	-1.62851	0.479665	0.00723439
LHX1	ENSG00000132130	9.46878	1.28072	0.377288	0.00724617
SIGLEC7	ENSG00000168995	9.1228	1.30085	0.383592	0.00732343
TIMM23B	ENSG00000204152	2.85618	1.25391	0.369878	0.00733759
FCN1	ENSG00000085265	7.43365	1.34899	0.398038	0.0073528
CTB-50L17.14	ENSG00000267385	26.0299	1.10804	0.327105	0.00738392
RP11-70F11.8	ENSG00000257771	7.66205	-1.27835	0.377546	0.00741616
APOL4	ENSG00000100336	53.8635	1.09384	0.323623	0.0075305
FOXD4L1	ENSG00000184492	11.1327	1.03887	0.307491	0.00755951
RP3-420J14.1	ENSG00000215124	0.684763	-1.68003	0.497533	0.00759503
PPP1R14A	ENSG00000167641	1344.64	-1.08587	0.321692	0.00762204
CEACAM4	ENSG00000105352	2.34653	1.49928	0.444191	0.00762308
C9orf152	ENSG00000188959	2.69559	1.52346	0.451565	0.00765945
OR7C1	ENSG00000127530	5.97456	1.25702	0.372831	0.00769322
AC015849.2	ENSG00000237805	17.4595	1.0151	0.301633	0.00781421
RP11-269C23.3	ENSG00000237361	7.34428	-1.0263	0.30514	0.00785813
RP11-326L17.1	ENSG00000260685	8.05742	-1.02287	0.30417	0.00786864
RP11-434I12.2	ENSG00000250295	2.76895	1.26846	0.37731	0.00787861
RP5-1029K10.4	ENSG00000250310	3.52619	-1.31801	0.39225	0.00791633
SLC6A3	ENSG00000142319	1.51553	1.57994	0.470292	0.00792915
APLNR	ENSG00000134817	496.951	1.13336	0.337428	0.00794508
ZC2HC1B	ENSG00000118491	1.34072	-1.53179	0.456443	0.00801055
RNA5SP242	ENSG00000201041	0.889127	-1.61661	0.481917	0.00803748
ADAMTS4	ENSG00000158859	644.853	-1.09035	0.325173	0.00807548
MTND5P12	ENSG00000251544	2.88531	-1.43145	0.427023	0.00809201
ADAM5	ENSG00000196115	1.18033	1.49331	0.445569	0.00810515
RP11-91P24.7	ENSG00000254459	6.00322	1.06754	0.318823	0.00817359
AC068490.2	ENSG00000231200	13.7568	-1.118	0.334734	0.00835879
SIGLEC14	ENSG00000254415	26.0843	1.09505	0.32786	0.00835879
AC091633.3	ENSG00000223711	6.49925	-1.12728	0.337725	0.00840163
NA	ENSG00000248721	7.24272	1.04983	0.314748	0.00845055
RNU1-132P	ENSG00000201170	1.41362	1.45522	0.436555	0.00849731
HADHAP1	ENSG00000251596	8.91866	1.02555	0.307809	0.0085242
ALX4	ENSG00000052850	26.192	1.23825	0.371851	0.00855805
APOBEC3A	ENSG00000128383	4.21187	1.39046	0.41759	0.00856215
RP11-182J1.1	ENSG00000254414	6.11942	-1.13721	0.341651	0.00859518
RP4-773N10.6	ENSG00000258673	4.62012	1.36922	0.412131	0.00875702
RP11-175B9.3	ENSG00000236439	21.0008	1.04105	0.313743	0.00887193
RPL31P54	ENSG00000229865	5.36397	-1.34894	0.406592	0.00887809
SBF1P1	ENSG00000248522	1.4717	-1.56031	0.470873	0.00897203
ZFP57	ENSG00000204644	131.252	-1.10449	0.333502	0.00901487
RP11-1166P10.1	ENSG00000260628	12.9103	-1.02124	0.30853	0.00905759
SPATA19	ENSG00000166118	1.87992	-1.51439	0.457785	0.00910825
LBP	ENSG00000129988	2.17179	1.45178	0.439006	0.00912813
NT5C1A	ENSG00000116981	22.7083	-1.02297	0.30953	0.0091801
NDNF	ENSG00000173376	63.5238	1.00214	0.303412	0.0092295
HSPD1P21	ENSG00000229900	0.757746	1.54977	0.469244	0.00923343
CTC-378H22.1	ENSG00000254887	1.95281	1.38329	0.419006	0.00926486
CTA-299D3.8	ENSG00000219016	7.5048	1.30079	0.394162	0.00929255
NA	ENSG00000206252	3.51111	-1.39326	0.422662	0.00940709
RP11-507B12.2	ENSG00000259616	1.83626	1.47619	0.447928	0.00943124
ASB18	ENSG00000182177	7.43157	-1.15756	0.351326	0.00944658
MGP	ENSG00000111341	612.658	1.25643	0.381639	0.00951954
RP11-79N23.1	ENSG00000227885	2.59356	1.26425	0.384448	0.00961922
RP11-204L24.2	ENSG00000265451	3.51164	1.11914	0.340476	0.00965788
RP11-43F13.3	ENSG00000215246	4.63465	1.19728	0.364278	0.00965978
RP11-193H5.1	ENSG00000237250	10.9149	-1.11123	0.338387	0.00974349
RPL13AP7	ENSG00000213885	1.00567	-1.56613	0.478015	0.00994804
KIAA1210	ENSG00000250423	2.06959	1.50226	0.458712	0.00998842
