# Supplementary material for: The Role of H3K4me3 in Transcriptional Regulation Is Altered in Huntington’s Disease
Source: PLoS One. 2015 Dec 4;10(12):e0144398. doi: 10.1371/journal.pone.0144398 (PMC4670094; doi:10.1371/journal.pone.0144398)
Supplement: S3 Table — SE: Standard error. (XLSX) [file pone.0144398.s008.xlsx]

## Sheet: TableS3
gene symbol	gene ID	transcript ID	gene type	base mean	log2 fold change	log2 fold change SE	FDR
ALG14	ENSG00000172339.7	ENST00000495856.1	protein_coding	207.008	1.02789	0.143655	3.62669e-09
SERTAD4-AS1	ENSG00000203706.4	ENST00000437764.1	antisense	69.4015	-1.0754	0.16543	1.0185e-07
LRRTM2	ENSG00000146006.6	ENST00000521094.2	protein_coding	175.04	1.11002	0.185543	1.07611e-06
CTD-3064M3.4	ENSG00000244998.1	ENST00000501440.1	processed_transcript	69.9769	-1.09092	0.186732	1.96104e-06
FAM184B	ENSG00000047662.4	ENST00000265018.3	protein_coding	92.5229	-1.06682	0.183634	2.28431e-06
HES4	ENSG00000188290.6	ENST00000428771.2	protein_coding	65.0511	-1.50506	0.277803	1.30161e-05
CTB-31O20.8	ENSG00000267141.1	ENST00000586694.1	antisense	30.5659	-1.34692	0.249919	1.43249e-05
TMEM61	ENSG00000143001.4	ENST00000371268.3	protein_coding	19.0085	-1.95783	0.36434	1.53232e-05
SNORD118	ENSG00000200463.1	ENST00000363593.1	snoRNA	52.7861	1.4636	0.277445	2.18674e-05
COX7B	ENSG00000131174.4	ENST00000373335.3	protein_coding	83.0534	1.29446	0.245692	2.2404e-05
RP11-783K16.10	ENSG00000257069.1	ENST00000539086.1	processed_transcript	110.012	-1.0067	0.191999	2.42679e-05
MIR5188	ENSG00000265345.1	ENST00000583467.1	miRNA	49.725	-1.07236	0.206481	2.83818e-05
RAMP3	ENSG00000122679.4	ENST00000481345.1	protein_coding	25.7829	-1.19784	0.233893	3.78357e-05
AC092171.1	ENSG00000234432.2	ENST00000382426.3	protein_coding	63.8474	-1.07469	0.210334	3.87741e-05
RP11-982M15.5	ENSG00000258858.1	ENST00000555524.1	antisense	17.7982	-1.73774	0.340134	3.88071e-05
RP11-44N21.4	ENSG00000257622.1	ENST00000548203.1	processed_transcript	41.6643	-1.06673	0.209048	3.95154e-05
RP5-1120P11.3	ENSG00000231881.1	ENST00000455005.1	lincRNA	38.4832	-1.12604	0.22262	4.65397e-05
SNORD50B	ENSG00000201865.1	ENST00000364995.1	snoRNA	82.7408	1.31048	0.260018	4.98628e-05
DSG2	ENSG00000046604.8	ENST00000585206.1	protein_coding	44.0996	-1.592	0.319829	6.23402e-05
SNORD13	ENSG00000239039.1	ENST00000459299.1	snoRNA	53.3215	1.10167	0.222957	7.15229e-05
PALD1	ENSG00000107719.8	ENST00000263563.6	protein_coding	35.7962	-1.18982	0.243332	8.65857e-05
FLRT3	ENSG00000125848.9	ENST00000341420.4	protein_coding	120.301	1.03252	0.21176	9.09214e-05
KLF6	ENSG00000067082.10	ENST00000492125.1	protein_coding	24.0164	-1.57938	0.326087	0.00010019
ADRA1D	ENSG00000171873.6	ENST00000379453.4	protein_coding	19.4826	-1.23288	0.254552	0.00010019
GGTA1P	ENSG00000204136.6	ENST00000481799.1	pseudogene	34.031	-1.35702	0.280336	0.000100852
PIK3R1	ENSG00000145675.10	ENST00000336483.5	protein_coding	100.237	1.14205	0.236085	0.000101717
PRKACB	ENSG00000142875.15	ENST00000413538.1	protein_coding	108.221	1.3125	0.271332	0.000101735
GPRC5C	ENSG00000170412.12	ENST00000342648.5	protein_coding	17.5489	-1.60612	0.332104	0.000101945
CHTF18	ENSG00000127586.12	ENST00000491530.1	protein_coding	43.0989	-1.07047	0.221788	0.000105147
DNAJB4	ENSG00000162616.8	ENST00000370763.5	protein_coding	68.7084	1.53671	0.318593	0.000106467
ALPL	ENSG00000162551.9	ENST00000374840.3	protein_coding	11.3022	-1.63264	0.338588	0.000107113
B4GALT2	ENSG00000117411.12	ENST00000309519.7	protein_coding	64.6693	-1.06066	0.220137	0.00010845
CYP26B1	ENSG00000003137.4	ENST00000412253.1	protein_coding	17.8192	-1.43712	0.298352	0.000108742
DCTN1	ENSG00000204843.8	ENST00000449655.1	protein_coding	90.0967	1.06455	0.221012	0.000108742
KREMEN2	ENSG00000131650.9	ENST00000572045.1	protein_coding	11.5019	-1.87682	0.390698	0.000113961
DLX6-AS1	ENSG00000231764.3	ENST00000458352.2	antisense	25.8258	1.38317	0.288231	0.000116376
ANXA3	ENSG00000138772.8	ENST00000503570.2	protein_coding	18.4906	-1.33197	0.27776	0.000117659
ETV4	ENSG00000175832.8	ENST00000545089.1	protein_coding	30.8656	-1.40015	0.29231	0.000120081
AKAP6	ENSG00000151320.6	ENST00000556037.1	protein_coding	169.864	1.2746	0.266222	0.0001206
CD151	ENSG00000177697.13	ENST00000532045.1	protein_coding	7.48746	-1.82859	0.382028	0.000120957
CEP97	ENSG00000182504.6	ENST00000327230.4	protein_coding	156.076	1.05787	0.221215	0.000123236
LGI1	ENSG00000108231.7	ENST00000371418.4	protein_coding	115.463	1.00537	0.210314	0.000123821
IPCEF1	ENSG00000074706.9	ENST00000519344.1	protein_coding	67.3548	1.21447	0.255112	0.000132903
BID	ENSG00000015475.14	ENST00000342111.5	protein_coding	56.6673	-1.05579	0.221785	0.000132903
LAMA1	ENSG00000101680.9	ENST00000579014.1	protein_coding	11.6089	-2.0145	0.423562	0.000134667
C8orf44	ENSG00000213865.3	ENST00000521889.1	protein_coding	142.608	1.01521	0.21391	0.000139611
BEAN1	ENSG00000166546.9	ENST00000299694.8	protein_coding	34.135	-1.27043	0.268026	0.000142787
PTGDS	ENSG00000107317.7	ENST00000371623.3	protein_coding	47.3909	-1.03169	0.217881	0.000145439
DCTN1-AS1	ENSG00000237737.1	ENST00000416630.1	processed_transcript	100.832	1.07031	0.226232	0.000147357
ACAP3	ENSG00000131584.14	ENST00000492936.1	protein_coding	52.9362	-1.27267	0.269088	0.00014802
GARNL3	ENSG00000136895.14	ENST00000464616.2	protein_coding	66.4619	1.15324	0.244762	0.000157395
CHN1	ENSG00000128656.9	ENST00000444573.1	protein_coding	146.064	1.08825	0.231032	0.000157992
CTD-2024P10.1	ENSG00000250234.1	ENST00000507566.1	antisense	43.5087	-1.64415	0.34914	0.000158401
CBX3P4	ENSG00000256030.1	ENST00000540428.1	pseudogene	30.9557	-1.2987	0.276037	0.000160426
SCN2A	ENSG00000136531.9	ENST00000357398.3	protein_coding	68.2721	1.41808	0.301723	0.000162783
AC017101.10	ENSG00000227227.1	ENST00000453665.1	antisense	158.425	1.04684	0.222794	0.000163163
RP11-65J3.14	ENSG00000261334.1	ENST00000565882.1	lincRNA	18.7301	-1.46713	0.312573	0.000165973
POLR2K	ENSG00000147669.6	ENST00000353107.3	protein_coding	135.706	1.09488	0.233338	0.000166756
CDC14A	ENSG00000079335.13	ENST00000336454.3	protein_coding	42.1405	-1.07971	0.230382	0.000169972
ARHGAP21	ENSG00000107863.12	ENST00000320481.6	protein_coding	66.6138	1.59828	0.342561	0.000182758
CTB-52I2.8	ENSG00000105642.10	ENST00000222249.8	pseudogene	32.5253	-1.53281	0.328771	0.000185216
RP4-676L2.1	ENSG00000260253.1	ENST00000567818.1	sense_overlapping	31.0321	-1.11501	0.239166	0.000185258
NXPH4	ENSG00000182379.9	ENST00000556415.1	protein_coding	10.5474	-1.57208	0.337325	0.000186466
ARC	ENSG00000198576.2	ENST00000356613.2	protein_coding	8.23551	-1.81344	0.389414	0.000188278
EGLN2	ENSG00000269858.1	ENST00000594140.1	protein_coding	14.9422	-1.37221	0.294707	0.00018864
U1	ENSG00000212544.1	ENST00000391242.1	snRNA	58.5067	1.0263	0.220499	0.000189651
RARA	ENSG00000131759.13	ENST00000475125.1	protein_coding	46.1477	-1.38685	0.298488	0.000195583
GFRA2	ENSG00000168546.6	ENST00000522071.1	protein_coding	66.3931	-1.02954	0.221907	0.00020051
DUX4	ENSG00000258389.2	ENST00000556625.1	protein_coding	6.79343	-2.10786	0.454671	0.000203004
LTBP4	ENSG00000090006.13	ENST00000396819.3	protein_coding	27.3529	-1.10857	0.239284	0.000204802
ARID4A	ENSG00000032219.14	ENST00000417477.2	protein_coding	51.9177	1.14116	0.246546	0.000207736
SNORD50A	ENSG00000207066.1	ENST00000384338.1	snoRNA	65.9636	1.21784	0.263624	0.000214875
C21orf2	ENSG00000160226.11	ENST00000496321.1	protein_coding	24.8683	-1.01782	0.220349	0.000215121
NPTX1	ENSG00000171246.5	ENST00000575212.1	protein_coding	33.5901	-1.01357	0.219898	0.000223376
GPR25	ENSG00000170128.2	ENST00000304244.2	protein_coding	14.1436	-1.47847	0.320854	0.000224314
JPX	ENSG00000225470.2	ENST00000538519.3	lincRNA	103.964	1.10046	0.239414	0.00023214
GPR22	ENSG00000172209.4	ENST00000496754.1	protein_coding	82.7387	1.43611	0.312988	0.000238873
TDRD5	ENSG00000162782.11	ENST00000367614.1	protein_coding	15.2869	-1.5088	0.329385	0.000246092
PLCB2	ENSG00000137841.7	ENST00000558505.1	protein_coding	20.3042	-1.32927	0.290232	0.000246308
PRR7	ENSG00000131188.7	ENST00000510492.1	protein_coding	38.4726	-1.01172	0.221807	0.000261412
CREB3L1	ENSG00000157613.6	ENST00000288400.3	protein_coding	39.3834	-1.29448	0.283818	0.000261662
NLGN1	ENSG00000169760.13	ENST00000361589.4	protein_coding	77.7757	1.03048	0.226051	0.000263439
SNTB1	ENSG00000172164.9	ENST00000519177.1	protein_coding	18.0393	-1.71287	0.376075	0.000266534
GFRA1	ENSG00000151892.10	ENST00000355422.6	protein_coding	40.606	-1.05797	0.232314	0.000266538
UQCRB	ENSG00000156467.5	ENST00000521948.1	protein_coding	13.9976	1.56511	0.343962	0.000269948
HBA1	ENSG00000206172.4	ENST00000320868.5	protein_coding	19.7143	-1.24861	0.274434	0.000270304
BDKRB2	ENSG00000168398.5	ENST00000542454.2	protein_coding	32.6826	-1.0251	0.225586	0.000275533
SYT2	ENSG00000143858.7	ENST00000367267.1	protein_coding	16.8713	-1.49443	0.32918	0.000279481
EPHB4	ENSG00000196411.5	ENST00000358173.3	protein_coding	9.15581	-1.90878	0.420461	0.00027951
COL25A1	ENSG00000188517.10	ENST00000399127.1	protein_coding	36.1669	-1.33113	0.29372	0.00028582
WNT5B	ENSG00000111186.8	ENST00000543563.1	protein_coding	43.4095	-1.15425	0.254849	0.000288289
SCN3A	ENSG00000153253.10	ENST00000409101.3	protein_coding	71.4619	1.37267	0.303443	0.000293655
RP11-82L2.1	ENSG00000270332.1	ENST00000603949.1	lincRNA	24.4145	1.26331	0.279266	0.000293655
PRKAR1B	ENSG00000188191.10	ENST00000430040.1	protein_coding	20.7172	-1.2303	0.2721	0.000295364
CYP24A1	ENSG00000019186.5	ENST00000395955.3	protein_coding	11.6877	-1.79532	0.397115	0.000295552
HPCA	ENSG00000121905.5	ENST00000480118.1	protein_coding	42.7063	-1.01223	0.224163	0.000300047
PNPLA3	ENSG00000100344.6	ENST00000478713.1	protein_coding	60.7147	-1.48451	0.329016	0.000303541
HAS3	ENSG00000103044.6	ENST00000566118.1	protein_coding	34.7275	-1.45679	0.323604	0.000312797
NUDT14	ENSG00000183828.10	ENST00000546553.1	protein_coding	34.7398	-1.14612	0.25461	0.000312946
RIMS2	ENSG00000176406.16	ENST00000522174.1	protein_coding	69.975	1.37873	0.306566	0.000315857
RGS19	ENSG00000171700.9	ENST00000479996.1	protein_coding	63.3418	-1.00298	0.223077	0.000317518
RP11-977B10.2	ENSG00000258101.1	ENST00000549023.1	antisense	4.52876	-2.19093	0.488253	0.000325333
CHM	ENSG00000188419.8	ENST00000537751.1	protein_coding	92.1398	1.12455	0.250732	0.000327915
MIDN	ENSG00000167470.8	ENST00000591446.2	protein_coding	55.9599	-1.10418	0.246265	0.00032988
SMOC2	ENSG00000112562.14	ENST00000354536.5	protein_coding	21.9276	-1.722	0.384664	0.000337845
B3GALT2	ENSG00000162630.5	ENST00000367434.4	protein_coding	109.312	1.0164	0.227049	0.000337845
HR	ENSG00000168453.10	ENST00000518377.1	protein_coding	10.1688	-1.76065	0.393704	0.000342791
EPB49	ENSG00000158856.13	ENST00000358242.3	protein_coding	21.8466	-1.32153	0.295825	0.000347279
GPR156	ENSG00000175697.6	ENST00000464295.1	protein_coding	25.0228	-1.68248	0.376948	0.000351557
MFSD10	ENSG00000109736.10	ENST00000514800.1	protein_coding	46.324	-1.04275	0.233763	0.000354955
TRIM58	ENSG00000162722.8	ENST00000366481.3	protein_coding	40.6581	-1.4079	0.316095	0.000360098
PRR5	ENSG00000186654.16	ENST00000432186.1	protein_coding	57.2661	-1.11301	0.250011	0.000362255
PLD2	ENSG00000129219.9	ENST00000575316.1	protein_coding	38.6285	-1.13954	0.256439	0.000371265
WWTR1-AS1	ENSG00000241313.2	ENST00000495094.1	antisense	5.34141	-2.13661	0.481072	0.000374567
MAZ	ENSG00000103495.9	ENST00000562594.1	protein_coding	33.7521	-1.1205	0.252399	0.000376806
RP11-359P5.1	ENSG00000249996.1	ENST00000506859.1	antisense	26.2973	-1.64828	0.371464	0.000379248
OARD1	ENSG00000124596.12	ENST00000482853.1	protein_coding	16.6451	1.33873	0.30252	0.000393237
RAPGEF6	ENSG00000158987.15	ENST00000504039.1	protein_coding	48.4502	1.36188	0.307842	0.000394243
ZFR2	ENSG00000105278.6	ENST00000586578.1	protein_coding	60.3994	-1.03918	0.235479	0.000408084
RASGRP2	ENSG00000068831.14	ENST00000377487.1	protein_coding	45.0234	-1.49641	0.339099	0.000408174
PRRX2	ENSG00000167157.8	ENST00000372469.4	protein_coding	5.26054	-2.20205	0.499219	0.000410553
CTD-2335A18.1	ENSG00000255571.2	ENST00000558982.1	lincRNA	9.21753	-1.74386	0.395525	0.000413725
MRPS18B	ENSG00000204568.7	ENST00000259873.4	protein_coding	108.695	1.01849	0.231174	0.000417838
APC2	ENSG00000115266.7	ENST00000535453.1	protein_coding	45.2096	-1.27283	0.289306	0.000426315
C3orf55	ENSG00000174899.6	ENST00000312275.5	protein_coding	31.111	-1.38339	0.314464	0.000426558
C1orf145	ENSG00000162913.9	ENST00000295012.5	protein_coding	24.2272	-1.60766	0.365809	0.000431708
SHCBP1L	ENSG00000157060.9	ENST00000367547.3	protein_coding	3.49859	-2.11666	0.482138	0.000436653
AES	ENSG00000104964.10	ENST00000221561.8	protein_coding	18.5962	-1.27532	0.290642	0.000439127
APOC1	ENSG00000130208.5	ENST00000592535.1	protein_coding	34.3329	-1.131	0.257875	0.000442813
LHX2	ENSG00000106689.6	ENST00000488674.2	protein_coding	32.4755	-1.17872	0.268837	0.000444116
SCNN1B	ENSG00000168447.6	ENST00000343070.2	protein_coding	16.7034	-1.53527	0.350271	0.00044598
ESPNP	ENSG00000268869.1	ENST00000535711.1	pseudogene	13.6589	-1.48458	0.339139	0.000454698
SNRPN	ENSG00000128739.16	ENST00000553597.1	protein_coding	16.4104	1.61221	0.369463	0.000474191
TIMP3	ENSG00000100234.11	ENST00000266085.6	protein_coding	20.0153	-1.18685	0.27212	0.000476539
RP11-689K5.3	ENSG00000251331.1	ENST00000508294.1	processed_transcript	57.0304	-1.39769	0.320766	0.000481282
MKNK2	ENSG00000099875.10	ENST00000586620.1	protein_coding	37.5771	-1.05097	0.241408	0.00048757
RP11-402J6.1	ENSG00000249509.1	ENST00000504009.1	antisense	20.6603	-1.68502	0.387155	0.000489233
KRT222	ENSG00000213424.4	ENST00000394049.1	protein_coding	110.456	1.344	0.308945	0.000491541
KRT222	ENSG00000264058.1	ENST00000476049.1	protein_coding	110.456	1.344	0.308945	0.000491541
IDUA	ENSG00000127415.8	ENST00000509744.1	protein_coding	26.3016	-1.15443	0.265844	0.00050408
RP11-214C8.2	ENSG00000264954.1	ENST00000577545.1	lincRNA	35.4272	-1.18804	0.27366	0.000506518
SPON1	ENSG00000152268.8	ENST00000533633.1	processed_transcript	17.199	-1.67403	0.387262	0.00052912
ABCB7	ENSG00000131269.11	ENST00000526404.1	protein_coding	37.6565	1.17855	0.272669	0.00052962
CTNNA1	ENSG00000044115.15	ENST00000522227.1	protein_coding	25.6709	-1.11849	0.25918	0.000541106
TNC	ENSG00000041982.10	ENST00000350763.4	protein_coding	11.7411	-1.54553	0.358253	0.000543303
ROBO3	ENSG00000154134.10	ENST00000538940.1	protein_coding	7.02613	-1.85436	0.429881	0.000543922
RP3-410C9.1	ENSG00000227195.2	ENST00000432499.1	processed_transcript	21.681	-1.75621	0.40757	0.000552008
CSRNP3	ENSG00000178662.11	ENST00000464503.1	protein_coding	43.3514	1.34339	0.312178	0.000560688
WDR86	ENSG00000187260.11	ENST00000484630.1	protein_coding	45.7884	-1.57302	0.366111	0.000572554
SPON2	ENSG00000159674.7	ENST00000512888.1	protein_coding	4.91139	-2.12732	0.495383	0.000576239
RAI14	ENSG00000039560.9	ENST00000514873.1	protein_coding	55.2857	-1.41388	0.329262	0.000576589
COL13A1	ENSG00000197467.9	ENST00000517713.1	protein_coding	16.1708	-1.31543	0.306856	0.000588145
C9orf142	ENSG00000148362.6	ENST00000463765.1	protein_coding	19.0994	-1.19373	0.278605	0.000591453
HDAC5	ENSG00000108840.11	ENST00000591714.1	protein_coding	21.6466	-1.35673	0.316717	0.000592372
PTGER2	ENSG00000125384.6	ENST00000557436.1	protein_coding	27.4461	-1.03631	0.241926	0.000592534
ARHGAP24	ENSG00000138639.13	ENST00000505856.1	protein_coding	26.6473	-1.11189	0.260227	0.000610451
MKL1	ENSG00000196588.9	ENST00000422851.1	protein_coding	30.0011	1.44374	0.338048	0.00061482
LINC00478	ENSG00000215386.6	ENST00000602280.1	lincRNA	35.2527	1.16238	0.272786	0.000629359
CMTM7	ENSG00000153551.9	ENST00000465248.1	protein_coding	9.2598	-1.69275	0.397314	0.000630742
LEPR	ENSG00000116678.14	ENST00000462765.1	protein_coding	25.7553	-1.07541	0.252441	0.000631342
ACTB	ENSG00000075624.9	ENST00000464611.1	protein_coding	26.2942	-1.42196	0.334049	0.000637918
CPNE7	ENSG00000178773.10	ENST00000268720.5	protein_coding	46.6511	-1.19579	0.281057	0.000640747
AC114730.2	ENSG00000235151.1	ENST00000442867.1	antisense	7.76236	-1.66873	0.392329	0.000643159
FOS	ENSG00000170345.5	ENST00000554617.1	protein_coding	79.4509	-1.05114	0.247267	0.000648169
FAM20C	ENSG00000177706.8	ENST00000477004.1	protein_coding	25.0961	-1.10039	0.259033	0.000652129
EPHA8	ENSG00000070886.6	ENST00000166244.3	protein_coding	21.3889	-1.12354	0.264623	0.000656152
LOXL1-AS1	ENSG00000261801.1	ENST00000562965.1	antisense	16.8274	-1.8758	0.442058	0.000660446
C17orf72	ENSG00000224383.3	ENST00000225760.5	protein_coding	43.3544	-1.07163	0.252586	0.00066183
GRB14	ENSG00000115290.5	ENST00000263915.3	protein_coding	44.9282	-1.25745	0.296517	0.0006658
DNAJC12	ENSG00000108176.9	ENST00000225171.2	protein_coding	37.1298	1.5087	0.355885	0.000669003
TIAM1	ENSG00000156299.8	ENST00000455508.1	protein_coding	39.419	-1.09454	0.258205	0.000669243
PNCK	ENSG00000130822.10	ENST00000475172.1	protein_coding	34.0221	-1.27251	0.300227	0.000670364
AP006621.8	ENSG00000255108.1	ENST00000532946.1	antisense	54.1379	-1.0116	0.238955	0.000679165
SRPK2	ENSG00000135250.12	ENST00000357311.3	protein_coding	100.847	1.12665	0.266908	0.000704283
RP11-545A16.3	ENSG00000227141.2	ENST00000427215.2	pseudogene	25.8245	-1.14145	0.270701	0.000710961
LOXL4	ENSG00000138131.3	ENST00000260702.3	protein_coding	25.279	-1.26343	0.299867	0.000719042
WFDC2	ENSG00000101443.13	ENST00000217425.5	protein_coding	23.8799	-1.61402	0.38421	0.000748438
FADS1	ENSG00000149485.11	ENST00000448607.1	protein_coding	41.5692	-1.38191	0.32897	0.000748438
CTD-2522B17.5	ENSG00000261440.1	ENST00000566406.1	pseudogene	4.84045	-1.99375	0.475057	0.000757448
FOXP2	ENSG00000128573.18	ENST00000378237.3	protein_coding	13.7737	1.39371	0.332083	0.000757448
PPIC	ENSG00000168938.5	ENST00000415659.2	protein_coding	30.2879	-1.40954	0.33615	0.000766858
EGLN3	ENSG00000129521.9	ENST00000250457.3	protein_coding	26.042	-1.12394	0.268261	0.000773057
MALAT1	ENSG00000251562.3	ENST00000544868.1	lincRNA	40.4107	1.04512	0.249772	0.000787837
MIR663A	ENSG00000207985.1	ENST00000385250.1	miRNA	17.5001	-1.73469	0.414853	0.000791383
SNORD45C	ENSG00000206620.1	ENST00000383893.1	snoRNA	81.2519	1.06514	0.254848	0.00079592
SPAG4	ENSG00000061656.5	ENST00000498203.1	protein_coding	29.0794	-1.06017	0.254217	0.000819058
CPNE2	ENSG00000140848.12	ENST00000537605.1	protein_coding	49.0312	-1.38059	0.331083	0.000820322
SLC22A18	ENSG00000110628.9	ENST00000485423.1	protein_coding	11.9611	-1.4835	0.355977	0.000826899
MMP2	ENSG00000087245.8	ENST00000219070.4	protein_coding	7.00265	-1.96119	0.471517	0.000848863
HBM	ENSG00000206177.2	ENST00000356815.3	protein_coding	10.6982	-1.578	0.379419	0.000849528
PLEKHA7	ENSG00000166689.9	ENST00000355661.2	protein_coding	7.38717	-1.90833	0.45936	0.000859905
ESAM	ENSG00000149564.7	ENST00000417453.1	protein_coding	13.9328	-1.27101	0.305995	0.000861593
ARVCF	ENSG00000099889.9	ENST00000492625.1	protein_coding	77.5229	-1.05006	0.253219	0.000878904
FAM83H	ENSG00000180921.6	ENST00000388913.3	protein_coding	28.5742	-1.00344	0.242063	0.000883808
RSPO4	ENSG00000101282.4	ENST00000217260.4	protein_coding	5.71905	-1.7801	0.429547	0.000884739
LENG9	ENSG00000182909.5	ENST00000333834.4	protein_coding	55.782	-1.04475	0.25211	0.000884739
MT1JP	ENSG00000255986.2	ENST00000444023.2	pseudogene	3.15076	-2.06064	0.497393	0.000887544
LAMC3	ENSG00000050555.13	ENST00000361069.4	protein_coding	15.3022	-1.78914	0.432511	0.00090355
OMG	ENSG00000126861.4	ENST00000580156.1	protein_coding	39.9126	1.15528	0.279317	0.000905267
CTC-250I14.6	ENSG00000267598.1	ENST00000592882.1	antisense	62.4181	-1.0872	0.263412	0.000929229
PIDD	ENSG00000177595.13	ENST00000411829.2	protein_coding	36.1629	-1.22914	0.29791	0.000932778
SH2D4A	ENSG00000104611.7	ENST00000518040.1	protein_coding	11.2746	-1.76074	0.427986	0.000964254
PDE1A	ENSG00000115252.14	ENST00000331935.6	protein_coding	127.207	1.18347	0.287663	0.000964254
NMU	ENSG00000109255.7	ENST00000515325.1	protein_coding	15.8625	-1.41839	0.344862	0.000967286
AC005082.12	ENSG00000226816.2	ENST00000413042.2	lincRNA	11.7788	-1.27065	0.308993	0.000969651
WTIP	ENSG00000142279.8	ENST00000270288.6	protein_coding	18.9625	-1.42636	0.347033	0.000977684
TUBA1C	ENSG00000167553.10	ENST00000301072.6	protein_coding	4.79369	-1.97231	0.480524	0.000990353
AC006483.1	ENSG00000263900.1	ENST00000579427.1	miRNA	30.6757	-1.38569	0.337834	0.00100117
RP13-766D20.2	ENSG00000229848.1	ENST00000430912.1	antisense	37.3669	-1.25465	0.306093	0.0010097
IRF5	ENSG00000128604.14	ENST00000249375.4	protein_coding	39.63	-1.06062	0.25887	0.00101546
MYO1C	ENSG00000197879.10	ENST00000570984.2	protein_coding	36.834	-1.22461	0.299164	0.00102858
MFSD2B	ENSG00000205639.5	ENST00000338315.4	protein_coding	9.36591	-1.7121	0.418277	0.00102908
MMP11	ENSG00000099953.5	ENST00000428253.1	protein_coding	26.3015	-1.36621	0.334211	0.00104698
ECE1	ENSG00000117298.10	ENST00000374893.6	protein_coding	32.434	-1.09935	0.269051	0.00105391
C9orf50	ENSG00000179058.5	ENST00000372478.4	protein_coding	32.6636	-1.1866	0.290655	0.00106611
ACOT7	ENSG00000097021.14	ENST00000361521.4	protein_coding	17.3139	-1.25352	0.307082	0.00106685
LRTM2	ENSG00000166159.6	ENST00000546167.1	protein_coding	64.9811	-1.37998	0.338491	0.00108489
ZFPM1	ENSG00000179588.3	ENST00000562417.1	protein_coding	25.2698	-1.16526	0.285858	0.00108654
WDR86-AS1	ENSG00000243836.1	ENST00000460148.1	processed_transcript	38.2744	-1.29872	0.319101	0.00110502
NEUROG2	ENSG00000178403.3	ENST00000313341.3	protein_coding	22.4364	-1.63529	0.402019	0.00111141
BAGE2	ENSG00000187172.11	ENST00000474011.1	pseudogene	4.78852	-2.04991	0.504294	0.00112027
ARHGAP11B	ENSG00000187951.5	ENST00000564902.1	protein_coding	31.6678	1.02664	0.252835	0.00113756
DNAJC22	ENSG00000178401.9	ENST00000395069.2	protein_coding	6.53761	-1.85532	0.457099	0.00114203
LGI2	ENSG00000153012.7	ENST00000382114.4	protein_coding	39.304	-1.06501	0.26239	0.00114203
SIGIRR	ENSG00000185187.8	ENST00000382520.2	protein_coding	5.67377	-1.84697	0.455139	0.00114378
PRDM6	ENSG00000061455.9	ENST00000407847.3	protein_coding	5.66677	-1.72797	0.425809	0.00114378
TP53I11	ENSG00000175274.13	ENST00000532253.1	protein_coding	60.1842	-1.02803	0.253375	0.00114595
ZC3H15	ENSG00000065548.13	ENST00000496289.1	protein_coding	121.597	1.06437	0.262528	0.00115731
AC009133.14	ENSG00000238045.5	ENST00000563806.1	antisense	16.0935	-1.37826	0.34002	0.0011612
HOOK1	ENSG00000134709.6	ENST00000395561.2	protein_coding	25.7408	1.24912	0.308195	0.00116291
GPC3	ENSG00000147257.9	ENST00000394299.2	protein_coding	8.59832	-1.70013	0.419524	0.00116438
GAL	ENSG00000069482.6	ENST00000265643.3	protein_coding	9.16166	-1.47687	0.364544	0.00116928
MMP28	ENSG00000129270.11	ENST00000590643.1	protein_coding	25.9158	-1.16655	0.288119	0.00117927
TUBB3	ENSG00000258947.2	ENST00000556565.1	protein_coding	27.1687	-1.25369	0.309646	0.00117932
RP11-815J4.6	ENSG00000256616.2	ENST00000540614.1	pseudogene	15.4712	-1.12331	0.277524	0.00118318
FAM196B	ENSG00000204767.3	ENST00000523970.1	protein_coding	58.2549	1.11594	0.27615	0.00120849
PDE4D	ENSG00000113448.12	ENST00000505453.1	protein_coding	61.1768	1.13096	0.279993	0.00121477
PPP2R4	ENSG00000119383.15	ENST00000432124.1	protein_coding	14.4438	-1.2142	0.300784	0.00122166
TMEM163	ENSG00000152128.13	ENST00000281924.6	protein_coding	36.4746	-1.27678	0.316513	0.00123237
CRIP2	ENSG00000182809.6	ENST00000329146.4	protein_coding	47.7588	-1.12432	0.278715	0.00123237
SLC22A16	ENSG00000004809.9	ENST00000424139.1	protein_coding	7.2577	-1.87827	0.466424	0.00125891
PRLR	ENSG00000113494.12	ENST00000382002.5	protein_coding	12.3982	-1.67501	0.41618	0.00126867
AC005932.1	ENSG00000269019.1	ENST00000601106.1	antisense	11.6768	-1.69702	0.422269	0.00129005
HOMER3	ENSG00000051128.14	ENST00000542541.2	protein_coding	11.5723	-1.6894	0.420552	0.00129494
FOSL1	ENSG00000175592.4	ENST00000312562.2	protein_coding	17.3246	-1.41207	0.351679	0.0013035
MC1R	ENSG00000258839.2	ENST00000555147.1	protein_coding	20.6576	-1.14599	0.285577	0.00131486
CPM	ENSG00000135678.7	ENST00000547134.1	protein_coding	12.2503	-1.39022	0.346623	0.00132263
RBM20	ENSG00000203867.7	ENST00000369519.3	protein_coding	31.7293	-1.31417	0.327754	0.00132754
RP11-677M14.3	ENSG00000250073.2	ENST00000532579.1	processed_transcript	16.4079	-1.12393	0.280492	0.00134019
VEGFC	ENSG00000150630.2	ENST00000280193.2	protein_coding	22.0013	-1.40621	0.351	0.00134323
FAM26F	ENSG00000188820.8	ENST00000368604.2	protein_coding	52.5189	-1.05527	0.263728	0.00136424
LITAF	ENSG00000189067.8	ENST00000413364.2	protein_coding	12.7697	-1.4619	0.36541	0.00136594
BTBD3	ENSG00000132640.10	ENST00000378226.2	protein_coding	52.1553	1.21252	0.303886	0.00141
XXbac-B444P24.10	ENSG00000161132.6	ENST00000438948.1	pseudogene	54.41	-1.05272	0.263876	0.00141321
CDH3	ENSG00000062038.9	ENST00000542274.1	protein_coding	14.4967	-1.65539	0.415195	0.00142514
AC004257.1	ENSG00000269635.1	ENST00000593588.1	lincRNA	8.04631	-1.47129	0.369022	0.00142514
FKBP5	ENSG00000096060.10	ENST00000536438.1	protein_coding	12.779	-1.804	0.452792	0.00144
PRKD2	ENSG00000105287.8	ENST00000595132.1	protein_coding	16.8289	-1.11938	0.281207	0.00145652
TERT	ENSG00000164362.14	ENST00000296820.5	protein_coding	5.75954	-1.7786	0.447344	0.00147516
EPCAM	ENSG00000119888.6	ENST00000263735.4	protein_coding	18.9755	-1.87558	0.471756	0.00147554
NFATC1	ENSG00000131196.13	ENST00000587635.1	protein_coding	3.88835	-1.99376	0.501492	0.00147574
RAB20	ENSG00000139832.3	ENST00000267328.3	protein_coding	14.302	-1.67512	0.421402	0.00147877
CTD-2522B17.4	ENSG00000259987.1	ENST00000566845.1	pseudogene	5.66571	-1.69294	0.426209	0.00149369
MIR4322	ENSG00000264266.1	ENST00000585009.1	miRNA	44.626	-1.32447	0.333531	0.00149847
ANGPTL5	ENSG00000187151.3	ENST00000334289.3	protein_coding	49.845	1.10705	0.278895	0.00150553
PLXNB1	ENSG00000164050.8	ENST00000358459.4	protein_coding	44.5971	-1.14165	0.287743	0.00151251
E2F8	ENSG00000129173.8	ENST00000527884.1	protein_coding	5.02722	-1.79913	0.453734	0.0015252
PHPT1	ENSG00000054148.13	ENST00000545326.1	protein_coding	18.2321	-1.41937	0.35798	0.00152579
NR0B1	ENSG00000169297.6	ENST00000453287.1	protein_coding	14.8057	-1.36669	0.344898	0.00153422
BOK-AS1	ENSG00000234235.1	ENST00000434306.1	antisense	45.3243	-1.41521	0.357285	0.00154103
PLAU	ENSG00000122861.11	ENST00000372762.4	protein_coding	28.0157	-1.08329	0.273581	0.00154411
STK33	ENSG00000130413.11	ENST00000431279.2	protein_coding	22.7319	-1.11914	0.282667	0.00154628
STC2	ENSG00000113739.6	ENST00000519511.1	protein_coding	12.9876	-1.41264	0.356848	0.00154837
snoU13	ENSG00000238402.1	ENST00000459030.1	snoRNA	20.5277	-1.04902	0.264994	0.00154837
PHLDA2	ENSG00000181649.5	ENST00000314222.4	protein_coding	19.9679	-1.11506	0.281695	0.00154975
POMC	ENSG00000115138.6	ENST00000405623.1	protein_coding	2.81128	-2.02002	0.510962	0.00157171
CMTM3	ENSG00000140931.15	ENST00000566121.1	protein_coding	7.59185	-1.83279	0.46462	0.00161147
NRG1	ENSG00000157168.13	ENST00000405005.2	protein_coding	21.2095	-1.15301	0.293065	0.00166427
CLASP1	ENSG00000074054.13	ENST00000430234.1	protein_coding	34.8709	1.01753	0.25869	0.00166619
AC005682.5	ENSG00000228649.3	ENST00000415611.2	processed_transcript	14.9373	-1.6301	0.414653	0.00167309
DMD	ENSG00000198947.9	ENST00000288447.4	protein_coding	50.8212	1.23048	0.313076	0.00167821
SYNE4	ENSG00000181392.10	ENST00000397428.3	protein_coding	11.3906	-1.39493	0.355064	0.0016851
SLC43A3	ENSG00000134802.12	ENST00000532795.1	protein_coding	3.25514	-2.01249	0.512881	0.00170792
RP11-762H8.3	ENSG00000259708.1	ENST00000559954.1	antisense	9.42065	-1.28673	0.327919	0.00170792
AC129492.6	ENSG00000214999.3	ENST00000399413.3	protein_coding	50.5328	-1.07711	0.274898	0.00173377
CA12	ENSG00000074410.9	ENST00000344366.3	protein_coding	23.1136	-1.20193	0.30686	0.00174015
SH2D2A	ENSG00000027869.7	ENST00000468744.1	protein_coding	17.0587	-1.55664	0.397597	0.00174796
RP11-1109M24.9	ENSG00000264939.1	ENST00000582046.1	pseudogene	15.755	-1.47978	0.377995	0.00174909
HSPA1L	ENSG00000204390.8	ENST00000375654.4	protein_coding	27.6153	-1.12957	0.288821	0.00177183
AC004221.2	ENSG00000267778.1	ENST00000592843.1	lincRNA	24.1331	-1.19221	0.304954	0.00178021
ARNT2	ENSG00000172379.14	ENST00000533983.1	protein_coding	42.8145	1.34511	0.3441	0.00178289
ALOX12B	ENSG00000179477.5	ENST00000577351.1	protein_coding	44.1988	-1.0641	0.272279	0.00178688
MXD3	ENSG00000213347.6	ENST00000439742.2	protein_coding	22.2388	-1.02728	0.263446	0.00182268
SPSB4	ENSG00000175093.4	ENST00000310546.2	protein_coding	31.0449	-1.50113	0.385009	0.00182518
AC133919.6	ENSG00000222019.2	ENST00000521551.1	protein_coding	10.2959	-1.5946	0.409052	0.00182841
C6orf141	ENSG00000197261.7	ENST00000424426.1	protein_coding	16.319	-1.7107	0.439189	0.00184506
APCDD1L-AS1	ENSG00000231290.1	ENST00000420279.1	processed_transcript	2.16645	-2.01683	0.518111	0.00185726
FAM129A	ENSG00000135842.12	ENST00000367511.3	protein_coding	12.0353	-1.50318	0.386171	0.00185726
PIK3AP1	ENSG00000155629.10	ENST00000339364.5	protein_coding	14.5253	-1.60381	0.412586	0.00188596
RAB38	ENSG00000123892.7	ENST00000243662.6	protein_coding	12.4108	-1.34591	0.346266	0.00188778
HMGA2	ENSG00000149948.9	ENST00000545998.1	protein_coding	9.03386	-1.76686	0.454632	0.00188927
DUX4L8	ENSG00000250537.4	ENST00000536428.1	pseudogene	5.4533	-1.93604	0.498328	0.00189445
RP3-430A16.1	ENSG00000236336.1	ENST00000436283.1	antisense	9.26625	-1.55599	0.400645	0.0019007
LRMP	ENSG00000118308.10	ENST00000554272.1	protein_coding	45.4414	1.21926	0.314341	0.00192883
RP11-261N11.8	ENSG00000203900.2	ENST00000370257.1	processed_transcript	23.1755	-1.1792	0.304076	0.00193413
OPRL1	ENSG00000125510.11	ENST00000355631.4	protein_coding	35.4076	-1.13457	0.292594	0.00193489
AC106786.1	ENSG00000223652.2	ENST00000442777.2	antisense	6.11944	-1.63312	0.421194	0.00193607
EMID1	ENSG00000186998.11	ENST00000430127.1	protein_coding	45.8869	-1.1438	0.295007	0.00193661
AP000525.1	ENSG00000206252.1	ENST00000383146.1	protein_coding	2.13915	-2.00794	0.518067	0.00194495
PITPNM2	ENSG00000090975.8	ENST00000541244.1	protein_coding	10.2971	-1.30232	0.336034	0.00194623
NFKB2	ENSG00000077150.13	ENST00000471698.1	protein_coding	11.5346	-1.28579	0.332059	0.00196523
PYCR1	ENSG00000183010.12	ENST00000584848.1	protein_coding	31.5616	-1.28663	0.332321	0.00196875
TGFA	ENSG00000163235.11	ENST00000474101.1	protein_coding	34.7834	-1.23802	0.319775	0.001969
ADAMTS18	ENSG00000140873.11	ENST00000449265.2	protein_coding	15.3466	-1.54007	0.39781	0.00196985
RPGRIP1	ENSG00000092200.8	ENST00000554750.1	protein_coding	11.6172	-1.37836	0.356204	0.00198236
ACPL2	ENSG00000155893.7	ENST00000504264.1	protein_coding	9.84009	1.72601	0.446273	0.00199483
MASP1	ENSG00000127241.12	ENST00000392472.2	protein_coding	6.18023	-1.64631	0.425865	0.0020025
MXRA5	ENSG00000101825.7	ENST00000217939.6	protein_coding	10.9724	-1.71659	0.444064	0.00200333
MUC3A	ENSG00000169894.13	ENST00000480291.1	protein_coding	8.10114	-1.72189	0.445448	0.00200382
RP11-485G7.5	ENSG00000263080.1	ENST00000572706.1	antisense	63.4617	1.07731	0.278992	0.00202772
PPFIA2	ENSG00000139220.12	ENST00000545296.2	protein_coding	78.8491	1.07214	0.277666	0.00202855
RP11-1109M24.11	ENSG00000266172.1	ENST00000583831.1	pseudogene	15.6298	-1.43113	0.370758	0.00203605
ABCA17P	ENSG00000238098.4	ENST00000505660.1	pseudogene	34.5966	-1.25835	0.326025	0.00203821
DMC1	ENSG00000100206.5	ENST00000478820.1	protein_coding	21.3676	-1.09055	0.2826	0.00204196
ARHGEF7	ENSG00000102606.13	ENST00000426073.2	protein_coding	7.19429	-1.54331	0.400249	0.00206084
CR381653.1	ENSG00000263839.1	ENST00000580016.1	miRNA	5.70599	-1.75038	0.453971	0.00206183
SLC52A1	ENSG00000132517.10	ENST00000424747.1	protein_coding	11.0644	-1.3679	0.355298	0.00209788
CHAD	ENSG00000136457.5	ENST00000258969.4	protein_coding	12.2099	-1.43622	0.373089	0.00210107
ZNF276	ENSG00000158805.7	ENST00000569426.1	protein_coding	2.90069	-1.9029	0.494918	0.00212802
ANGPTL6	ENSG00000130812.6	ENST00000589181.1	protein_coding	37.1003	-1.17303	0.30509	0.00212802
CORO1A	ENSG00000102879.11	ENST00000563778.1	protein_coding	21.1669	-1.04015	0.270532	0.00212802
SLC18A2	ENSG00000165646.7	ENST00000298472.5	protein_coding	3.42506	-1.9666	0.511654	0.00213343
MPG	ENSG00000103152.7	ENST00000397817.1	protein_coding	10.2348	-1.4475	0.376947	0.00215573
U1	ENSG00000201142.1	ENST00000364272.1	snRNA	2.78168	-1.94337	0.506183	0.00215874
C9orf172	ENSG00000232434.1	ENST00000436881.1	protein_coding	7.35483	-1.4967	0.39004	0.00217265
VWCE	ENSG00000167992.8	ENST00000538579.1	protein_coding	41.7822	-1.2852	0.335128	0.00218621
HAPLN1	ENSG00000145681.6	ENST00000503117.1	protein_coding	14.5779	1.31864	0.344055	0.00220257
PRPH	ENSG00000135406.9	ENST00000530631.1	protein_coding	4.41667	-1.91448	0.499535	0.0022031
CHD2	ENSG00000173575.13	ENST00000554133.1	protein_coding	94.6225	1.11667	0.291589	0.00222069
RP11-120J1.1	ENSG00000225472.1	ENST00000440947.1	antisense	17.506	-1.09085	0.284994	0.00223404
MDFI	ENSG00000112559.9	ENST00000435476.1	protein_coding	4.30635	-1.89254	0.494535	0.00223896
CTB-175P5.4	ENSG00000269416.1	ENST00000601293.1	lincRNA	16.7041	-1.62486	0.424921	0.00226031
RBFOX1	ENSG00000078328.15	ENST00000570626.1	protein_coding	19.2288	1.053	0.275376	0.00226037
PRSS27	ENSG00000172382.5	ENST00000562249.1	protein_coding	21.9931	-1.13174	0.296112	0.00227208
ART5	ENSG00000167311.9	ENST00000397068.3	protein_coding	8.42199	-1.85728	0.486437	0.00229936
NXNL2	ENSG00000130045.11	ENST00000478686.1	protein_coding	25.3003	-1.0592	0.277741	0.00232634
FAM20A	ENSG00000108950.7	ENST00000590074.1	protein_coding	35.5968	-1.00815	0.264346	0.00232634
KIF7	ENSG00000166813.10	ENST00000394412.3	protein_coding	55.6782	-1.11336	0.29199	0.00233033
WNT7B	ENSG00000188064.5	ENST00000410058.1	protein_coding	21.4798	-1.35484	0.355783	0.00236299
GYPC	ENSG00000136732.10	ENST00000259254.4	protein_coding	9.45589	-1.42906	0.37535	0.00236839
GBX1	ENSG00000164900.4	ENST00000297537.4	protein_coding	8.4924	-1.71088	0.449715	0.00238426
LOXL2	ENSG00000134013.11	ENST00000524168.1	protein_coding	23.4841	-1.19531	0.314221	0.00238545
CCNJL	ENSG00000135083.10	ENST00000520748.1	protein_coding	26.5265	-1.36605	0.3594	0.00240817
MIR3191	ENSG00000265134.1	ENST00000577414.1	miRNA	17.6141	-1.357	0.357075	0.00241231
RAC3	ENSG00000169750.4	ENST00000580965.1	protein_coding	42.6307	-1.15707	0.304495	0.00241356
RRM2	ENSG00000171848.9	ENST00000461327.1	protein_coding	10.9314	-1.66096	0.437589	0.00244195
CCDC105	ENSG00000160994.3	ENST00000292574.3	protein_coding	30.4347	-1.05844	0.278849	0.00244195
ANK3	ENSG00000151150.15	ENST00000510382.1	protein_coding	8.67167	-1.539	0.405879	0.00246979
CCDC137	ENSG00000185298.8	ENST00000571916.1	protein_coding	6.68874	-1.46538	0.38668	0.00248485
SLC12A9	ENSG00000146828.13	ENST00000461016.1	protein_coding	6.10746	-1.6463	0.434549	0.00249274
SNHG14	ENSG00000224078.6	ENST00000549804.2	processed_transcript	2.53053	-1.93343	0.510614	0.00250539
EFS	ENSG00000100842.8	ENST00000351354.3	protein_coding	6.91329	-1.84399	0.487039	0.00250714
BIK	ENSG00000100290.2	ENST00000216115.2	protein_coding	8.69096	-1.69381	0.447509	0.0025139
COX6B2	ENSG00000160471.7	ENST00000590900.1	protein_coding	3.77221	-1.87322	0.494978	0.00251778
RP11-407G23.1	ENSG00000260148.1	ENST00000565829.1	antisense	40.2944	-1.27114	0.335888	0.00251778
NFATC4	ENSG00000100968.9	ENST00000422617.3	protein_coding	24.5722	-1.07527	0.284271	0.00252694
FAM132B	ENSG00000178752.11	ENST00000486834.1	protein_coding	3.38082	-1.95395	0.516715	0.00253332
ANXA2	ENSG00000182718.11	ENST00000451270.2	protein_coding	11.0062	-1.52262	0.402792	0.00254323
GDNF-AS1	ENSG00000248587.2	ENST00000503382.2	lincRNA	13.3376	-1.47046	0.389054	0.00254757
FAM3B	ENSG00000183844.12	ENST00000398647.3	protein_coding	3.5627	-1.90102	0.503112	0.00255387
CR1	ENSG00000203710.6	ENST00000400960.2	protein_coding	12.7374	-1.58752	0.420795	0.0025954
AGTR1	ENSG00000144891.13	ENST00000349243.3	protein_coding	7.59268	-1.51434	0.40139	0.0025954
TDO2	ENSG00000151790.4	ENST00000507590.1	protein_coding	15.9105	1.27636	0.338446	0.00260647
PDZRN3	ENSG00000121440.10	ENST00000263666.4	protein_coding	51.1887	-1.01949	0.270336	0.00260647
AP000783.1	ENSG00000254667.1	ENST00000533341.1	protein_coding	17.3596	-1.41397	0.374942	0.00260648
LRRC56	ENSG00000161328.10	ENST00000270115.7	protein_coding	25.4496	-1.38511	0.367565	0.00262484
BRSK2	ENSG00000174672.11	ENST00000382179.1	protein_coding	33.5775	-1.36359	0.361965	0.00263284
SCN5A	ENSG00000183873.11	ENST00000451551.2	protein_coding	16.5474	-1.50153	0.398772	0.00264617
MEIS3P2	ENSG00000188013.5	ENST00000340731.3	pseudogene	12.5272	-1.10969	0.294737	0.00264861
SUN1	ENSG00000164828.13	ENST00000456758.2	protein_coding	48.4349	-1.09351	0.290765	0.0026771
MAFF	ENSG00000185022.7	ENST00000417948.1	protein_coding	38.5853	-1.05022	0.2794	0.00269015
RAB42	ENSG00000188060.6	ENST00000465518.1	protein_coding	9.16665	-1.58246	0.421073	0.00269664
PIEZO1	ENSG00000103335.15	ENST00000301015.9	protein_coding	7.81407	-1.61744	0.430474	0.00270353
RP11-395B7.2	ENSG00000225946.1	ENST00000438198.1	processed_transcript	8.55586	-1.66976	0.444469	0.00270747
TNFRSF18	ENSG00000186891.9	ENST00000328596.6	protein_coding	19.787	-1.48997	0.39669	0.00271069
DNAH11	ENSG00000105877.12	ENST00000328843.6	protein_coding	10.9328	-1.75243	0.466644	0.00271537
BACH1	ENSG00000156273.11	ENST00000286800.3	protein_coding	61.0024	-1.05432	0.280805	0.00272059
LIMD2	ENSG00000136490.4	ENST00000578402.1	protein_coding	27.5311	-1.1409	0.303907	0.00272456
CDC42BPA	ENSG00000143776.14	ENST00000366767.3	protein_coding	83.6913	1.00536	0.267826	0.00272633
IP6K2	ENSG00000068745.10	ENST00000450045.1	protein_coding	16.2086	1.27646	0.340258	0.00274131
PTGER3	ENSG00000050628.16	ENST00000306666.5	protein_coding	34.1018	-1.1705	0.312294	0.00276579
GRIP1	ENSG00000155974.7	ENST00000539540.1	protein_coding	74.3918	1.05433	0.281549	0.00278785
TSHR	ENSG00000165409.11	ENST00000298171.2	protein_coding	17.1655	-1.21662	0.324921	0.00279117
CHRNB1	ENSG00000170175.6	ENST00000536404.2	protein_coding	2.16246	-1.91863	0.512836	0.00281192
CASZ1	ENSG00000130940.10	ENST00000478524.1	protein_coding	32.2318	-1.02801	0.274878	0.00282477
ANKRD34B	ENSG00000189127.3	ENST00000508916.1	protein_coding	17.333	-1.44769	0.387128	0.00282691
ACSF2	ENSG00000167107.8	ENST00000506085.1	protein_coding	5.41715	-1.72269	0.460763	0.00283149
SLC9A9	ENSG00000181804.10	ENST00000316549.6	protein_coding	51.2339	1.10287	0.295482	0.00288326
SLC38A3	ENSG00000188338.10	ENST00000541861.1	processed_transcript	8.78232	-1.29052	0.346056	0.0029071
LMO3	ENSG00000048540.10	ENST00000546279.1	protein_coding	78.3744	1.21427	0.325639	0.00290965
RP11-413E6.7	ENSG00000236138.4	ENST00000489078.1	pseudogene	11.5113	-1.69566	0.454862	0.00291815
EBF4	ENSG00000088881.15	ENST00000481662.1	protein_coding	4.15578	-1.8711	0.502276	0.0029397
PRKD3	ENSG00000115825.5	ENST00000477132.1	protein_coding	8.82192	-1.75283	0.470664	0.00294876
RP11-326C3.7	ENSG00000254910.1	ENST00000526612.1	antisense	14.4988	-1.50621	0.404439	0.00294876
PXDN	ENSG00000130508.6	ENST00000433670.1	protein_coding	33.0394	-1.28506	0.345066	0.00294876
CRYBA2	ENSG00000163499.7	ENST00000392096.2	protein_coding	11.7515	-1.32742	0.356756	0.00298067
RP11-79E3.2	ENSG00000250723.1	ENST00000506650.1	processed_transcript	10.7761	1.737	0.467177	0.00300359
RGCC	ENSG00000102760.12	ENST00000379359.3	protein_coding	51.8407	-1.15978	0.311939	0.0030039
MAP4K2	ENSG00000168067.7	ENST00000493428.1	protein_coding	3.85478	-1.76323	0.474296	0.00300714
C19orf24	ENSG00000228300.9	ENST00000409293.4	protein_coding	13.5803	-1.30936	0.35262	0.00303738
TSKU	ENSG00000182704.6	ENST00000525167.1	protein_coding	57.7968	-1.24786	0.336227	0.0030534
ARHGAP31-AS1	ENSG00000241155.1	ENST00000466292.1	antisense	49.3802	-1.18784	0.320211	0.00306863
PLAGL1	ENSG00000118495.13	ENST00000437412.1	protein_coding	18.4099	-1.41397	0.381228	0.00307113
CD34	ENSG00000174059.12	ENST00000537704.1	protein_coding	14.6847	-1.36644	0.368416	0.00307113
MIXL1	ENSG00000185155.7	ENST00000366810.5	protein_coding	6.61164	-1.76906	0.477259	0.00308802
MATN1	ENSG00000162510.5	ENST00000477320.1	protein_coding	24.7273	-1.18327	0.319201	0.00308802
RP11-10C24.1	ENSG00000271020.1	ENST00000605513.1	lincRNA	20.1933	1.19724	0.323068	0.00309661
MALL	ENSG00000144063.3	ENST00000424988.1	protein_coding	9.73576	-1.39439	0.376308	0.00310079
CR536603.1	ENSG00000265610.1	ENST00000578136.1	miRNA	21.0254	-1.41323	0.381554	0.00310582
MSANTD1	ENSG00000188981.6	ENST00000510580.1	protein_coding	8.3928	-1.2925	0.349024	0.00311249
CHP2	ENSG00000166869.2	ENST00000300113.2	protein_coding	11.0984	-1.45574	0.393684	0.00316213
PROKR1	ENSG00000169618.4	ENST00000303786.3	protein_coding	19.3218	-1.30804	0.353749	0.00316277
IL17RA	ENSG00000177663.9	ENST00000459971.1	protein_coding	13.0446	-1.229	0.332665	0.00319104
SLC5A2	ENSG00000140675.8	ENST00000568891.1	protein_coding	38.3087	-1.21392	0.328889	0.0032192
LMO7	ENSG00000136153.14	ENST00000533305.1	protein_coding	19.0551	-1.29125	0.349957	0.00322948
DNAJA4	ENSG00000140403.8	ENST00000394855.3	protein_coding	11.9606	-1.11124	0.30123	0.00323676
LRP2	ENSG00000081479.8	ENST00000443831.1	protein_coding	22.7138	-1.19947	0.325496	0.00327246
PPP1R3B	ENSG00000173281.4	ENST00000310455.3	protein_coding	13.9944	-1.34442	0.365108	0.00329697
DUX4L16	ENSG00000258567.1	ENST00000555130.1	pseudogene	4.59547	-1.68463	0.457726	0.00331509
HBA2	ENSG00000188536.8	ENST00000397806.1	protein_coding	18.0696	-1.12463	0.305755	0.00333192
PITPNM1	ENSG00000110697.8	ENST00000528559.1	protein_coding	5.17072	-1.61423	0.438877	0.00333265
LTBP3	ENSG00000168056.10	ENST00000530866.1	protein_coding	16.2989	-1.13633	0.309015	0.00333909
GDNF	ENSG00000168621.10	ENST00000326524.2	protein_coding	12.4129	-1.43584	0.39093	0.00338542
FAM114A1	ENSG00000197712.7	ENST00000358869.2	protein_coding	18.3583	-1.16898	0.31845	0.00340353
DHRS3	ENSG00000162496.4	ENST00000430996.1	protein_coding	9.25691	-1.21322	0.330749	0.00343015
ZBTB46	ENSG00000130584.6	ENST00000460757.1	protein_coding	27.9293	-1.02796	0.28025	0.00343054
P2RY1	ENSG00000169860.4	ENST00000305097.3	protein_coding	44.9629	-1.07639	0.293488	0.00343381
CARTPT	ENSG00000164326.4	ENST00000296777.4	protein_coding	20.1412	-1.51164	0.412365	0.00344884
ITGB4	ENSG00000132470.9	ENST00000579662.1	protein_coding	4.68571	-1.61334	0.440146	0.00344981
UPK3A	ENSG00000100373.5	ENST00000396082.2	protein_coding	20.926	-1.23857	0.33801	0.00345859
SMAGP	ENSG00000170545.12	ENST00000605426.1	protein_coding	10.6613	-1.45334	0.397043	0.00349246
EGFLAM	ENSG00000164318.13	ENST00000322350.5	protein_coding	10.61	-1.3934	0.380774	0.00350285
OSMR	ENSG00000145623.8	ENST00000502536.1	protein_coding	5.77776	-1.61149	0.440477	0.00351121
SPHK1	ENSG00000176170.9	ENST00000592299.1	protein_coding	18.2725	-1.1043	0.301899	0.00351623
OTOP2	ENSG00000183034.8	ENST00000331427.4	protein_coding	2.32853	-1.90043	0.519592	0.00351823
AC005014.5	ENSG00000224280.1	ENST00000432006.1	pseudogene	2.16799	-1.87729	0.513352	0.00352432
CYP26A1	ENSG00000095596.7	ENST00000224356.4	protein_coding	41.2692	-1.12356	0.307257	0.00352511
PPAPDC1A	ENSG00000203805.6	ENST00000398248.1	protein_coding	28.5653	-1.3278	0.363253	0.00353922
WNT11	ENSG00000085741.8	ENST00000529461.1	protein_coding	17.9506	-1.31387	0.359657	0.00356131
IRF4	ENSG00000137265.10	ENST00000380956.4	protein_coding	3.05833	-1.8337	0.502181	0.00357733
MAP2K4	ENSG00000065559.10	ENST00000579089.1	protein_coding	21.097	1.29976	0.35613	0.00359819
VGLL4	ENSG00000144560.9	ENST00000437722.1	protein_coding	3.03034	-1.85505	0.508375	0.00360603
PRKCH	ENSG00000027075.9	ENST00000332981.5	protein_coding	7.94218	-1.71043	0.468775	0.00360603
BCOR	ENSG00000183337.12	ENST00000412952.1	protein_coding	25.659	-1.11863	0.306921	0.00364501
LEF1-AS1	ENSG00000232021.2	ENST00000506314.1	processed_transcript	5.33841	-1.68959	0.463756	0.00365703
GLIPR1	ENSG00000139278.5	ENST00000456650.3	protein_coding	50.5512	1.16265	0.319301	0.00367593
C1orf94	ENSG00000142698.10	ENST00000373374.3	protein_coding	12.3697	-1.27924	0.351601	0.00371067
RP11-53M11.3	ENSG00000254142.2	ENST00000522711.2	processed_transcript	6.58389	-1.54391	0.424737	0.0037427
RASIP1	ENSG00000105538.4	ENST00000599291.1	protein_coding	35.4466	-1.28827	0.354387	0.0037427
SALL4	ENSG00000101115.8	ENST00000483130.1	protein_coding	5.67439	-1.66473	0.458374	0.00377137
CRISP2	ENSG00000124490.9	ENST00000339139.4	protein_coding	7.48106	-1.61688	0.446131	0.00384706
DTNA	ENSG00000134769.17	ENST00000588949.1	protein_coding	12.5827	1.31172	0.362298	0.00388306
RP11-413E6.8	ENSG00000242516.1	ENST00000463183.1	lincRNA	11.7036	-1.62125	0.448748	0.00396699
PLEKHA5	ENSG00000052126.10	ENST00000424268.1	protein_coding	34.7441	1.45178	0.402246	0.00400045
EYA2	ENSG00000064655.14	ENST00000497062.2	protein_coding	9.01695	-1.36643	0.37867	0.00400782
CFTR	ENSG00000001626.9	ENST00000446805.1	protein_coding	23.7974	-1.01835	0.28261	0.00407079
RGS20	ENSG00000147509.9	ENST00000523414.1	protein_coding	15.9544	-1.16094	0.322259	0.00407825
CYP1A1	ENSG00000140465.9	ENST00000379727.3	protein_coding	30.1203	-1.04548	0.290245	0.00408024
GRIN3B	ENSG00000116032.5	ENST00000234389.3	protein_coding	3.23801	-1.78389	0.49531	0.00408571
SLC17A7	ENSG00000104888.5	ENST00000600672.1	protein_coding	13.5543	-1.24057	0.34449	0.00408917
AC006115.3	ENSG00000269793.1	ENST00000594400.1	antisense	7.06431	1.39463	0.387424	0.0041028
SHANK2	ENSG00000162105.11	ENST00000413503.1	protein_coding	7.18142	-1.67635	0.465782	0.00410993
PPP1R18	ENSG00000146112.7	ENST00000274853.3	protein_coding	43.4506	-1.05301	0.292719	0.00412714
C1orf86	ENSG00000162585.11	ENST00000476803.1	protein_coding	11.8975	-1.4564	0.404897	0.00412966
RHPN2	ENSG00000131941.3	ENST00000254260.3	protein_coding	11.214	-1.4526	0.404308	0.00417918
RP11-173B14.5	ENSG00000261105.1	ENST00000568302.1	processed_transcript	22.5841	-1.15327	0.321053	0.00418627
ABTB2	ENSG00000166016.4	ENST00000435224.2	protein_coding	22.6256	-1.19049	0.331551	0.00420504
EDNRA	ENSG00000151617.11	ENST00000324300.5	protein_coding	18.1631	-1.09731	0.305787	0.00422545
ST7L	ENSG00000007341.14	ENST00000369664.1	protein_coding	37.804	1.07053	0.29832	0.00422545
CTB-39G8.2	ENSG00000267446.1	ENST00000589730.1	lincRNA	12.5536	-1.43555	0.400108	0.00423291
NIPAL4	ENSG00000172548.10	ENST00000519946.1	protein_coding	15.2146	-1.16735	0.325547	0.0042614
KIAA0101	ENSG00000166803.5	ENST00000558043.1	protein_coding	12.5298	-1.30902	0.365091	0.00426566
LHCGR	ENSG00000138039.10	ENST00000428232.1	protein_coding	2.36433	-1.81185	0.505538	0.00428181
MT1F	ENSG00000198417.5	ENST00000394501.2	protein_coding	17.9453	-1.18759	0.331435	0.00428822
LINC00599	ENSG00000253230.1	ENST00000518557.1	processed_transcript	33.1478	-1.06173	0.296405	0.0042981
F2R	ENSG00000181104.6	ENST00000505600.1	protein_coding	43.657	-1.20303	0.335901	0.00430381
CTD-2127H9.1	ENSG00000249740.1	ENST00000512519.1	processed_transcript	5.66746	-1.58257	0.441912	0.00430425
AC069368.3	ENSG00000249240.2	ENST00000437723.1	protein_coding	20.4437	-1.62708	0.45438	0.00430517
MATN3	ENSG00000132031.8	ENST00000407540.3	protein_coding	6.89674	-1.76292	0.492889	0.00435506
MATN1-AS1	ENSG00000186056.5	ENST00000414763.1	antisense	39.9404	-1.14144	0.319187	0.00436062
CDC42BPG	ENSG00000171219.8	ENST00000342711.5	protein_coding	4.09683	-1.7783	0.497918	0.00441597
AF186192.5	ENSG00000255085.4	ENST00000528794.3	pseudogene	21.2553	-1.42874	0.400245	0.00443529
MED24	ENSG00000008838.13	ENST00000585306.1	protein_coding	15.18	-1.14061	0.319618	0.00444688
IL17RD	ENSG00000144730.12	ENST00000320057.5	protein_coding	15.0623	-1.09399	0.306737	0.00447585
ACTG1	ENSG00000184009.5	ENST00000575659.1	protein_coding	38.8741	-1.15215	0.323421	0.00453487
ZNF503-AS2	ENSG00000237149.4	ENST00000484411.1	processed_transcript	16.5954	-1.03369	0.290346	0.00456368
SMIM18	ENSG00000253457.1	ENST00000517349.1	protein_coding	28.847	1.20273	0.338071	0.00459512
AC013400.2	ENSG00000228784.2	ENST00000433669.1	lincRNA	9.62809	-1.38315	0.388864	0.00460378
CTD-2384B11.2	ENSG00000225407.3	ENST00000507514.1	processed_transcript	43.4805	-1.20282	0.338162	0.00460378
RP4-813D12.3	ENSG00000226308.1	ENST00000412321.1	processed_transcript	5.39649	-1.48484	0.417696	0.00462492
CHMP2A	ENSG00000130724.4	ENST00000600006.1	protein_coding	20.4688	-1.0202	0.286997	0.00462616
BMP7	ENSG00000101144.8	ENST00000395863.3	protein_coding	6.78423	-1.41334	0.398077	0.00467703
UNC93B1	ENSG00000110057.3	ENST00000531152.1	protein_coding	10.7214	-1.25425	0.353294	0.00467996
TTYH1	ENSG00000167614.9	ENST00000467939.1	protein_coding	4.0985	-1.56748	0.441591	0.00468826
NKPD1	ENSG00000179846.7	ENST00000429338.1	protein_coding	23.9537	-1.01064	0.284899	0.00471832
ANKMY1	ENSG00000144504.11	ENST00000477316.1	protein_coding	17.9127	-1.39131	0.392582	0.00476065
ADPRH	ENSG00000144843.7	ENST00000478399.1	protein_coding	28.2027	-1.0461	0.29536	0.00478989
CDCA7L	ENSG00000164649.15	ENST00000356195.5	protein_coding	28.4847	-1.34339	0.379433	0.00480534
PROC	ENSG00000115718.13	ENST00000402125.2	protein_coding	11.2031	-1.39643	0.394677	0.00484281
CRYGN	ENSG00000127377.4	ENST00000337323.2	protein_coding	8.31761	-1.22021	0.344911	0.00484819
UHRF1	ENSG00000034063.9	ENST00000262952.6	processed_transcript	6.97747	-1.56369	0.442146	0.00486347
FAM181A	ENSG00000140067.6	ENST00000554404.1	protein_coding	10.3942	-1.40637	0.397992	0.00490487
DDIT4L	ENSG00000145358.2	ENST00000502763.1	protein_coding	21.0766	-1.08692	0.307708	0.00492216
RP11-276H7.2	ENSG00000227959.1	ENST00000424774.1	antisense	5.32761	-1.67885	0.47535	0.00492961
UBE2V1	ENSG00000244687.7	ENST00000462217.1	protein_coding	42.7421	1.03174	0.292191	0.00493906
AR	ENSG00000169083.11	ENST00000396044.3	protein_coding	14.2826	-1.08997	0.308867	0.00497303
COL5A1	ENSG00000130635.11	ENST00000371817.3	protein_coding	7.76743	-1.44775	0.410369	0.00498966
CDH1	ENSG00000039068.13	ENST00000422392.2	protein_coding	8.11697	-1.6251	0.460796	0.00500289
ARTN	ENSG00000117407.12	ENST00000438616.3	protein_coding	16.9707	-1.07618	0.305173	0.00500659
HCRTR1	ENSG00000121764.7	ENST00000468521.1	protein_coding	28.9174	-1.41377	0.400919	0.00500688
LYPD1	ENSG00000150551.10	ENST00000397463.2	protein_coding	34.682	-1.09665	0.311014	0.00500855
SPAG5-AS1	ENSG00000227543.3	ENST00000414744.1	processed_transcript	29.8979	-1.14746	0.325443	0.0050105
COL2A1	ENSG00000139219.13	ENST00000337299.6	protein_coding	8.73592	-1.63145	0.462735	0.00501102
ARHGDIA	ENSG00000141522.7	ENST00000583791.1	protein_coding	3.91388	-1.71195	0.485807	0.00503188
KCTD4	ENSG00000180332.5	ENST00000379108.1	protein_coding	18.9852	1.11031	0.315077	0.00503188
GYG2	ENSG00000056998.14	ENST00000381161.1	protein_coding	17.7599	-1.16963	0.332053	0.00505194
FAM182A	ENSG00000125804.9	ENST00000389261.3	processed_transcript	13.4048	-1.28668	0.365327	0.00505668
OSBPL8	ENSG00000091039.12	ENST00000546946.1	protein_coding	14.4272	1.22397	0.347646	0.00507557
RP11-304L19.8	ENSG00000261532.1	ENST00000561544.1	lincRNA	5.98973	-1.55808	0.442684	0.00509416
AQPEP	ENSG00000172901.15	ENST00000357872.4	protein_coding	7.63844	-1.63466	0.464583	0.00511183
RP5-1139B12.3	ENSG00000269934.1	ENST00000602529.1	antisense	32.3826	-1.10291	0.313921	0.00518461
GTPBP3	ENSG00000130299.12	ENST00000594703.1	protein_coding	15.434	-1.09008	0.310494	0.00521952
KCNMB2	ENSG00000197584.7	ENST00000420517.2	protein_coding	53.2714	1.04419	0.297441	0.0052212
TNFRSF10C	ENSG00000173535.9	ENST00000517558.1	protein_coding	4.00565	-1.61841	0.461034	0.0052231
METRNL	ENSG00000176845.8	ENST00000320095.7	protein_coding	14.6518	-1.21579	0.34637	0.00522797
KCP	ENSG00000135253.9	ENST00000460528.1	processed_transcript	8.73094	-1.2955	0.369177	0.00524244
ELL3	ENSG00000128886.7	ENST00000467869.1	protein_coding	9.32888	-1.27619	0.363681	0.00524297
NOL3	ENSG00000140939.10	ENST00000564860.1	protein_coding	27.2806	-1.03172	0.294098	0.00525702
EPPK1	ENSG00000227184.3	ENST00000525985.1	protein_coding	3.22468	-1.74274	0.49688	0.00526656
MLH1	ENSG00000076242.10	ENST00000485889.1	protein_coding	43.184	1.01174	0.288527	0.00527741
FAM160A1	ENSG00000164142.11	ENST00000511501.1	protein_coding	21.7912	-1.06418	0.30363	0.00530005
VAV2	ENSG00000160293.12	ENST00000371851.1	protein_coding	59.877	-1.20379	0.343696	0.00533632
SLC6A2	ENSG00000103546.14	ENST00000379906.2	protein_coding	5.60123	-1.49308	0.426313	0.00533853
PVRL2	ENSG00000130202.5	ENST00000252485.4	protein_coding	49.021	-1.25401	0.358105	0.00534608
CHST8	ENSG00000124302.7	ENST00000604556.1	protein_coding	41.2669	-1.02156	0.291736	0.00534649
PRTG	ENSG00000166450.7	ENST00000389286.4	protein_coding	30.9206	-1.15942	0.331373	0.00538562
ABCB4	ENSG00000005471.11	ENST00000265723.4	protein_coding	6.43769	-1.50679	0.430983	0.00542351
CGNL1	ENSG00000128849.9	ENST00000281282.5	protein_coding	17.5499	-1.33039	0.381367	0.00553725
MXRA8	ENSG00000162576.11	ENST00000309212.6	protein_coding	2.16941	-1.80611	0.517775	0.00554067
PSTPIP2	ENSG00000152229.14	ENST00000587042.1	protein_coding	19.5939	-1.3929	0.399473	0.00556443
NODAL	ENSG00000156574.5	ENST00000287139.3	protein_coding	5.51079	-1.73027	0.49636	0.00557522
COL9A2	ENSG00000049089.9	ENST00000417105.1	protein_coding	12.5489	-1.54158	0.442359	0.0055914
U1	ENSG00000252105.1	ENST00000516296.1	snRNA	8.68069	-1.63418	0.469324	0.00563213
MCF2	ENSG00000101977.15	ENST00000370578.4	protein_coding	7.75614	-1.33443	0.383787	0.00570003
STAMBPL1	ENSG00000138134.7	ENST00000468698.1	protein_coding	23.1432	1.11395	0.320493	0.00571824
HDAC4	ENSG00000068024.12	ENST00000496347.1	protein_coding	7.84041	-1.4061	0.404779	0.0057454
VWA2	ENSG00000165816.8	ENST00000603594.1	protein_coding	7.78949	-1.46441	0.421779	0.0057713
ADTRP	ENSG00000111863.7	ENST00000379415.2	protein_coding	3.58279	-1.74596	0.502941	0.00577956
PRR5L	ENSG00000135362.9	ENST00000530050.1	protein_coding	14.8932	-1.156	0.333021	0.00578361
AC092933.4	ENSG00000213358.3	ENST00000393644.3	pseudogene	14.8492	-1.11597	0.321505	0.00578617
SPTLC3	ENSG00000172296.8	ENST00000378194.4	protein_coding	2.32347	-1.76851	0.509697	0.00580726
USH1G	ENSG00000182040.4	ENST00000319642.1	protein_coding	4.59763	-1.67114	0.481689	0.0058105
FAM196A	ENSG00000188916.4	ENST00000522781.1	protein_coding	51.3569	-1.15628	0.333271	0.0058105
REXO1L11P	ENSG00000223524.2	ENST00000425429.2	protein_coding	21.0672	-1.37024	0.394978	0.00581229
SMIM20	ENSG00000250317.4	ENST00000522137.1	protein_coding	7.08639	1.62572	0.468632	0.00581344
PRR18	ENSG00000176381.4	ENST00000529616.1	protein_coding	10.5467	-1.29685	0.37413	0.00585829
AC026471.6	ENSG00000260740.2	ENST00000565137.1	antisense	22.9046	-1.42848	0.412173	0.00586664
CTC-241F20.4	ENSG00000268186.1	ENST00000600941.1	lincRNA	13.2213	-1.23304	0.355786	0.00586677
RP11-449L23.2	ENSG00000264985.1	ENST00000583547.1	antisense	3.44948	-1.7481	0.504503	0.0058745
GPR126	ENSG00000112414.10	ENST00000415128.2	protein_coding	24.5681	-1.02652	0.29655	0.00593417
ODF3B	ENSG00000177989.9	ENST00000469660.1	protein_coding	3.7823	-1.68319	0.486537	0.00596927
CALCR	ENSG00000004948.9	ENST00000359558.2	protein_coding	8.08271	-1.39116	0.402151	0.0059706
SHISA3	ENSG00000178343.4	ENST00000319234.4	protein_coding	16.3095	-1.34041	0.387479	0.0059706
DUX4L14	ENSG00000258514.1	ENST00000555635.1	pseudogene	4.51861	-1.74702	0.505459	0.00601039
LRRC32	ENSG00000137507.7	ENST00000260061.5	protein_coding	12.5304	-1.41869	0.410582	0.0060258
MIR574	ENSG00000207944.1	ENST00000385209.1	miRNA	17.1498	-1.175	0.340072	0.00602745
DUX4L5	ENSG00000259063.2	ENST00000554668.1	protein_coding	5.82574	-1.65514	0.479139	0.00603896
MIR3687	ENSG00000264063.1	ENST00000577708.1	miRNA	54.965	-1.50324	0.435234	0.00604321
CTB-35F21.2	ENSG00000249131.1	ENST00000515306.1	lincRNA	5.46053	-1.4561	0.421692	0.00605473
ALOX12	ENSG00000108839.7	ENST00000251535.6	protein_coding	4.13633	-1.66345	0.482029	0.00607752
SYK	ENSG00000165025.10	ENST00000375747.1	protein_coding	6.03105	-1.58488	0.459908	0.00613885
PPP1R13L	ENSG00000104881.10	ENST00000591986.1	protein_coding	4.2832	-1.73839	0.50458	0.00615206
AC012457.2	ENSG00000230452.1	ENST00000431650.1	antisense	10.3965	-1.17523	0.341273	0.00617686
FAM41C	ENSG00000230368.2	ENST00000432963.1	lincRNA	18.0641	-1.11326	0.3233	0.00617807
CTB-109A12.1	ENSG00000251405.2	ENST00000519499.1	processed_transcript	15.2128	-1.13818	0.330803	0.00622775
CPEB3	ENSG00000107864.10	ENST00000412050.4	protein_coding	39.5866	1.1648	0.338651	0.00624766
FUOM	ENSG00000148803.7	ENST00000478895.1	protein_coding	6.72753	-1.75387	0.510553	0.0063151
WNT4	ENSG00000162552.9	ENST00000441048.1	protein_coding	5.96908	-1.63614	0.476433	0.00633064
RP1-122P22.2	ENSG00000233895.1	ENST00000432334.1	lincRNA	31.2141	-1.10371	0.321562	0.00636673
STEAP4	ENSG00000127954.8	ENST00000301959.5	protein_coding	5.69301	-1.4506	0.42268	0.00637034
AC079776.3	ENSG00000237574.1	ENST00000450840.1	processed_transcript	13.6362	-1.25771	0.366492	0.00637034
DYDC1	ENSG00000170788.9	ENST00000454362.1	protein_coding	44.5374	-1.11752	0.325614	0.00637034
CTD-3065J16.6	ENSG00000204791.4	ENST00000528912.1	antisense	4.37591	-1.70294	0.496497	0.00640105
AC009133.15	ENSG00000259952.1	ENST00000566537.1	antisense	51.6331	-1.00601	0.29336	0.00641093
U3	ENSG00000212195.1	ENST00000390893.1	snoRNA	17.8687	1.20868	0.352501	0.00641779
TMSB15A	ENSG00000158164.6	ENST00000289373.4	protein_coding	14.591	-1.38394	0.403638	0.00642067
ARSD	ENSG00000006756.11	ENST00000381154.1	protein_coding	26.1603	-1.26315	0.369005	0.00650435
C20orf166-AS1	ENSG00000174403.11	ENST00000436101.1	antisense	10.5483	-1.38275	0.404006	0.00651345
ALDH1A3	ENSG00000184254.11	ENST00000557963.1	protein_coding	14.9265	-1.05236	0.307504	0.0065201
LRAT	ENSG00000121207.7	ENST00000502525.1	protein_coding	4.96981	-1.49978	0.438468	0.00655301
ASCL2	ENSG00000183734.4	ENST00000331289.4	protein_coding	13.3351	-1.18397	0.346197	0.0065624
RP11-561O23.5	ENSG00000234394.3	ENST00000429953.2	lincRNA	16.3678	1.1245	0.328902	0.00657871
AC022182.1	ENSG00000254777.1	ENST00000526936.1	lincRNA	13.994	-1.1789	0.344849	0.00658705
NTRK3	ENSG00000140538.11	ENST00000559188.1	protein_coding	12.5465	-1.31127	0.383821	0.00662381
ZIC4	ENSG00000174963.13	ENST00000462748.2	protein_coding	2.26368	-1.76924	0.518782	0.00673133
F7	ENSG00000057593.9	ENST00000479674.1	protein_coding	13.5047	-1.29427	0.37951	0.00673133
EVA1A	ENSG00000115363.9	ENST00000410113.1	protein_coding	12.6951	-1.24842	0.366069	0.00673133
SEPHS1P6	ENSG00000213938.3	ENST00000443084.1	pseudogene	21.9356	-1.07353	0.315119	0.00678821
PRCD	ENSG00000214140.6	ENST00000587289.1	protein_coding	16.8061	-1.10505	0.324702	0.00684736
MTUS1	ENSG00000129422.9	ENST00000297488.6	protein_coding	40.7733	1.01629	0.298943	0.00691621
RP1-85D24.3	ENSG00000271365.1	ENST00000605663.1	pseudogene	11.1563	-1.08017	0.317934	0.00695751
TEKT3	ENSG00000125409.8	ENST00000395931.2	protein_coding	7.7532	-1.40769	0.414511	0.00697863
SLC5A8	ENSG00000256870.2	ENST00000536262.2	protein_coding	15.5839	-1.14051	0.336003	0.00700955
UGT3A2	ENSG00000168671.5	ENST00000282507.3	protein_coding	4.44805	-1.60356	0.473015	0.00707775
DLL4	ENSG00000128917.5	ENST00000559440.1	protein_coding	14.2713	-1.42588	0.420669	0.00708633
CAMK2B	ENSG00000058404.15	ENST00000470984.1	protein_coding	21.394	-1.08752	0.320911	0.00709498
RP5-1029K10.4	ENSG00000250310.1	ENST00000503624.1	antisense	14.0026	-1.0594	0.31266	0.00710294
ZFP36	ENSG00000128016.4	ENST00000248673.3	protein_coding	14.5209	-1.1171	0.329737	0.00711073
STON1	ENSG00000243244.1	ENST00000404752.1	protein_coding	24.2431	-1.31049	0.386939	0.00711262
RP11-432I5.2	ENSG00000260593.1	ENST00000562763.1	antisense	3.55947	-1.63783	0.483694	0.00712336
TNNT1	ENSG00000105048.12	ENST00000589226.1	protein_coding	2.65147	-1.73784	0.51327	0.00712712
RP11-353N4.4	ENSG00000223759.1	ENST00000443602.1	processed_transcript	9.80306	-1.47169	0.434876	0.00715651
WEE1	ENSG00000166483.6	ENST00000299613.6	protein_coding	14.1242	-1.32635	0.39218	0.00719098
T	ENSG00000164458.5	ENST00000366876.2	protein_coding	5.07454	-1.57581	0.466371	0.00726167
PROM1	ENSG00000007062.7	ENST00000514967.1	protein_coding	22.6982	-1.50276	0.444999	0.00729397
EPS8	ENSG00000151491.8	ENST00000281172.5	protein_coding	59.5718	-1.0064	0.298092	0.00730452
ZNF788	ENSG00000214189.3	ENST00000397755.2	protein_coding	7.43615	-1.43128	0.424221	0.00734498
AJ003147.9	ENSG00000262668.1	ENST00000576468.1	antisense	24.2861	-1.42035	0.421025	0.00735195
MYD88	ENSG00000172936.8	ENST00000416282.2	protein_coding	32.6653	-1.14751	0.340179	0.00735715
PRDM14	ENSG00000147596.3	ENST00000426346.1	protein_coding	2.28296	-1.75437	0.520095	0.00735842
BRICD5	ENSG00000182685.3	ENST00000328540.3	protein_coding	5.63435	-1.52412	0.452644	0.00746593
SPATA13	ENSG00000182957.10	ENST00000488060.1	protein_coding	8.09414	-1.20119	0.356735	0.00746593
PLAC9	ENSG00000189129.8	ENST00000372267.2	protein_coding	10.973	-1.15564	0.343547	0.00752356
TSPAN3	ENSG00000140391.10	ENST00000558745.1	protein_coding	21.4358	-1.01785	0.302891	0.00759451
PTH2R	ENSG00000144407.5	ENST00000272847.2	protein_coding	20.9148	-1.14113	0.339902	0.00766577
BIRC5	ENSG00000089685.9	ENST00000301633.4	protein_coding	12.0476	-1.26456	0.376816	0.00769159
RP11-611D20.2	ENSG00000237886.1	ENST00000429224.1	antisense	6.35929	-1.30216	0.388151	0.00771509
ALOX5	ENSG00000012779.6	ENST00000374391.2	protein_coding	9.89953	-1.31568	0.392249	0.00772491
LHFPL3	ENSG00000187416.7	ENST00000424859.1	protein_coding	50.206	-1.08141	0.322555	0.00775631
FAM109B	ENSG00000177096.4	ENST00000321753.3	protein_coding	17.2869	-1.0731	0.320145	0.00776927
DUX4L17	ENSG00000259154.1	ENST00000557360.1	pseudogene	9.56064	-1.60541	0.47937	0.00783081
CLEC18A	ENSG00000157322.12	ENST00000288040.6	protein_coding	4.29177	-1.66259	0.496591	0.00783853
FAM150B	ENSG00000189292.11	ENST00000401489.2	protein_coding	12.7187	-1.09267	0.326614	0.00787338
KRT8	ENSG00000170421.7	ENST00000546900.1	protein_coding	2.95703	-1.61132	0.481726	0.00788454
IL17RB	ENSG00000056736.5	ENST00000475124.1	protein_coding	18.4455	-1.21313	0.362728	0.0078872
RP4-798C17.6	ENSG00000244479.2	ENST00000470435.1	antisense	5.437	-1.56269	0.467469	0.00791821
PTGER4P3	ENSG00000239684.2	ENST00000458150.2	pseudogene	4.09317	-1.53348	0.459094	0.00796135
GPRC5A	ENSG00000013588.5	ENST00000542056.1	protein_coding	20.1031	-1.44511	0.432763	0.0079772
CHST14	ENSG00000169105.6	ENST00000559991.1	protein_coding	11.7972	-1.3961	0.418291	0.00800781
RARG	ENSG00000172819.12	ENST00000552901.1	protein_coding	24.5409	-1.05992	0.317632	0.00801731
TNRC18	ENSG00000182095.10	ENST00000434361.1	protein_coding	2.46249	-1.69842	0.509321	0.00806117
AC092661.1	ENSG00000236922.4	ENST00000437514.1	lincRNA	12.5589	1.3509	0.405122	0.00806282
APCDD1L	ENSG00000198768.6	ENST00000425773.1	protein_coding	3.22751	-1.70954	0.512903	0.00809879
RP11-429J17.6	ENSG00000203499.6	ENST00000533004.1	processed_transcript	17.391	-1.00939	0.303167	0.00817462
PAX6	ENSG00000007372.15	ENST00000379111.2	protein_coding	7.85979	-1.27473	0.382872	0.00817464
SLC16A12	ENSG00000152779.12	ENST00000341233.4	protein_coding	16.6364	-1.46633	0.4409	0.00825531
MYBL2	ENSG00000101057.11	ENST00000217026.4	protein_coding	15.3236	-1.19681	0.359938	0.00827196
SLC39A13	ENSG00000165915.9	ENST00000524928.1	protein_coding	11.0196	-1.37028	0.412143	0.00827486
REXO1L1	ENSG00000205176.2	ENST00000379010.2	protein_coding	6.97061	-1.48952	0.448167	0.00829576
2010-03-02	ENSG00000173926.5	ENST00000515241.1	protein_coding	2.61663	-1.7068	0.513561	0.00829773
CXCL6	ENSG00000124875.5	ENST00000503446.1	protein_coding	9.61606	-1.27172	0.382704	0.00830331
GNA14	ENSG00000156049.6	ENST00000341700.6	protein_coding	14.4714	-1.22359	0.368215	0.00830331
NGFR	ENSG00000064300.4	ENST00000509200.1	protein_coding	6.2525	-1.35265	0.407143	0.00831676
ANKRD60	ENSG00000124227.4	ENST00000371167.3	protein_coding	17.0074	-1.14698	0.345277	0.00831676
OXCT2P1	ENSG00000237624.1	ENST00000447263.1	pseudogene	22.7963	-1.0492	0.31583	0.00831676
AL132709.1	ENSG00000230805.2	ENST00000556035.1	lincRNA	3.25655	-1.60336	0.482767	0.00832549
DYDC2	ENSG00000133665.8	ENST00000444807.2	protein_coding	18.1226	-1.15024	0.346473	0.00835269
RP11-501J20.5	ENSG00000225936.1	ENST00000425264.1	antisense	2.82963	-1.66244	0.500835	0.00835971
ZNF679	ENSG00000197123.5	ENST00000255746.4	protein_coding	2.11865	-1.68429	0.507592	0.00838328
FN1	ENSG00000115414.14	ENST00000323926.6	protein_coding	10.5732	-1.32737	0.4002	0.0084091
MIR3648	ENSG00000264462.1	ENST00000581792.1	miRNA	66.3722	-1.45587	0.439067	0.00843237
RP4-742J24.2	ENSG00000236526.1	ENST00000439529.1	antisense	99.0799	1.05293	0.317566	0.0084362
LL22NC03-13G6.2	ENSG00000224404.1	ENST00000450365.1	lincRNA	27.1867	1.09407	0.330187	0.00847567
RP11-1124B17.1	ENSG00000264026.1	ENST00000577573.1	processed_transcript	13.5005	-1.02036	0.308163	0.00852729
GRASP	ENSG00000161835.6	ENST00000546756.1	protein_coding	8.8378	-1.54221	0.465845	0.00853751
NOS3	ENSG00000164867.6	ENST00000473057.1	protein_coding	8.52945	-1.28382	0.38779	0.00853751
DUX4L3	ENSG00000259034.2	ENST00000557656.2	protein_coding	4.96194	-1.6785	0.507339	0.00858221
HSPA4L	ENSG00000164070.6	ENST00000439123.2	protein_coding	33.018	-1.03352	0.312471	0.00860268
PPP1R3G	ENSG00000219607.2	ENST00000405617.2	protein_coding	25.5059	-1.01784	0.307888	0.00863815
RPL18A	ENSG00000105640.8	ENST00000600238.1	protein_coding	16.2354	-1.11126	0.336458	0.008707
KIAA0040	ENSG00000235750.5	ENST00000563563.2	protein_coding	9.09999	-1.2582	0.381022	0.00872065
2010-09-08	ENSG00000184640.12	ENST00000591198.1	protein_coding	14.9837	-1.17271	0.355168	0.00872774
B3GNT6	ENSG00000198488.6	ENST00000421061.1	protein_coding	10.986	-1.22426	0.370926	0.00876132
AP001046.5	ENSG00000237989.1	ENST00000442815.1	processed_transcript	4.66342	-1.45519	0.441433	0.00885968
RP11-536C10.14	ENSG00000258076.1	ENST00000549567.1	pseudogene	2.63722	-1.65857	0.503504	0.00890025
BLM	ENSG00000197299.6	ENST00000558599.1	protein_coding	6.66374	1.28948	0.391923	0.00900114
DLX3	ENSG00000064195.7	ENST00000512495.2	protein_coding	4.77004	-1.62911	0.495175	0.00900368
AC079776.2	ENSG00000214100.4	ENST00000397540.3	pseudogene	12.3003	-1.18696	0.36114	0.00907032
MIR4783	ENSG00000264075.1	ENST00000580343.1	miRNA	10.1874	-1.34025	0.407941	0.00909623
RP11-547D24.3	ENSG00000226969.1	ENST00000449154.1	antisense	3.07383	-1.57473	0.479427	0.00910968
PRDM16	ENSG00000142611.11	ENST00000270722.5	protein_coding	3.6875	-1.66268	0.506361	0.00913139
LA16c-313D11.9	ENSG00000260394.2	ENST00000567091.1	antisense	23.3052	-1.0465	0.318997	0.00920068
ATP12A	ENSG00000075673.7	ENST00000381946.3	protein_coding	20.6762	-1.17067	0.356926	0.00921887
EPHA2	ENSG00000142627.9	ENST00000461614.1	protein_coding	17.405	-1.0284	0.313745	0.00925798
BOK	ENSG00000176720.3	ENST00000318407.3	protein_coding	26.8995	-1.41106	0.43088	0.00931963
DUOX1	ENSG00000137857.13	ENST00000321429.4	protein_coding	2.47424	-1.70239	0.519964	0.00933879
ARHGAP27	ENSG00000159314.7	ENST00000527678.1	protein_coding	7.57266	-1.2776	0.390268	0.00934428
GNG11	ENSG00000127920.4	ENST00000248564.4	protein_coding	9.57696	-1.20552	0.368468	0.00938874
NOTUM	ENSG00000185269.7	ENST00000489218.1	protein_coding	4.1862	-1.66726	0.509809	0.00942565
STON1-GTF2A1L	ENSG00000068781.16	ENST00000402114.2	protein_coding	16.3482	-1.32654	0.405782	0.00945592
SLCO5A1	ENSG00000137571.5	ENST00000530307.1	protein_coding	30.9543	-1.28185	0.392203	0.00946932
TNFSF11	ENSG00000120659.10	ENST00000544862.1	protein_coding	3.9659	-1.66839	0.510615	0.00948265
NR4A2	ENSG00000153234.9	ENST00000406048.2	protein_coding	7.16125	-1.32678	0.406076	0.00948435
MSL3	ENSG00000005302.13	ENST00000483645.1	protein_coding	5.46139	1.43743	0.440914	0.00966368
ECHDC3	ENSG00000134463.10	ENST00000420401.1	protein_coding	21.682	-1.20742	0.370395	0.00966735
RP11-286N22.10	ENSG00000255931.1	ENST00000534856.1	lincRNA	14.5532	1.15165	0.353398	0.0096974
ZNF788	ENSG00000188474.6	ENST00000339302.4	protein_coding	7.47357	-1.37733	0.422716	0.00971008
AP000866.1	ENSG00000215942.2	ENST00000401123.2	miRNA	12.1022	-1.29572	0.398011	0.00977091
CGB7	ENSG00000196337.6	ENST00000377280.3	protein_coding	3.8662	-1.59057	0.489006	0.00983137
PRELP	ENSG00000188783.5	ENST00000343110.2	protein_coding	20.4787	1.34478	0.413426	0.00983137
PNMT	ENSG00000141744.3	ENST00000394246.1	protein_coding	19.4217	-1.1554	0.355295	0.00984327
RAB26	ENSG00000167964.8	ENST00000561600.1	protein_coding	25.599	-1.07569	0.330884	0.00986618
FER1L6-AS2	ENSG00000253868.2	ENST00000520031.1	antisense	4.14108	1.47825	0.454735	0.00987055
SEMA3G	ENSG00000010319.2	ENST00000475739.1	protein_coding	2.28177	-1.66328	0.511747	0.00988014
NAPA	ENSG00000105402.3	ENST00000601927.1	protein_coding	4.52529	-1.50981	0.464578	0.00988848
PTRF	ENSG00000177469.12	ENST00000357037.5	protein_coding	7.54696	-1.25182	0.38537	0.00992705
THSD1	ENSG00000136114.11	ENST00000349258.4	protein_coding	6.53612	-1.31362	0.404424	0.00993347
RP11-87E22.2	ENSG00000248738.2	ENST00000511897.1	antisense	17.1438	-1.04708	0.322385	0.00993754
RNA28S5	ENSG00000226958.1	ENST00000419932.1	pseudogene	11.1512	-1.32083	0.406996	0.00999936
SPAG5	ENSG00000076382.10	ENST00000578479.1	protein_coding	41.5961	-1.05991	0.326603	0.00999936
