# Supplementary material for: The Role of H3K4me3 in Transcriptional Regulation Is Altered in Huntington’s Disease
Source: PLoS One. 2015 Dec 4;10(12):e0144398. doi: 10.1371/journal.pone.0144398 (PMC4670094; doi:10.1371/journal.pone.0144398)
Supplement: S4 Table — 260 distal peaks with differential H3K4me3 signal are marked as “Yes” in the DE-H3K4me3 column. 3560 distal peaks overlapping at least one enhancer sets are marked as “Yes” in the “putative enhancer peak” column. SE: Standard error. (XLSX) [file pone.0144398.s009.xlsx]

## Sheet: TableS4
chromosome	peak start	peak end	peak ID	# of overlapped Roadmap Epigenomics enhancers in prefrontal cortex	# of overlapped superEnhancer in mid frontal lobe	# of overlapped CAGE-defined enhancers in frontal lobe	# of overlapped cis-eQTLs from brain prefrontal cortex	base mean	log2 fold change	log2 fold change SE	FDR	DE-H3K4me3	putative enhancer peak
chr22	46934412	46934862	chr22_46934412_46934862	1	0	0	0	4.50456	-2.04488	0.449696	0.000415777	Yes	Yes
chr11	75920038	75921018	chr11_75920038_75921018	0	0	2	0	17.9444	-1.98066	0.400237	0.000106724	Yes	Yes
chr1	16339396	16339706	chr1_16339396_16339706	1	0	0	2	4.01114	-1.85077	0.480623	0.00428698	Yes	Yes
chr18	11149579	11150005	chr18_11149579_11150005	1	0	0	0	9.02791	-1.60582	0.379661	0.00136182	Yes	Yes
chr8	143697625	143698543	chr8_143697625_143698543	1	0	0	0	25.5375	-1.50222	0.407782	0.0066813	Yes	Yes
chr19	3403794	3404643	chr19_3403794_3404643	0	1	1	0	10.5895	-1.47918	0.37176	0.0029996	Yes	Yes
chr17	79314960	79315998	chr17_79314960_79315998	1	0	0	0	18.5748	-1.37385	0.333682	0.0019708	Yes	Yes
chr20	62086191	62087210	chr20_62086191_62087210	1	1	0	0	16.1186	-1.33967	0.337872	0.00314089	Yes	Yes
chr17	30818199	30819020	chr17_30818199_30819020	0	1	0	1	21.5138	-1.33883	0.30999	0.000957995	Yes	Yes
chr22	46451766	46452411	chr22_46451766_46452411	0	1	0	2	10.0287	-1.32734	0.366313	0.00797537	Yes	Yes
chr17	34068017	34068735	chr17_34068017_34068735	1	0	0	0	10.8377	-1.29145	0.332839	0.0039261	Yes	Yes
chr3	5024437	5026243	chr3_5024437_5026243	0	1	0	0	44.9896	-1.27184	0.305915	0.00173046	Yes	Yes
chr3	127174614	127175018	chr3_127174614_127175018	1	0	0	0	18.6535	-1.26572	0.309284	0.00213787	Yes	Yes
chr5	139090429	139091002	chr5_139090429_139091002	0	1	1	0	13.3162	-1.25342	0.315082	0.0029996	Yes	Yes
chr19	13123897	13124433	chr19_13123897_13124433	0	1	1	0	9.33716	-1.24029	0.33704	0.00673749	Yes	Yes
chr5	137826716	137827758	chr5_137826716_137827758	0	1	1	0	39.2275	-1.22368	0.27671	0.000659024	Yes	Yes
chr8	144653538	144654254	chr8_144653538_144654254	1	0	0	1	15.3058	-1.17621	0.304576	0.00414227	Yes	Yes
chr1	975169	976278	chr1_975169_976278	1	0	0	0	43.563	-1.12514	0.269119	0.00164049	Yes	Yes
chr1	151684124	151684818	chr1_151684124_151684818	2	1	0	0	14.8248	-1.10727	0.30924	0.00892837	Yes	Yes
chr6	35699222	35700384	chr6_35699222_35700384	0	1	0	0	68.4729	-1.10727	0.295672	0.0056735	Yes	Yes
chr1	151684835	151685935	chr1_151684835_151685935	1	0	0	2	20.6302	-1.08611	0.279011	0.0038148	Yes	Yes
chr22	51143754	51144978	chr22_51143754_51144978	1	1	0	0	35.8621	-1.01909	0.259911	0.00354107	Yes	Yes
chr8	17552417	17555313	chr8_17552417_17555313	0	1	0	1	108.089	1.00743	0.270028	0.00586734	Yes	Yes
chr1	198902524	198906626	chr1_198902524_198906626	0	1	1	0	373.42	1.0133	0.234577	0.000957995	Yes	Yes
chr5	138204624	138212289	chr5_138204624_138212289	0	1	0	5	797.551	1.03092	0.175936	2.65128e-06	Yes	Yes
chr3	141107229	141108926	chr3_141107229_141108926	0	1	0	0	96.0322	1.03358	0.240451	0.0010376	Yes	Yes
chr15	25123016	25123941	chr15_25123016_25123941	0	0	1	0	43.7461	1.03873	0.211886	0.000122129	Yes	Yes
chr6	112364134	112365029	chr6_112364134_112365029	0	1	1	1	41.531	1.04044	0.219869	0.000205606	Yes	Yes
chr7	116659784	116664128	chr7_116659784_116664128	0	1	0	0	403.154	1.04128	0.219637	0.000200698	Yes	Yes
chr8	60028043	60029217	chr8_60028043_60029217	0	1	0	0	27.9057	1.04274	0.268896	0.00393771	Yes	Yes
chr6	28907745	28910148	chr6_28907745_28910148	0	1	0	0	192.573	1.0441	0.168716	6.55575e-07	Yes	Yes
chr12	8112936	8114260	chr12_8112936_8114260	0	1	0	0	80.1687	1.07481	0.202682	2.40679e-05	Yes	Yes
chr9	75747271	75747742	chr9_75747271_75747742	0	1	1	0	15.1711	1.08619	0.28991	0.005668	Yes	Yes
chr3	10743985	10744863	chr3_10743985_10744863	0	1	0	0	44.2797	1.09281	0.286397	0.00472816	Yes	Yes
chr11	64456050	64456502	chr11_64456050_64456502	0	1	0	3	15.2661	1.10061	0.287448	0.00456374	Yes	Yes
chr3	159557300	159560827	chr3_159557300_159560827	1	0	0	1	334.377	1.10614	0.239353	0.000322061	Yes	Yes
chr11	59322867	59324069	chr11_59322867_59324069	0	1	0	0	79.9667	1.1121	0.178952	6.25087e-07	Yes	Yes
chr14	32798262	32801769	chr14_32798262_32801769	0	1	0	0	361.833	1.11789	0.200597	7.06936e-06	Yes	Yes
chr10	25140206	25140800	chr10_25140206_25140800	1	0	0	0	13.0237	1.12734	0.307493	0.00701327	Yes	Yes
chr8	18538495	18542452	chr8_18538495_18542452	0	1	0	0	416.597	1.13335	0.199069	5.04475e-06	Yes	Yes
chr6	27445543	27447987	chr6_27445543_27447987	0	1	0	2	154.193	1.14777	0.17495	1.04156e-07	Yes	Yes
chr12	125406399	125407228	chr12_125406399_125407228	0	1	0	0	27.3531	1.15176	0.271618	0.00131383	Yes	Yes
chr6	64307618	64308884	chr6_64307618_64308884	0	1	0	0	109.135	1.16829	0.208163	6.46216e-06	Yes	Yes
chr5	143584436	143590637	chr5_143584436_143590637	0	1	0	1	727.82	1.17396	0.217668	1.56242e-05	Yes	Yes
chr17	8095729	8096180	chr17_8095729_8096180	0	1	1	0	15.8232	1.18432	0.303381	0.00372539	Yes	Yes
chr3	73607492	73611038	chr3_73607492_73611038	1	1	0	0	326.42	1.19111	0.238332	9.29685e-05	Yes	Yes
chr2	104995374	104996063	chr2_104995374_104996063	0	1	0	0	51.6011	1.2027	0.261932	0.000355994	Yes	Yes
chr12	8178620	8179259	chr12_8178620_8179259	0	1	0	0	50.1781	1.24376	0.253197	0.000118232	Yes	Yes
chr10	82172922	82174653	chr10_82172922_82174653	2	0	0	1	35.9188	1.25937	0.32383	0.00383524	Yes	Yes
chr16	72462430	72463166	chr16_72462430_72463166	0	1	0	1	15.5543	1.27728	0.32088	0.00299914	Yes	Yes
chr15	25017749	25018947	chr15_25017749_25018947	0	0	1	0	52.9286	1.2872	0.192017	6.58558e-08	Yes	Yes
chr1	46639008	46640281	chr1_46639008_46640281	1	0	0	1	57.542	1.28989	0.317502	0.0023572	Yes	Yes
chr6	26553032	26555445	chr6_26553032_26555445	0	1	0	2	104.007	1.29508	0.215387	1.18095e-06	Yes	Yes
chr13	30420715	30422613	chr13_30420715_30422613	0	1	0	0	133.326	1.29985	0.202392	1.86082e-07	Yes	Yes
chr18	70303390	70305807	chr18_70303390_70305807	0	0	1	0	106.612	1.34006	0.293944	0.000402903	Yes	Yes
chr4	160169891	160170407	chr4_160169891_160170407	1	1	0	0	10.308	1.34156	0.353817	0.00504385	Yes	Yes
chr2	10984233	10984857	chr2_10984233_10984857	1	0	0	0	15.4556	1.38233	0.350263	0.00333443	Yes	Yes
chrX	47880433	47881591	chrX_47880433_47881591	0	0	1	0	88.4307	1.38625	0.278704	9.95987e-05	Yes	Yes
chr1	197071760	197074130	chr1_197071760_197074130	1	0	0	0	41.9315	1.46683	0.314653	0.000274412	Yes	Yes
chr19	5989249	5989867	chr19_5989249_5989867	0	0	1	0	9.28042	1.47314	0.407288	0.00804479	Yes	Yes
chr6	80131482	80133459	chr6_80131482_80133459	1	0	0	1	82.8964	1.51383	0.323	0.000247348	Yes	Yes
chr12	24690186	24691079	chr12_24690186_24691079	1	1	0	0	15.6748	1.56126	0.328575	0.000193519	Yes	Yes
chr2	175707774	175712432	chr2_175707774_175712432	1	1	1	0	499.141	1.58955	0.27298	3.12084e-06	Yes	Yes
chr1	117913261	117913494	chr1_117913261_117913494	1	0	0	0	6.60234	1.5919	0.3976	0.00281872	Yes	Yes
chr21	17300702	17301933	chr21_17300702_17301933	1	0	0	0	19.8983	1.64707	0.410477	0.00276526	Yes	Yes
chr17	73007223	73007729	chr17_73007223_73007729	1	0	1	0	6.47338	1.65017	0.402626	0.00210404	Yes	Yes
chr21	37632638	37632941	chr21_37632638_37632941	0	1	0	0	5.62346	1.67779	0.410603	0.00218496	Yes	Yes
chr8	4174799	4175437	chr8_4174799_4175437	0	0	1	0	8.72469	1.68023	0.463352	0.00791436	Yes	Yes
chr5	80595086	80595476	chr5_80595086_80595476	1	0	0	0	7.21196	1.71219	0.393856	0.000866029	Yes	Yes
chr16	79630406	79631209	chr16_79630406_79631209	0	1	0	0	13.0318	1.73415	0.358806	0.000146836	Yes	Yes
chr10	32665130	32665533	chr10_32665130_32665533	0	1	0	0	5.60667	1.73723	0.44765	0.0039261	Yes	Yes
chr1	12402907	12403140	chr1_12402907_12403140	1	0	0	0	4.26407	1.82406	0.457183	0.00294725	Yes	Yes
chr6	75940146	75940318	chr6_75940146_75940318	1	0	0	0	3.79248	2.13331	0.477317	0.000556293	Yes	Yes
chr3	106927692	106928681	chr3_106927692_106928681	1	1	0	0	18.169	2.33305	0.458142	6.24425e-05	Yes	Yes
chr8	10590415	10590983	chr8_10590415_10590983	0	0	0	2	6.10884	-1.99739	0.430941	0.000304266	Yes	No
chr1	161418841	161419149	chr1_161418841_161419149	0	0	0	0	5.14266	-1.98953	0.511161	0.0038148	Yes	No
chr17	45867202	45867744	chr17_45867202_45867744	0	0	0	0	8.34222	-1.89989	0.490302	0.0039696	Yes	No
chr8	145556928	145557375	chr8_145556928_145557375	0	0	0	0	5.83315	-1.86317	0.45477	0.00210721	Yes	No
chr5	49419007	49419331	chr5_49419007_49419331	0	0	0	0	3.18782	-1.84079	0.495849	0.00623314	Yes	No
chr4	190156023	190156437	chr4_190156023_190156437	0	0	0	0	4.90179	-1.83052	0.508657	0.00848824	Yes	No
chr9	108418388	108418953	chr9_108418388_108418953	0	0	0	0	19.0507	-1.773	0.391552	0.000448171	Yes	No
chr5	209228	209792	chr5_209228_209792	0	0	0	1	8.23578	-1.69565	0.47438	0.00911155	Yes	No
chr1	22140761	22141146	chr1_22140761_22141146	0	0	0	0	5.55858	-1.65354	0.429423	0.00428698	Yes	No
chr9	133027909	133028243	chr9_133027909_133028243	0	0	0	0	4.20263	-1.65322	0.46628	0.00981021	Yes	No
chr12	125102212	125102754	chr12_125102212_125102754	0	0	0	0	8.17198	-1.59397	0.395265	0.00258833	Yes	No
chr4	113300447	113300972	chr4_113300447_113300972	0	0	0	0	8.5579	-1.51227	0.394855	0.0045615	Yes	No
chr22	38214432	38214910	chr22_38214432_38214910	0	0	0	0	7.25265	-1.50677	0.396094	0.00486918	Yes	No
chr7	56440152	56440682	chr7_56440152_56440682	0	0	0	0	7.28923	-1.45819	0.404188	0.00824516	Yes	No
chr9	136567280	136568180	chr9_136567280_136568180	0	0	0	0	15.5017	-1.37813	0.31141	0.000658464	Yes	No
chr10	7454225	7454771	chr10_7454225_7454771	0	0	0	0	8.90124	-1.37174	0.381624	0.00858092	Yes	No
chr4	49299111	49301149	chr4_49299111_49301149	0	0	0	0	51.7672	-1.3536	0.344029	0.00344593	Yes	No
chr6	43970293	43970918	chr6_43970293_43970918	0	0	0	0	10.1718	-1.34813	0.377822	0.0092639	Yes	No
chr17	81038799	81039518	chr17_81038799_81039518	0	0	0	0	12.0041	-1.29535	0.360498	0.00859906	Yes	No
chr7	50467608	50468284	chr7_50467608_50468284	0	0	0	1	16.3361	-1.27427	0.346105	0.00671779	Yes	No
chr1	143278510	143281310	chr1_143278510_143281310	0	0	0	0	106.257	-1.26915	0.346939	0.00721232	Yes	No
chr11	51590223	51591599	chr11_51590223_51591599	0	0	0	0	121.629	-1.23181	0.325897	0.00518325	Yes	No
chr3	75718386	75719974	chr3_75718386_75719974	0	0	0	0	48.5247	-1.21899	0.325779	0.00569579	Yes	No
chr1	121351859	121352709	chr1_121351859_121352709	0	0	0	0	52.645	-1.21616	0.336119	0.00804479	Yes	No
chr2	42328357	42328884	chr2_42328357_42328884	0	0	0	0	11.8845	-1.19095	0.322382	0.00650057	Yes	No
chr1	839264	840182	chr1_839264_840182	0	0	0	0	20.8097	-1.19014	0.318628	0.00582202	Yes	No
chr11	51580356	51581215	chr11_51580356_51581215	0	0	0	0	49.6459	-1.18751	0.328698	0.00813016	Yes	No
chr7	12151073	12151829	chr7_12151073_12151829	0	0	0	0	26.0516	-1.17706	0.268736	0.000773878	Yes	No
chr1	116710608	116711255	chr1_116710608_116711255	0	0	0	0	15.9913	-1.17221	0.322969	0.00783801	Yes	No
chr3	178253833	178256463	chr3_178253833_178256463	0	0	0	0	178.916	1.00908	0.250171	0.00258833	Yes	No
chr4	89741316	89742562	chr4_89741316_89742562	0	0	0	0	29.5136	1.00913	0.267421	0.00521176	Yes	No
chr4	54420841	54424651	chr4_54420841_54424651	0	0	0	0	481.574	1.01147	0.209826	0.000151217	Yes	No
chr1	151429861	151431311	chr1_151429861_151431311	0	0	0	1	136.684	1.01182	0.171401	2.16444e-06	Yes	No
chr12	122792100	122793557	chr12_122792100_122793557	0	0	0	1	43.3981	1.04141	0.294052	0.00983217	Yes	No
chr7	64583132	64583800	chr7_64583132_64583800	0	0	0	0	34.8623	1.0472	0.288077	0.00771211	Yes	No
chr9	104497524	104498732	chr9_104497524_104498732	0	0	0	0	31.3795	1.06071	0.292122	0.0078124	Yes	No
chr21	40683871	40684340	chr21_40683871_40684340	0	0	0	0	13.7764	1.0628	0.298727	0.00951589	Yes	No
chr1	178340256	178342043	chr1_178340256_178342043	0	0	0	0	81.9306	1.08246	0.271291	0.00294725	Yes	No
chr8	110658302	110661335	chr8_110658302_110661335	0	0	0	2	212.99	1.09349	0.211664	4.55172e-05	Yes	No
chr4	158145179	158146956	chr4_158145179_158146956	0	0	0	0	45.5578	1.09518	0.286925	0.00472123	Yes	No
chr7	110730693	110735295	chr7_110730693_110735295	0	0	0	0	508.153	1.10181	0.225094	0.000122482	Yes	No
chr6	28921203	28922315	chr6_28921203_28922315	0	0	0	0	37.855	1.10438	0.221162	9.29685e-05	Yes	No
chr5	147159452	147162577	chr5_147159452_147162577	0	0	0	0	302.549	1.10948	0.232992	0.000186315	Yes	No
chrX	72431978	72435249	chrX_72431978_72435249	0	0	0	0	279.113	1.12156	0.201256	7.06936e-06	Yes	No
chr6	28848367	28849248	chr6_28848367_28849248	0	0	0	0	50.6098	1.12536	0.271417	0.00179426	Yes	No
chrX	47225322	47226420	chrX_47225322_47226420	0	0	0	0	65.6316	1.14528	0.237189	0.000146836	Yes	No
chr1	197071157	197071758	chr1_197071157_197071758	0	0	0	0	13.1767	1.14768	0.309251	0.00624035	Yes	No
chr12	40009595	40011014	chr12_40009595_40011014	0	0	0	0	48.3542	1.1577	0.288278	0.00273936	Yes	No
chr3	196907022	196909674	chr3_196907022_196909674	0	0	0	1	106.459	1.15909	0.308578	0.00553041	Yes	No
chr13	98087929	98089376	chr13_98087929_98089376	0	0	0	0	60.7541	1.15944	0.259187	0.00054995	Yes	No
chr6	28948485	28949555	chr6_28948485_28949555	0	0	0	0	50.1051	1.161	0.264888	0.00077299	Yes	No
chr1	120217880	120218345	chr1_120217880_120218345	0	0	0	0	21.3428	1.16726	0.297658	0.00354107	Yes	No
chr2	226268253	226269116	chr2_226268253_226269116	0	0	0	0	17.0837	1.17064	0.287518	0.00230316	Yes	No
chr4	176729615	176734818	chr4_176729615_176734818	0	0	0	0	427.098	1.17807	0.246676	0.000179275	Yes	No
chrY	4871460	4872269	chrY_4871460_4872269	0	0	0	0	13.0918	1.18307	0.308389	0.00446133	Yes	No
chr5	79705368	79705867	chr5_79705368_79705867	0	0	0	0	14.9551	1.19098	0.316109	0.00531917	Yes	No
chr6	71378813	71379432	chr6_71378813_71379432	0	0	0	0	15.7001	1.19387	0.313827	0.00486918	Yes	No
chr10	95516656	95520851	chr10_95516656_95520851	0	0	0	0	324.085	1.19432	0.181067	1.02559e-07	Yes	No
chr2	164589669	164590683	chr2_164589669_164590683	0	0	0	0	26.7367	1.20998	0.299845	0.00258367	Yes	No
chr7	24484321	24485061	chr7_24484321_24485061	0	0	0	2	19.2104	1.21073	0.284107	0.00121009	Yes	No
chr2	167004395	167006405	chr2_167004395_167006405	0	0	0	0	48.7829	1.23049	0.325907	0.00518673	Yes	No
chr17	61116706	61117238	chr17_61116706_61117238	0	0	0	1	13.1207	1.23348	0.325817	0.0050974	Yes	No
chr2	77745297	77749747	chr2_77745297_77749747	0	0	0	0	512.813	1.23367	0.203746	9.74899e-07	Yes	No
chr6	110498514	110499170	chr6_110498514_110499170	0	0	0	0	15.6759	1.23701	0.347704	0.00951589	Yes	No
chr20	4929601	4930800	chr20_4929601_4930800	0	0	0	0	39.7117	1.24275	0.302911	0.002077	Yes	No
chr4	163083073	163084619	chr4_163083073_163084619	0	0	0	0	78.7242	1.24416	0.256794	0.000143038	Yes	No
chr6	28624792	28627346	chr6_28624792_28627346	0	0	0	0	146.027	1.24574	0.178506	1.44719e-08	Yes	No
chr16	76312469	76313596	chr16_76312469_76313596	0	0	0	0	26.1687	1.2651	0.289085	0.000782072	Yes	No
chr8	64615585	64616144	chr8_64615585_64616144	0	0	0	0	13.5615	1.27308	0.343447	0.00629454	Yes	No
chr6	104973312	104973786	chr6_104973312_104973786	0	0	0	0	13.2324	1.27738	0.340985	0.005668	Yes	No
chr8	9953586	9955109	chr8_9953586_9955109	0	0	0	0	98.9627	1.27908	0.261403	0.000122482	Yes	No
chr7	11380648	11381155	chr7_11380648_11381155	0	0	0	0	31.3961	1.28763	0.263542	0.000125062	Yes	No
chr6	28949564	28950714	chr6_28949564_28950714	0	0	0	1	101.9	1.29187	0.225003	4.7961e-06	Yes	No
chr6	90812871	90813482	chr6_90812871_90813482	0	0	0	0	12.2928	1.29449	0.330386	0.00356779	Yes	No
chr6	146353136	146354048	chr6_146353136_146354048	0	0	0	1	27.6789	1.31172	0.329463	0.00299914	Yes	No
chr1	81771407	81774464	chr1_81771407_81774464	0	0	0	0	182.432	1.31837	0.269472	0.000122482	Yes	No
chr6	27300702	27301427	chr6_27300702_27301427	0	0	0	2	38.5974	1.32139	0.276096	0.000172208	Yes	No
chr20	44563961	44564806	chr20_44563961_44564806	0	0	0	1	82.8114	1.32178	0.266777	0.000106409	Yes	No
chr5	173322014	173322728	chr5_173322014_173322728	0	0	0	1	14.4023	1.32607	0.327972	0.00252282	Yes	No
chr10	1776299	1777048	chr10_1776299_1777048	0	0	0	0	15.6568	1.32622	0.325514	0.00228836	Yes	No
chr2	224464399	224467358	chr2_224464399_224467358	0	0	0	0	122.283	1.32849	0.294218	0.000468822	Yes	No
chr7	107113435	107114346	chr7_107113435_107114346	0	0	0	2	26.4512	1.34129	0.321589	0.00167526	Yes	No
chr2	201933974	201934470	chr2_201933974_201934470	0	0	0	1	10.5074	1.3419	0.368341	0.0075416	Yes	No
chr2	100935894	100936504	chr2_100935894_100936504	0	0	0	0	9.68801	1.35015	0.346337	0.00377109	Yes	No
chr14	58705526	58707530	chr14_58705526_58707530	0	0	0	0	74.3641	1.35101	0.237118	5.04475e-06	Yes	No
chr17	61117397	61118208	chr17_61117397_61118208	0	0	0	0	19.3177	1.35633	0.34426	0.00338489	Yes	No
chr5	166908426	166908711	chr5_166908426_166908711	0	0	0	0	6.83518	1.35701	0.36723	0.00650057	Yes	No
chr4	153269718	153274721	chr4_153269718_153274721	0	0	0	0	337.459	1.35846	0.25836	2.94724e-05	Yes	No
chr4	65888717	65889232	chr4_65888717_65889232	0	0	0	0	6.95623	1.35855	0.38358	0.00983217	Yes	No
chr6	167064872	167065841	chr6_167064872_167065841	0	0	0	0	29.3525	1.36105	0.255881	2.25177e-05	Yes	No
chrX	76234809	76235345	chrX_76234809_76235345	0	0	0	0	14.0421	1.36118	0.336755	0.00252345	Yes	No
chr2	2332596	2334096	chr2_2332596_2334096	0	0	0	0	80.4388	1.36573	0.259193	2.83312e-05	Yes	No
chr12	39217118	39217777	chr12_39217118_39217777	0	0	0	0	9.23518	1.37553	0.387093	0.00961877	Yes	No
chr5	24641565	24645809	chr5_24641565_24645809	0	0	0	0	309.528	1.37604	0.249415	8.81217e-06	Yes	No
chrX	51237491	51238089	chrX_51237491_51238089	0	0	0	0	16.1126	1.37727	0.300632	0.000370276	Yes	No
chr15	40881659	40882182	chr15_40881659_40882182	0	0	0	0	15.0243	1.38678	0.329728	0.00149527	Yes	No
chr6	132600863	132601052	chr6_132600863_132601052	0	0	0	0	6.06725	1.39278	0.385282	0.00808414	Yes	No
chr2	166095764	166098212	chr2_166095764_166098212	0	0	0	0	268.152	1.39787	0.214769	1.22736e-07	Yes	No
chr8	95447220	95448063	chr8_95447220_95448063	0	0	0	0	21.3796	1.3985	0.33527	0.00167526	Yes	No
chr5	139418204	139418660	chr5_139418204_139418660	0	0	0	0	7.91244	1.39887	0.366733	0.00473648	Yes	No
chr7	90084517	90084901	chr7_90084517_90084901	0	0	0	0	9.74176	1.39992	0.36783	0.00486759	Yes	No
chr1	227625328	227625552	chr1_227625328_227625552	0	0	0	1	9.66859	1.40246	0.365303	0.00443175	Yes	No
chr8	9538102	9538841	chr8_9538102_9538841	0	0	0	0	18.114	1.40355	0.351014	0.00286645	Yes	No
chr7	14939523	14941009	chr7_14939523_14941009	0	0	0	0	28.0357	1.40967	0.382489	0.00665868	Yes	No
chr9	33080629	33081490	chr9_33080629_33081490	0	0	0	1	40.4733	1.41022	0.277258	6.33402e-05	Yes	No
chr5	58569654	58572146	chr5_58569654_58572146	0	0	0	2	103.035	1.41054	0.317279	0.000612186	Yes	No
chr20	14313274	14318476	chr20_14313274_14318476	0	0	0	0	421.615	1.41831	0.232831	9.03664e-07	Yes	No
chr12	79263616	79264129	chr12_79263616_79264129	0	0	0	0	11.0094	1.42795	0.375585	0.00489426	Yes	No
chr11	121065649	121066026	chr11_121065649_121066026	0	0	0	0	8.11533	1.43297	0.393224	0.0075416	Yes	No
chrX	13831678	13832591	chrX_13831678_13832591	0	0	0	0	19.4967	1.4527	0.312294	0.000285562	Yes	No
chr5	130866539	130867256	chr5_130866539_130867256	0	0	0	0	10.9499	1.45537	0.407302	0.00911155	Yes	No
chr11	83981331	83982165	chr11_83981331_83982165	0	0	0	0	19.2088	1.46884	0.351257	0.00164049	Yes	No
chr5	27035523	27039110	chr5_27035523_27039110	0	0	0	0	176.414	1.47059	0.268667	1.09812e-05	Yes	No
chr3	81248678	81249117	chr3_81248678_81249117	0	0	0	0	7.06223	1.47683	0.389579	0.00504385	Yes	No
chr6	144905243	144905896	chr6_144905243_144905896	0	0	0	0	20.2713	1.49095	0.409583	0.00758438	Yes	No
chr13	20535473	20536140	chr13_20535473_20536140	0	0	0	0	10.8465	1.49345	0.331612	0.000488004	Yes	No
chr13	97794049	97794428	chr13_97794049_97794428	0	0	0	0	7.61615	1.50825	0.370603	0.00230948	Yes	No
chr8	71156345	71156751	chr8_71156345_71156751	0	0	0	0	7.76819	1.50929	0.40213	0.00556373	Yes	No
chr14	80522084	80522676	chr14_80522084_80522676	0	0	0	2	13.1623	1.51268	0.328136	0.000332119	Yes	No
chr10	60938787	60939191	chr10_60938787_60939191	0	0	0	0	10.4664	1.52021	0.388262	0.00357853	Yes	No
chr2	162564984	162565478	chr2_162564984_162565478	0	0	0	0	6.88181	1.52089	0.385925	0.00338472	Yes	No
chr13	74879757	74880276	chr13_74879757_74880276	0	0	0	0	9.84074	1.5211	0.413402	0.00673749	Yes	No
chr6	26305035	26305806	chr6_26305035_26305806	0	0	0	0	26.4881	1.52586	0.40252	0.00504385	Yes	No
chr5	142775884	142776561	chr5_142775884_142776561	0	0	0	0	13.281	1.53179	0.431069	0.00961877	Yes	No
chr7	25932662	25933094	chr7_25932662_25933094	0	0	0	0	16.2913	1.54053	0.3052	7.49276e-05	Yes	No
chr1	246812659	246813354	chr1_246812659_246813354	0	0	0	0	11.1901	1.54454	0.358277	0.000986716	Yes	No
chr5	65441697	65442084	chr5_65441697_65442084	0	0	0	0	5.4339	1.54792	0.436047	0.00969935	Yes	No
chr11	128890209	128891743	chr11_128890209_128891743	0	0	0	0	56.5057	1.54895	0.382536	0.00247219	Yes	No
chr7	33946362	33947821	chr7_33946362_33947821	0	0	0	0	32.6414	1.54991	0.342567	0.000452634	Yes	No
chr6	62992609	62994248	chr6_62992609_62994248	0	0	0	0	101.851	1.55214	0.279116	7.24175e-06	Yes	No
chr17	18481535	18482045	chr17_18481535_18482045	0	0	0	0	5.91209	1.55288	0.415946	0.00582682	Yes	No
chr4	163082219	163082688	chr4_163082219_163082688	0	0	0	0	5.39365	1.55613	0.412001	0.00518673	Yes	No
chr11	123956917	123957348	chr11_123956917_123957348	0	0	0	1	6.46343	1.56046	0.438508	0.00951589	Yes	No
chr16	76314052	76314852	chr16_76314052_76314852	0	0	0	0	11.9406	1.56435	0.358042	0.000796635	Yes	No
chr1	111212148	111213627	chr1_111212148_111213627	0	0	0	1	38.1866	1.56531	0.324112	0.000146836	Yes	No
chr3	87216891	87217195	chr3_87216891_87217195	0	0	0	0	9.15783	1.56555	0.401356	0.0037578	Yes	No
chr4	65889389	65890044	chr4_65889389_65890044	0	0	0	0	11.8003	1.57078	0.376387	0.00167526	Yes	No
chr9	77257176	77257848	chr9_77257176_77257848	0	0	0	0	16.61	1.5735	0.332698	0.000206278	Yes	No
chr7	154031296	154031646	chr7_154031296_154031646	0	0	0	0	5.36195	1.57674	0.443084	0.00951589	Yes	No
chr5	151153602	151153893	chr5_151153602_151153893	0	0	0	0	4.30185	1.58296	0.447634	0.00998093	Yes	No
chrX	28605240	28609393	chrX_28605240_28609393	0	0	0	0	322	1.58645	0.216513	2.28244e-09	Yes	No
chr1	246811850	246812506	chr1_246811850_246812506	0	0	0	0	14.897	1.58697	0.376636	0.00145376	Yes	No
chr15	54272213	54272846	chr15_54272213_54272846	0	0	0	2	9.68982	1.59028	0.416306	0.0046979	Yes	No
chr2	167006484	167007218	chr2_167006484_167007218	0	0	0	0	9.53145	1.59692	0.403579	0.00323527	Yes	No
chr13	76336092	76336455	chr13_76336092_76336455	0	0	0	0	4.88904	1.60202	0.451132	0.00967993	Yes	No
chr12	45266252	45267664	chr12_45266252_45267664	0	0	0	0	54.1968	1.61694	0.295911	1.12883e-05	Yes	No
chr14	97228788	97229183	chr14_97228788_97229183	0	0	0	0	9.46621	1.61864	0.355934	0.000415777	Yes	No
chr3	167811031	167812017	chr3_167811031_167812017	0	0	0	0	14.5728	1.63242	0.329636	0.000106409	Yes	No
chr1	191610775	191611220	chr1_191610775_191611220	0	0	0	0	10.6796	1.63451	0.374212	0.000796635	Yes	No
chr9	10207912	10208966	chr9_10207912_10208966	0	0	0	0	18.0302	1.6364	0.374544	0.000796635	Yes	No
chr5	59106059	59106254	chr5_59106059_59106254	0	0	0	0	4.8812	1.63817	0.438743	0.00582682	Yes	No
chr6	112803734	112804601	chr6_112803734_112804601	0	0	0	0	16.5436	1.64	0.333323	0.000116286	Yes	No
chr3	191142958	191143944	chr3_191142958_191143944	0	0	0	0	17.9767	1.64265	0.371716	0.000664023	Yes	No
chr12	19359249	19359970	chr12_19359249_19359970	0	0	0	0	16.1128	1.64909	0.34237	0.000152472	Yes	No
chr1	51885547	51887789	chr1_51885547_51887789	0	0	0	0	145.25	1.6541	0.291262	5.05982e-06	Yes	No
chr6	80249037	80249527	chr6_80249037_80249527	0	0	0	0	7.10173	1.65544	0.426252	0.00390403	Yes	No
chr8	48757744	48758052	chr8_48757744_48758052	0	0	0	0	3.37065	1.66001	0.468895	0.00985611	Yes	No
chr10	15476287	15476751	chr10_15476287_15476751	0	0	0	1	17.2877	1.66134	0.325196	5.83453e-05	Yes	No
chr3	18478799	18479219	chr3_18478799_18479219	0	0	0	0	4.71863	1.67238	0.446448	0.005668	Yes	No
chr9	138152327	138154048	chr9_138152327_138154048	0	0	0	0	58.4765	1.67415	0.34162	0.000122129	Yes	No
chr1	92634285	92636419	chr1_92634285_92636419	0	0	0	0	137.446	1.67496	0.274446	9.03664e-07	Yes	No
chr8	104831215	104834587	chr8_104831215_104834587	0	0	0	0	128.049	1.67689	0.335822	9.29685e-05	Yes	No
chr6	142368377	142369248	chr6_142368377_142369248	0	0	0	0	12.525	1.68743	0.381195	0.000658464	Yes	No
chr20	51590744	51592344	chr20_51590744_51592344	0	0	0	0	35.7551	1.69963	0.305101	7.06936e-06	Yes	No
chr10	3141742	3142349	chr10_3141742_3142349	0	0	0	0	11.0365	1.70643	0.364541	0.000252082	Yes	No
chr13	89815051	89816082	chr13_89815051_89816082	0	0	0	0	17.8327	1.709	0.35022	0.000127366	Yes	No
chr3	33698208	33698805	chr3_33698208_33698805	0	0	0	0	13.3724	1.71915	0.360568	0.000184535	Yes	No
chr5	79704972	79705242	chr5_79704972_79705242	0	0	0	0	3.87674	1.71993	0.465707	0.00650057	Yes	No
chr7	82789160	82789612	chr7_82789160_82789612	0	0	0	0	7.85743	1.72572	0.368159	0.000247348	Yes	No
chr7	107110197	107113224	chr7_107110197_107113224	0	0	0	3	160.738	1.72891	0.30492	5.13628e-06	Yes	No
chr13	97152231	97153583	chr13_97152231_97153583	0	0	0	0	24.0238	1.75095	0.355257	0.000114905	Yes	No
chr1	193152477	193153393	chr1_193152477_193153393	0	0	0	3	36.1563	1.76341	0.356651	0.000107564	Yes	No
chr11	120255733	120258658	chr11_120255733_120258658	0	0	0	0	222.263	1.80939	0.315933	4.96185e-06	Yes	No
chr1	66459957	66460255	chr1_66459957_66460255	0	0	0	0	6.11959	1.83597	0.464475	0.00327706	Yes	No
chr1	8481254	8481542	chr1_8481254_8481542	0	0	0	0	2.71424	1.87193	0.500315	0.00569579	Yes	No
chr9	77258148	77259099	chr9_77258148_77259099	0	0	0	0	12.7214	1.88228	0.345639	1.22213e-05	Yes	No
chr7	28726700	28727120	chr7_28726700_28727120	0	0	0	0	3.92361	1.89541	0.459514	0.00193672	Yes	No
chr7	92875068	92875676	chr7_92875068_92875676	0	0	0	0	22.4488	1.93651	0.339254	5.04475e-06	Yes	No
chr5	22754300	22755284	chr5_22754300_22755284	0	0	0	0	21.5317	1.96225	0.344087	5.04475e-06	Yes	No
chr3	61235422	61235721	chr3_61235422_61235721	0	0	0	0	4.55853	2.09465	0.437293	0.00017053	Yes	No
chr13	53938612	53939487	chr13_53938612_53939487	0	0	0	0	12.4079	2.10545	0.443231	0.000193519	Yes	No
chr2	155567282	155567595	chr2_155567282_155567595	0	0	0	0	3.76328	2.10976	0.486764	0.000910823	Yes	No
chr13	49974530	49974784	chr13_49974530_49974784	0	0	0	1	6.63699	2.18491	0.427229	5.77726e-05	Yes	No
chr1	246811446	246811790	chr1_246811446_246811790	0	0	0	0	6.21145	2.25172	0.466304	0.000146836	Yes	No
chr17	18482444	18482929	chr17_18482444_18482929	0	0	0	0	8.35207	2.25803	0.397198	5.05982e-06	Yes	No
chr2	215276843	215277552	chr2_215276843_215277552	0	0	0	0	13.3848	2.35561	0.387498	9.03664e-07	Yes	No
chr1	17019499	17020811	chr1_17019499_17020811	0	0	1	0	52.0741	-1.86984	0.407357	NA	No	Yes
chr9	134278287	134278531	chr9_134278287_134278531	1	1	0	0	2.45792	-1.68868	0.492742	0.0128558	No	Yes
chr11	65255795	65256150	chr11_65255795_65256150	0	1	0	0	4.25893	-1.60039	0.45779	0.0110654	No	Yes
chr7	25990620	25991008	chr7_25990620_25991008	0	0	1	0	10.8174	-1.59946	0.457219	0.0110169	No	Yes
chr22	18961338	18961718	chr22_18961338_18961718	0	1	0	0	3.87523	-1.55928	0.466184	0.0155649	No	Yes
chr2	220311985	220312334	chr2_220311985_220312334	1	0	0	0	4.17252	-1.54934	0.463891	0.0156895	No	Yes
chr1	31378771	31379026	chr1_31378771_31379026	1	1	0	0	3.79524	-1.54924	0.46623	0.0161769	No	Yes
chr19	13113147	13113500	chr19_13113147_13113500	1	1	1	0	4.08267	-1.52713	0.482347	0.0218837	No	Yes
chr1	110040970	110041306	chr1_110040970_110041306	1	1	0	1	4.65819	-1.50917	0.43849	0.0125334	No	Yes
chr2	231712825	231713015	chr2_231712825_231713015	1	0	0	0	5.83612	-1.48284	0.458233	0.0193057	No	Yes
chr22	46480609	46480906	chr22_46480609_46480906	0	1	1	0	2.9214	-1.47865	0.491685	0.0303039	No	Yes
chr10	12527323	12527584	chr10_12527323_12527584	1	0	0	0	3.10944	-1.47662	0.470035	0.0231609	No	Yes
chr17	36666656	36667572	chr17_36666656_36667572	1	0	0	0	14.3142	-1.46916	0.422172	0.0115164	No	Yes
chr3	197186356	197186666	chr3_197186356_197186666	0	1	0	0	3.24306	-1.46465	0.502765	0.036313	No	Yes
chr7	96628106	96628252	chr7_96628106_96628252	1	0	0	0	2.26051	-1.44528	0.504449	0.0400237	No	Yes
chr7	1452398	1452517	chr7_1452398_1452517	1	0	0	0	2.76397	-1.42141	0.489478	0.0368947	No	Yes
chr16	11032334	11032660	chr16_11032334_11032660	1	0	0	0	4.02123	-1.41511	0.46176	0.0271128	No	Yes
chr22	46479874	46480186	chr22_46479874_46480186	0	1	0	0	3.95341	-1.40064	0.441338	0.0215724	No	Yes
chr6	41341344	41341610	chr6_41341344_41341610	1	0	0	0	3.4404	-1.39997	0.482657	0.0370663	No	Yes
chr11	72318064	72318309	chr11_72318064_72318309	1	1	0	0	2.4986	-1.39564	0.483335	0.0382579	No	Yes
chr1	156392367	156392851	chr1_156392367_156392851	0	1	0	0	9.89251	-1.39139	0.419518	0.0163303	No	Yes
chr19	49669111	49669264	chr19_49669111_49669264	1	0	0	0	1.19102	-1.38072	0.511418	0.0531208	No	Yes
chr8	142735278	142735850	chr8_142735278_142735850	0	0	1	0	8.02502	-1.36634	0.408719	0.0156049	No	Yes
chr2	241373736	241373867	chr2_241373736_241373867	1	0	0	0	1.16273	-1.36142	0.511739	0.0566724	No	Yes
chr11	46379175	46379319	chr11_46379175_46379319	1	1	0	0	1.83986	-1.36106	0.512332	0.0569486	No	Yes
chr22	20248342	20248514	chr22_20248342_20248514	1	0	0	0	1.96489	-1.3607	0.504129	0.0531431	No	Yes
chr1	1136414	1137294	chr1_1136414_1137294	0	0	1	0	16.3683	-1.3596	0.443634	NA	No	Yes
chr16	89116368	89116710	chr16_89116368_89116710	1	0	0	0	3.41953	-1.35229	0.45486	0.032381	No	Yes
chr17	6541852	6542137	chr17_6541852_6542137	1	0	1	0	3.47394	-1.35172	0.460727	0.0348603	No	Yes
chr5	158533527	158533974	chr5_158533527_158533974	1	0	0	0	8.08629	-1.35034	0.416222	0.0189454	No	Yes
chr5	32713446	32714236	chr5_32713446_32714236	3	0	0	0	21.9349	-1.34525	0.435894	NA	No	Yes
chr17	79447993	79448514	chr17_79447993_79448514	1	0	1	0	22.9895	-1.34488	0.383567	0.010795	No	Yes
chr13	113701736	113702091	chr13_113701736_113702091	0	1	0	0	5.89155	-1.33787	0.442277	0.0291756	No	Yes
chr7	5324222	5324513	chr7_5324222_5324513	1	0	0	0	2.82959	-1.33747	0.484099	0.0481615	No	Yes
chr7	90395958	90396269	chr7_90395958_90396269	1	0	0	0	4.15128	-1.33415	0.460002	0.0370663	No	Yes
chr22	43810731	43811200	chr22_43810731_43811200	0	1	0	0	10.2404	-1.33388	0.40959	0.0183903	No	Yes
chr8	8182390	8182756	chr8_8182390_8182756	1	0	0	0	4.37387	-1.33168	0.437164	0.0279424	No	Yes
chr1	204318002	204318285	chr1_204318002_204318285	1	0	1	0	3.16032	-1.32944	0.473874	0.044658	No	Yes
chr4	190940957	190941260	chr4_190940957_190941260	1	0	0	0	5.77487	-1.32938	0.458059	0.0369207	No	Yes
chr11	117740847	117741043	chr11_117740847_117741043	1	1	0	0	2.82141	-1.32654	0.47879	0.0472428	No	Yes
chr16	29618092	29618553	chr16_29618092_29618553	0	1	0	0	7.40133	-1.32341	0.403452	0.0174344	No	Yes
chr12	54132155	54132504	chr12_54132155_54132504	1	0	0	0	5.86308	-1.32329	0.436867	0.0290297	No	Yes
chr11	46371419	46371731	chr11_46371419_46371731	1	1	0	0	3.65487	-1.32229	0.491784	0.0543036	No	Yes
chr22	50468583	50468864	chr22_50468583_50468864	1	0	0	0	5.44322	-1.31426	0.478973	NA	No	Yes
chr4	5886893	5887183	chr4_5886893_5887183	1	0	0	0	3.97401	-1.31175	0.503172	0.061886	No	Yes
chr22	50637713	50637925	chr22_50637713_50637925	1	0	0	1	2.43881	-1.30852	0.506422	0.0643062	No	Yes
chr15	89248595	89249004	chr15_89248595_89249004	1	0	0	0	7.03247	-1.30691	0.432227	0.0291955	No	Yes
chr2	231733858	231734130	chr2_231733858_231734130	1	1	0	0	3.38537	-1.304	0.461262	0.0430207	No	Yes
chr14	103550409	103550867	chr14_103550409_103550867	1	0	0	0	5.72576	-1.30276	0.416781	0.0240284	No	Yes
chr3	15149850	15149991	chr3_15149850_15149991	1	0	0	0	3.21035	-1.29489	0.474765	0.0512375	No	Yes
chr6	35016621	35016817	chr6_35016621_35016817	1	1	0	0	3.29429	-1.29274	0.463183	0.045742	No	Yes
chr22	38657007	38657369	chr22_38657007_38657369	0	1	0	0	4.78716	-1.29051	0.409048	0.0223781	No	Yes
chr20	62099649	62100073	chr20_62099649_62100073	1	0	0	0	4.70733	-1.28731	0.428459	0.0304034	No	Yes
chr22	49700814	49701180	chr22_49700814_49701180	1	0	0	0	8.30232	-1.27961	0.385307	0.0162259	No	Yes
chr22	18960778	18961285	chr22_18960778_18961285	1	1	0	0	8.60552	-1.27793	0.384374	0.0161071	No	Yes
chr1	145277303	145277528	chr1_145277303_145277528	0	1	0	0	4.71466	-1.27451	0.476784	0.0554724	No	Yes
chr1	235267771	235267932	chr1_235267771_235267932	1	0	0	0	3.59597	-1.27027	0.46667	0.0515474	No	Yes
chr5	172710621	172711115	chr5_172710621_172711115	1	0	0	0	7.76038	-1.26951	0.415481	0.0275596	No	Yes
chr1	972941	973283	chr1_972941_973283	1	0	0	0	4.54195	-1.26422	0.467096	0.052669	No	Yes
chr20	62085739	62086131	chr20_62085739_62086131	1	1	0	0	6.09278	-1.26275	0.419449	0.0300219	No	Yes
chr9	131127300	131127730	chr9_131127300_131127730	0	1	1	0	4.75442	-1.25293	0.428968	0.0356821	No	Yes
chr9	136855041	136855401	chr9_136855041_136855401	1	0	0	0	5.4838	-1.25287	0.444816	0.0438614	No	Yes
chr16	11391429	11391780	chr16_11391429_11391780	0	0	1	1	5.35151	-1.25259	0.413663	0.029051	No	Yes
chr19	38701537	38701711	chr19_38701537_38701711	0	1	0	0	4.04064	-1.25182	0.462084	0.0525643	No	Yes
chr17	79393613	79394035	chr17_79393613_79394035	0	1	0	0	5.98266	-1.25001	0.390978	0.0207827	No	Yes
chrX	153148039	153148153	chrX_153148039_153148153	1	0	0	0	1.30713	-1.24989	0.512305	0.082067	No	Yes
chrX	153571672	153572014	chrX_153571672_153572014	0	1	0	0	2.24914	-1.24574	0.49902	0.0744443	No	Yes
chr22	25511103	25511650	chr22_25511103_25511650	1	0	0	0	8.09564	-1.24515	0.365933	0.0135915	No	Yes
chr1	110078813	110079140	chr1_110078813_110079140	1	0	0	0	4.94766	-1.24366	0.424804	0.0353037	No	Yes
chr11	70563032	70563526	chr11_70563032_70563526	1	0	0	0	11.9276	-1.23579	0.456272	NA	No	Yes
chr3	184321772	184322325	chr3_184321772_184322325	1	0	0	0	7.17235	-1.23252	0.418357	0.0342694	No	Yes
chr3	128145395	128145649	chr3_128145395_128145649	1	0	0	0	4.57031	-1.23178	0.447355	0.0489629	No	Yes
chr22	41958409	41958766	chr22_41958409_41958766	1	0	0	1	5.1422	-1.23021	0.450691	0.0510793	No	Yes
chr3	181438177	181438518	chr3_181438177_181438518	0	1	0	0	5.9629	-1.22766	0.412259	0.0321517	No	Yes
chr6	8708390	8708545	chr6_8708390_8708545	1	0	0	0	3.08429	-1.22385	0.489046	0.0735832	No	Yes
chr19	11533076	11533391	chr19_11533076_11533391	1	0	0	0	4.07988	-1.22223	0.449762	0.0518254	No	Yes
chr3	123164151	123164256	chr3_123164151_123164256	0	1	0	0	1.30577	-1.22181	0.512372	0.089881	No	Yes
chr1	2221925	2222259	chr1_2221925_2222259	1	1	1	1	4.67688	-1.21876	0.44768	0.051526	No	Yes
chr11	45872029	45872279	chr11_45872029_45872279	1	0	0	0	3.64319	-1.21789	0.466596	0.0615252	No	Yes
chr11	124790715	124791495	chr11_124790715_124791495	1	0	0	0	22.4312	-1.21644	0.362054	0.0151535	No	Yes
chr1	14109827	14110116	chr1_14109827_14110116	1	0	0	0	5.39505	-1.2134	0.472111	0.0659352	No	Yes
chr17	37365802	37366097	chr17_37365802_37366097	1	1	1	0	4.07969	-1.21278	0.473162	0.0665579	No	Yes
chr3	128216151	128216838	chr3_128216151_128216838	1	0	0	0	19.3403	-1.21077	0.34557	0.010873	No	Yes
chr17	41755189	41755369	chr17_41755189_41755369	1	0	0	0	2.77026	-1.20846	0.479633	0.0714353	No	Yes
chr10	21581849	21582130	chr10_21581849_21582130	0	0	1	0	4.33175	-1.20705	0.442715	0.0512375	No	Yes
chr1	9895442	9895562	chr1_9895442_9895562	1	0	0	0	1.5087	-1.20459	0.511905	0.0948836	No	Yes
chr12	109085258	109085726	chr12_109085258_109085726	0	1	0	0	7.34373	-1.20241	0.388595	0.0255375	No	Yes
chr10	45458633	45458894	chr10_45458633_45458894	1	1	0	0	2.98506	-1.20161	0.493357	0.0825841	No	Yes
chr15	77919679	77919886	chr15_77919679_77919886	1	0	0	0	3.35228	-1.20148	0.454899	0.0584527	No	Yes
chr19	42790429	42790672	chr19_42790429_42790672	1	0	0	0	6.0993	-1.20123	0.478271	0.0723863	No	Yes
chr19	13113544	13113882	chr19_13113544_13113882	1	1	1	0	7.01579	-1.19174	0.400193	0.0321517	No	Yes
chr22	28190277	28190531	chr22_28190277_28190531	1	0	0	0	3.82234	-1.18556	0.487114	0.0827799	No	Yes
chr19	3076162	3076335	chr19_3076162_3076335	1	0	0	0	3.45709	-1.18157	0.451064	0.0607941	No	Yes
chr2	232566555	232566824	chr2_232566555_232566824	1	0	0	0	3.69534	-1.18138	0.487138	0.0837729	No	Yes
chr2	95964929	95965775	chr2_95964929_95965775	2	0	0	0	10.9761	-1.18024	0.369858	0.0209931	No	Yes
chr7	25991118	25991365	chr7_25991118_25991365	0	0	1	0	6.60473	-1.1794	0.480142	0.0799242	No	Yes
chr1	11543047	11543240	chr1_11543047_11543240	1	0	0	0	3.21213	-1.17449	0.468774	0.0732938	No	Yes
chr21	44876938	44877266	chr21_44876938_44877266	1	1	0	0	4.81983	-1.17244	0.433424	0.0527418	No	Yes
chr9	132372069	132372482	chr9_132372069_132372482	1	1	0	0	7.4545	-1.17078	0.386923	0.0291238	No	Yes
chr19	18527827	18529008	chr19_18527827_18529008	0	1	3	2	25.2758	-1.17012	0.386706	NA	No	Yes
chr21	44075918	44076187	chr21_44075918_44076187	1	0	0	0	5.39228	-1.16663	0.481552	0.0840457	No	Yes
chr16	758855	759803	chr16_758855_759803	2	1	0	0	18.5186	-1.16255	0.330873	0.0106051	No	Yes
chr19	39892894	39893905	chr19_39892894_39893905	0	1	0	1	30.8438	-1.1618	0.333624	0.0114691	No	Yes
chr9	135990823	135991280	chr9_135990823_135991280	0	1	1	0	4.48583	-1.16179	0.458761	0.0700394	No	Yes
chr10	118893883	118894185	chr10_118893883_118894185	1	0	0	0	3.15335	-1.16012	0.47229	0.0799242	No	Yes
chr20	37356938	37357280	chr20_37356938_37357280	1	0	0	0	5.23363	-1.16009	0.46679	0.0759484	No	Yes
chr11	66061417	66061915	chr11_66061417_66061915	1	0	0	0	7.38829	-1.15676	0.414925	0.0459395	No	Yes
chr10	134904675	134904933	chr10_134904675_134904933	1	0	0	0	4.13302	-1.15372	0.450521	0.0666805	No	Yes
chr17	70585171	70585406	chr17_70585171_70585406	0	0	1	0	3.38981	-1.15362	0.467879	0.0785739	No	Yes
chr17	76309830	76310653	chr17_76309830_76310653	1	0	1	0	19.815	-1.15319	0.335981	0.0127479	No	Yes
chr1	176173791	176174068	chr1_176173791_176174068	1	0	0	0	2.97013	-1.15318	0.47323	0.0823496	No	Yes
chr2	240320228	240320622	chr2_240320228_240320622	0	1	0	0	6.19099	-1.15127	0.41448	0.046624	No	Yes
chr9	134637677	134637962	chr9_134637677_134637962	1	0	0	0	4.64054	-1.15019	0.44006	0.0613174	No	Yes
chr2	72376860	72377633	chr2_72376860_72377633	1	0	0	0	12.3319	-1.14943	0.354936	0.0192057	No	Yes
chr19	13112479	13113053	chr19_13112479_13113053	1	1	0	0	9.05264	-1.14694	0.378913	0.0290936	No	Yes
chr11	134278168	134278529	chr11_134278168_134278529	1	1	0	0	5.02523	-1.14551	0.408195	0.044658	No	Yes
chr3	35689904	35690214	chr3_35689904_35690214	1	0	0	0	3.63773	-1.14452	0.484969	0.0938897	No	Yes
chr9	130461443	130461670	chr9_130461443_130461670	0	1	1	0	6.6031	-1.14403	0.453646	NA	No	Yes
chr10	81071856	81072011	chr10_81071856_81072011	1	0	0	0	1.79579	-1.14287	0.507331	0.111661	No	Yes
chr6	121758659	121758901	chr6_121758659_121758901	0	0	1	0	3.61829	-1.14111	0.458229	0.0753	No	Yes
chr22	42365801	42366124	chr22_42365801_42366124	1	0	0	0	4.26406	-1.14002	0.45766	0.0752817	No	Yes
chr8	142215560	142216583	chr8_142215560_142216583	1	0	1	3	33.7437	-1.13607	0.35462	0.0205689	No	Yes
chr12	52433041	52433598	chr12_52433041_52433598	1	1	0	0	7.29613	-1.13507	0.48716	0.0985321	No	Yes
chr7	2570912	2571625	chr7_2570912_2571625	1	0	0	0	13.4613	-1.13478	0.367548	0.0258752	No	Yes
chr22	46471670	46472017	chr22_46471670_46472017	0	1	0	0	7.01329	-1.13311	0.430997	0.0600604	No	Yes
chr18	73946692	73947033	chr18_73946692_73947033	1	0	0	0	3.68092	-1.12977	0.461535	0.081263	No	Yes
chr1	35384407	35384529	chr1_35384407_35384529	1	0	0	0	2.9505	-1.12826	0.471137	0.088098	No	Yes
chr20	61342550	61343296	chr20_61342550_61343296	1	0	0	0	13.2188	-1.12707	0.42921	0.0603122	No	Yes
chr3	12839260	12839733	chr3_12839260_12839733	1	0	0	0	6.32995	-1.12406	0.38659	0.0366645	No	Yes
chr5	149659178	149659728	chr5_149659178_149659728	1	0	0	0	8.0979	-1.12118	0.393037	0.0407804	No	Yes
chr2	240234661	240234864	chr2_240234661_240234864	1	0	0	0	2.26006	-1.12099	0.493792	0.109003	No	Yes
chr9	140777049	140777694	chr9_140777049_140777694	2	0	0	0	9.48435	-1.12038	0.340425	0.0170845	No	Yes
chr21	47392811	47393092	chr21_47392811_47393092	1	0	0	0	3.80125	-1.11675	0.499114	0.114071	No	Yes
chr4	990852	991779	chr4_990852_991779	1	0	1	0	31.1462	-1.11635	0.351354	0.0215005	No	Yes
chr17	37366250	37366494	chr17_37366250_37366494	0	1	0	0	4.13509	-1.115	0.504935	0.119648	No	Yes
chr22	50329570	50330274	chr22_50329570_50330274	0	1	1	0	20.5549	-1.10848	0.384228	0.038493	No	Yes
chr2	394144	394534	chr2_394144_394534	0	0	1	0	4.41261	-1.10832	0.433172	0.0667246	No	Yes
chr5	176897509	176897909	chr5_176897509_176897909	1	0	0	0	5.88673	-1.10169	0.446558	0.0784468	No	Yes
chr19	13950613	13950866	chr19_13950613_13950866	0	1	0	0	3.71497	-1.10137	0.460799	0.0888789	No	Yes
chr17	27330178	27330665	chr17_27330178_27330665	1	0	0	0	7.01834	-1.09976	0.45316	0.0834959	No	Yes
chr7	561200	561470	chr7_561200_561470	1	0	0	0	3.0299	-1.09937	0.475767	0.102087	No	Yes
chr17	76715137	76715300	chr17_76715137_76715300	1	1	0	0	2.60477	-1.096	0.49273	0.116473	No	Yes
chr16	2176182	2176393	chr16_2176182_2176393	1	1	0	0	3.08494	-1.09438	0.468872	0.097909	No	Yes
chr2	145267841	145268129	chr2_145267841_145268129	1	1	0	0	3.34458	-1.09273	0.465145	0.095337	No	Yes
chr9	136341983	136342611	chr9_136341983_136342611	1	0	0	0	6.79722	-1.09254	0.418448	0.0615252	No	Yes
chr7	127222450	127222659	chr7_127222450_127222659	1	0	0	0	2.14473	-1.09229	0.503267	0.126671	No	Yes
chr12	124911177	124911442	chr12_124911177_124911442	1	0	0	0	2.99172	-1.09187	0.481207	0.109089	No	Yes
chr4	3882051	3882442	chr4_3882051_3882442	1	0	0	0	6.22834	-1.08255	0.409657	0.0583018	No	Yes
chr7	75267369	75269448	chr7_75267369_75269448	0	1	0	0	100.847	-1.0818	0.345341	NA	No	Yes
chr19	35763586	35763843	chr19_35763586_35763843	1	0	1	0	2.15265	-1.07992	0.498853	0.128141	No	Yes
chr3	11811976	11812496	chr3_11811976_11812496	0	0	1	0	7.25469	-1.07934	0.385685	0.0451379	No	Yes
chr11	57230770	57231854	chr11_57230770_57231854	1	1	0	0	16.6745	-1.06927	0.319412	0.0155649	No	Yes
chr11	133920557	133920972	chr11_133920557_133920972	1	0	1	0	9.22866	-1.0667	0.366211	0.036313	No	Yes
chr8	143463573	143463941	chr8_143463573_143463941	1	0	0	0	5.73877	-1.06563	0.416686	0.0668683	No	Yes
chr4	3252130	3252337	chr4_3252130_3252337	1	0	0	0	2.82458	-1.06509	0.478594	0.116411	No	Yes
chr20	39319149	39319287	chr20_39319149_39319287	1	0	0	0	2.39004	-1.06485	0.493564	0.129572	No	Yes
chr1	35331648	35332154	chr1_35331648_35332154	0	1	0	0	17.7078	-1.06463	0.413347	0.0654102	No	Yes
chr14	105066413	105066700	chr14_105066413_105066700	1	0	0	1	4.06415	-1.06441	0.435334	0.0815214	No	Yes
chr9	136566181	136566471	chr9_136566181_136566471	1	0	0	0	3.73884	-1.06399	0.449	0.0921957	No	Yes
chr10	74020519	74021207	chr10_74020519_74021207	0	1	0	0	18.1119	-1.06152	0.36152	0.0347013	No	Yes
chr2	128165321	128166346	chr2_128165321_128166346	0	1	0	1	29.0019	-1.06045	0.341757	0.0250198	No	Yes
chr5	172199114	172199682	chr5_172199114_172199682	0	1	1	0	9.11189	-1.05874	0.371332	0.0408828	No	Yes
chr19	13117765	13117969	chr19_13117765_13117969	1	1	0	0	2.34417	-1.05604	0.49233	0.131761	No	Yes
chr1	972464	972603	chr1_972464_972603	1	0	0	0	1.17222	-1.05571	0.511502	0.146376	No	Yes
chr19	13108516	13108844	chr19_13108516_13108844	1	1	0	0	3.55512	-1.05374	0.467656	0.111572	No	Yes
chr4	565874	566050	chr4_565874_566050	1	0	0	0	1.62543	-1.05349	0.512419	0.147712	No	Yes
chr1	23881126	23881589	chr1_23881126_23881589	0	1	0	0	6.15956	-1.04851	0.454982	0.102846	No	Yes
chr17	79092810	79093629	chr17_79092810_79093629	3	1	0	0	17.0257	-1.04511	0.382457	0.0508826	No	Yes
chr20	61603986	61604247	chr20_61603986_61604247	1	0	0	0	4.58684	-1.04492	0.4724	0.118887	No	Yes
chr13	25947637	25947905	chr13_25947637_25947905	2	0	0	0	2.60378	-1.03934	0.485683	0.132628	No	Yes
chr11	1358094	1359053	chr11_1358094_1359053	0	0	1	0	42.5345	-1.03829	0.364344	0.0409882	No	Yes
chr19	6092293	6092871	chr19_6092293_6092871	0	0	1	0	10.0833	-1.03794	0.335711	0.025669	No	Yes
chr11	134876655	134876878	chr11_134876655_134876878	1	0	0	0	2.36761	-1.03437	0.490593	0.137886	No	Yes
chr9	132222879	132223363	chr9_132222879_132223363	0	1	0	0	8.1532	-1.03425	0.364282	0.0419331	No	Yes
chr19	3404666	3405300	chr19_3404666_3405300	0	1	1	0	17.2473	-1.0317	0.33092	0.0245277	No	Yes
chr12	110717428	110717686	chr12_110717428_110717686	1	0	0	0	3.71573	-1.0282	0.454818	0.1106	No	Yes
chr19	4010514	4010810	chr19_4010514_4010810	0	1	0	0	3.68624	-1.0272	0.454899	0.110912	No	Yes
chr8	142425301	142425662	chr8_142425301_142425662	1	0	0	0	6.79912	-1.0271	0.407472	0.0713892	No	Yes
chr12	124938464	124939307	chr12_124938464_124939307	0	1	0	0	12.5417	-1.02482	0.342542	0.0311482	No	Yes
chr20	61612310	61612497	chr20_61612310_61612497	1	0	0	0	3.71916	-1.02051	0.458141	0.116047	No	Yes
chr5	87982531	87982880	chr5_87982531_87982880	0	1	0	0	6.60443	-1.01584	0.381324	0.0562393	No	Yes
chr17	47547422	47548131	chr17_47547422_47548131	1	0	0	1	15.5372	-1.01346	0.387742	0.0613174	No	Yes
chr1	6305555	6306088	chr1_6305555_6306088	2	0	0	0	13.9926	-1.00936	0.445626	NA	No	Yes
chr17	64500995	64501144	chr17_64500995_64501144	1	0	0	0	2.56271	-1.00825	0.489436	0.14699	No	Yes
chr15	86309381	86309586	chr15_86309381_86309586	1	0	0	1	2.40933	-1.00661	0.491519	0.149441	No	Yes
chr16	9232940	9233048	chr16_9232940_9233048	1	0	0	0	0.816724	-1.00593	0.502772	0.15975	No	Yes
chr2	73402601	73403307	chr2_73402601_73403307	0	0	1	2	10.9161	-1.00566	0.400142	0.072091	No	Yes
chr8	10003835	10004073	chr8_10003835_10004073	1	1	0	0	3.58731	-1.00049	0.472368	0.136333	No	Yes
chr7	372746	373193	chr7_372746_373193	0	0	1	0	7.83254	-0.996799	0.375769	0.057379	No	Yes
chr16	85201612	85201766	chr16_85201612_85201766	1	0	0	0	1.85063	-0.996099	0.511979	0.172206	No	Yes
chr2	7060340	7060715	chr2_7060340_7060715	1	0	0	0	5.73971	-0.992813	0.393033	0.0708449	No	Yes
chr11	43568764	43569560	chr11_43568764_43569560	0	0	1	0	18.6642	-0.99178	0.36485	0.0517398	No	Yes
chr18	77548190	77548495	chr18_77548190_77548495	1	0	0	0	5.2716	-0.990411	0.477429	0.144061	No	Yes
chr2	66652687	66653235	chr2_66652687_66653235	1	0	0	0	7.57117	-0.985357	0.364584	0.0529064	No	Yes
chr17	48642133	48642418	chr17_48642133_48642418	1	0	0	0	4.29837	-0.984113	0.444978	0.118934	No	Yes
chr19	2543399	2543815	chr19_2543399_2543815	2	1	1	0	5.07649	-0.983976	0.42567	0.101999	No	Yes
chr22	38857220	38857865	chr22_38857220_38857865	1	0	1	0	12.6922	-0.983933	0.304122	0.0193191	No	Yes
chr5	67593809	67593949	chr5_67593809_67593949	1	0	0	0	2.84744	-0.982226	0.478141	0.148081	No	Yes
chr16	51187534	51187882	chr16_51187534_51187882	0	1	0	0	4.14882	-0.982041	0.453099	0.127474	No	Yes
chr20	1878504	1878878	chr20_1878504_1878878	0	1	1	0	10.3418	-0.981616	0.390292	0.0718101	No	Yes
chr5	176243917	176245351	chr5_176243917_176245351	1	0	0	0	34.6827	-0.980952	0.297317	0.016798	No	Yes
chr1	21652171	21652590	chr1_21652171_21652590	1	1	0	0	5.93461	-0.979448	0.402897	0.0829675	No	Yes
chr1	20478511	20479003	chr1_20478511_20479003	1	0	0	0	12.6446	-0.975652	0.368758	0.0580494	No	Yes
chr11	119235913	119236314	chr11_119235913_119236314	0	1	0	0	8.14875	-0.974086	0.38175	0.0673853	No	Yes
chr20	39311736	39312370	chr20_39311736_39312370	0	0	1	0	10.82	-0.969743	0.374391	0.0634379	No	Yes
chr19	17860224	17861111	chr19_17860224_17861111	2	0	0	0	14.7445	-0.968593	0.322234	0.0303577	No	Yes
chr16	87899473	87899591	chr16_87899473_87899591	1	0	0	0	2.31578	-0.968162	0.481918	0.158066	No	Yes
chr17	42187248	42187585	chr17_42187248_42187585	0	1	0	0	4.98553	-0.967477	0.411157	0.0948836	No	Yes
chr17	10119558	10119844	chr17_10119558_10119844	1	0	0	0	3.63519	-0.965907	0.46857	0.14693	No	Yes
chr20	2539159	2540063	chr20_2539159_2540063	1	0	0	0	28.647	-0.965023	0.389262	NA	No	Yes
chr2	172963235	172964187	chr2_172963235_172964187	1	0	0	2	21.6242	-0.964095	0.272036	0.00982664	No	Yes
chr2	233367654	233368542	chr2_233367654_233368542	0	0	1	0	32.5467	-0.963742	0.292941	0.0171128	No	Yes
chr9	129276361	129276909	chr9_129276361_129276909	1	0	0	0	6.65825	-0.963262	0.396792	0.0834653	No	Yes
chr17	36577165	36578123	chr17_36577165_36578123	1	1	0	0	29.0315	-0.963021	0.351815	0.0504881	No	Yes
chr11	69450993	69451921	chr11_69450993_69451921	1	0	0	0	24.9813	-0.961988	0.319486	0.0300031	No	Yes
chrX	153570502	153571659	chrX_153570502_153571659	0	1	0	0	40.3368	-0.960656	0.298831	0.0201807	No	Yes
chr5	139126000	139127777	chr5_139126000_139127777	0	1	0	0	39.4816	-0.960612	0.251965	0.00475657	No	Yes
chr4	6246954	6248105	chr4_6246954_6248105	0	0	1	0	57.4098	-0.960375	0.297916	0.019814	No	Yes
chr1	20669594	20670021	chr1_20669594_20670021	1	0	0	0	7.8422	-0.959774	0.434396	0.11943	No	Yes
chr11	3183856	3184705	chr11_3183856_3184705	1	1	0	0	17.568	-0.959321	0.317037	0.0291238	No	Yes
chr20	54918943	54919469	chr20_54918943_54919469	1	0	0	0	10.5861	-0.958678	0.358027	0.0549647	No	Yes
chr20	60539993	60540770	chr20_60539993_60540770	1	0	0	0	18.7853	-0.958038	0.334892	0.0402952	No	Yes
chr17	37380269	37380503	chr17_37380269_37380503	1	0	0	0	2.70251	-0.957948	0.48903	0.168859	No	Yes
chr11	46375523	46375829	chr11_46375523_46375829	0	1	0	0	4.0733	-0.955109	0.457536	0.141257	No	Yes
chr10	133785997	133786398	chr10_133785997_133786398	1	0	0	0	5.88088	-0.954467	0.415473	0.1042	No	Yes
chr14	29231229	29231461	chr14_29231229_29231461	0	1	0	0	2.38698	-0.953175	0.500981	0.182988	No	Yes
chr19	36422063	36422488	chr19_36422063_36422488	0	1	0	0	7.03888	-0.952939	0.407095	0.0969029	No	Yes
chr15	72395561	72395872	chr15_72395561_72395872	1	0	0	0	3.85748	-0.95191	0.453512	0.139506	No	Yes
chr5	74346287	74347849	chr5_74346287_74347849	1	1	0	0	34.533	-0.951205	0.36836	0.0644723	No	Yes
chr1	6230635	6230991	chr1_6230635_6230991	1	0	1	0	5.23584	-0.950338	0.450713	0.137886	No	Yes
chr15	99975326	99975763	chr15_99975326_99975763	0	0	1	0	7.43695	-0.949147	0.443118	0.132405	No	Yes
chr22	35768029	35768282	chr22_35768029_35768282	0	0	1	0	4.58592	-0.948593	0.420612	0.111193	No	Yes
chr11	64478495	64479016	chr11_64478495_64479016	1	0	0	0	9.58404	-0.94854	0.415293	0.106584	No	Yes
chr1	204332382	204332916	chr1_204332382_204332916	1	1	0	0	11.4854	-0.941007	0.391005	0.0861577	No	Yes
chr9	129262938	129263255	chr9_129262938_129263255	1	0	0	0	4.43511	-0.940439	0.427037	0.12056	No	Yes
chr22	42734977	42735216	chr22_42734977_42735216	1	0	0	0	3.12463	-0.937942	0.47593	0.165996	No	Yes
chr5	141191217	141191436	chr5_141191217_141191436	1	0	1	0	3.20347	-0.937747	0.48334	0.173501	No	Yes
chr7	20824132	20824828	chr7_20824132_20824828	1	0	0	0	10.7924	-0.93773	0.353594	0.0574551	No	Yes
chr19	18388804	18389324	chr19_18388804_18389324	0	1	0	2	9.16866	-0.937558	0.353641	0.0575136	No	Yes
chr17	9143457	9144137	chr17_9143457_9144137	0	1	0	0	25.1601	-0.937266	0.315268	0.032381	No	Yes
chr11	121542333	121542600	chr11_121542333_121542600	0	1	0	0	3.62605	-0.936277	0.466273	0.158148	No	Yes
chr11	1321826	1322256	chr11_1321826_1322256	1	1	0	1	6.3499	-0.936098	0.404359	0.101544	No	Yes
chr15	89560587	89561298	chr15_89560587_89561298	2	1	0	0	16.8741	-0.935451	0.316115	0.0334415	No	Yes
chr5	150007339	150007712	chr5_150007339_150007712	1	0	0	0	7.19098	-0.935441	0.363849	0.0659047	No	Yes
chr7	151000782	151001080	chr7_151000782_151001080	1	0	0	0	4.12185	-0.935356	0.449146	0.142143	No	Yes
chr8	133489989	133490219	chr8_133489989_133490219	1	0	0	0	4.02076	-0.93531	0.436831	0.132535	No	Yes
chr22	50607846	50608128	chr22_50607846_50608128	1	0	1	0	5.06421	-0.935304	0.419939	0.116047	No	Yes
chr8	10004335	10004712	chr8_10004335_10004712	0	1	0	0	5.68738	-0.934132	0.455681	0.149163	No	Yes
chr3	126398110	126398613	chr3_126398110_126398613	1	0	0	0	7.18295	-0.933343	0.364272	0.0665639	No	Yes
chr9	124981878	124983149	chr9_124981878_124983149	1	0	0	0	17.0174	-0.933103	0.32331	0.0383934	No	Yes
chr15	41524429	41524720	chr15_41524429_41524720	1	0	0	0	4.4646	-0.931831	0.422021	0.119649	No	Yes
chr10	122702307	122702428	chr10_122702307_122702428	1	0	0	0	4.0229	-0.931681	0.473784	0.166752	No	Yes
chr15	28339777	28340830	chr15_28339777_28340830	2	0	1	0	20.8464	-0.931483	0.299057	0.0247051	No	Yes
chr1	41831616	41832149	chr1_41831616_41832149	1	0	1	0	8.79392	-0.930678	0.459296	0.154444	No	Yes
chr7	71870972	71871217	chr7_71870972_71871217	1	0	0	0	2.71658	-0.929988	0.48214	0.176041	No	Yes
chr5	149661968	149662285	chr5_149661968_149662285	1	0	0	0	3.62386	-0.929929	0.470479	0.164859	No	Yes
chr19	1417139	1417396	chr19_1417139_1417396	0	1	0	0	4.40817	-0.928968	0.429768	0.129024	No	Yes
chr22	46472510	46475321	chr22_46472510_46475321	1	2	1	0	88.5331	-0.928848	0.257686	0.00832197	No	Yes
chr12	132900308	132900643	chr12_132900308_132900643	1	0	0	0	5.48684	-0.928824	0.437055	0.13516	No	Yes
chr7	45001868	45003037	chr7_45001868_45003037	1	0	0	0	33.6013	-0.927871	0.236898	0.00357328	No	Yes
chr5	177707190	177707518	chr5_177707190_177707518	1	0	0	0	5.51626	-0.924277	0.424929	0.125783	No	Yes
chr13	113696919	113697176	chr13_113696919_113697176	1	0	0	0	2.72193	-0.924119	0.477482	0.17494	No	Yes
chr2	232478361	232480276	chr2_232478361_232480276	0	1	3	4	73.132	-0.923817	0.210835	0.00077299	No	Yes
chr16	85205964	85206484	chr16_85205964_85206484	1	0	0	0	8.96548	-0.923452	0.387408	0.0899536	No	Yes
chr1	111144076	111144331	chr1_111144076_111144331	1	0	0	0	4.03281	-0.923336	0.463975	0.161827	No	Yes
chr1	65399146	65399333	chr1_65399146_65399333	1	0	1	0	2.7553	-0.922361	0.489508	0.186395	No	Yes
chr11	65158486	65158669	chr11_65158486_65158669	1	0	0	0	2.30279	-0.921886	0.49228	0.189843	No	Yes
chr14	105632110	105634757	chr14_105632110_105634757	1	0	0	2	109.015	-0.919108	0.222107	0.00184878	No	Yes
chrX	129254545	129254838	chrX_129254545_129254838	1	0	0	0	2.73217	-0.917894	0.490775	0.190587	No	Yes
chr9	140774150	140774861	chr9_140774150_140774861	1	0	0	0	10.6858	-0.916685	0.350005	0.0607941	No	Yes
chr17	42186209	42186575	chr17_42186209_42186575	0	1	0	1	3.99081	-0.913533	0.441057	0.144862	No	Yes
chr9	124312907	124313324	chr9_124312907_124313324	1	0	0	0	12.9976	-0.913488	0.312689	0.0356726	No	Yes
chr4	3374684	3374935	chr4_3374684_3374935	1	0	1	1	3.80746	-0.912732	0.459644	0.162652	No	Yes
chr7	22589204	22590078	chr7_22589204_22590078	1	0	0	0	25.8029	-0.912119	0.33622	0.0522186	No	Yes
chr17	1901384	1902127	chr17_1901384_1902127	2	0	0	0	13.8346	-0.909328	0.319295	0.0411469	No	Yes
chr15	96888938	96889336	chr15_96888938_96889336	0	1	0	0	7.77619	-0.909165	0.375757	0.0841815	No	Yes
chr1	3827586	3827762	chr1_3827586_3827762	2	0	0	0	3.86978	-0.905983	0.432646	0.140199	No	Yes
chr19	7852776	7854483	chr19_7852776_7854483	1	0	0	2	70.7918	-0.905607	0.324721	0.0458839	No	Yes
chr22	42365378	42365676	chr22_42365378_42365676	1	0	0	0	8.6189	-0.904938	0.406863	0.116473	No	Yes
chr16	87551610	87552027	chr16_87551610_87552027	1	0	0	0	8.36221	-0.903897	0.406626	0.116586	No	Yes
chr17	43250004	43250577	chr17_43250004_43250577	0	1	1	0	17.8273	-0.901981	0.325057	0.0469075	No	Yes
chr20	1881448	1881741	chr20_1881448_1881741	1	1	0	0	4.89042	-0.901905	0.461434	0.169989	No	Yes
chr7	39774363	39774482	chr7_39774363_39774482	1	0	0	0	1.96396	-0.901513	0.493245	0.202297	No	Yes
chr8	2262909	2263395	chr8_2262909_2263395	0	0	1	0	13.3324	-0.897827	0.33916	0.0578476	No	Yes
chr1	27902404	27902757	chr1_27902404_27902757	0	1	0	0	5.84193	-0.894725	0.429362	0.141836	No	Yes
chr9	132949153	132949868	chr9_132949153_132949868	0	1	1	0	18.1547	-0.894289	0.386692	0.10187	No	Yes
chr5	172144029	172144232	chr5_172144029_172144232	1	0	0	0	4.20369	-0.893464	0.425095	0.138959	No	Yes
chr22	38213757	38214203	chr22_38213757_38214203	1	0	0	1	8.12748	-0.892611	0.410454	0.125783	No	Yes
chr17	27923068	27923653	chr17_27923068_27923653	0	1	0	0	7.7374	-0.892022	0.36049	0.0776236	No	Yes
chr19	1074327	1074882	chr19_1074327_1074882	1	0	0	0	7.77008	-0.891609	0.390994	0.107088	No	Yes
chr10	106447977	106448106	chr10_106447977_106448106	1	0	0	0	2.45693	-0.890507	0.502561	0.21723	No	Yes
chr15	89915892	89916136	chr15_89915892_89916136	1	0	0	0	3.87353	-0.888353	0.4505	0.165932	No	Yes
chr17	37042551	37042728	chr17_37042551_37042728	1	0	0	0	3.00537	-0.888077	0.463532	0.179335	No	Yes
chr11	1536505	1536848	chr11_1536505_1536848	1	0	0	0	7.9225	-0.887915	0.394349	0.111661	No	Yes
chr19	11249316	11249515	chr19_11249316_11249515	0	1	0	1	2.14596	-0.887714	0.508304	0.223593	No	Yes
chr10	74079275	74080041	chr10_74079275_74080041	1	1	0	0	22.2939	-0.887061	0.301575	0.0345369	No	Yes
chr22	38846157	38846753	chr22_38846157_38846753	1	0	0	0	9.46596	-0.886104	0.33682	0.0597963	No	Yes
chr11	17743148	17743357	chr11_17743148_17743357	1	0	0	0	3.10416	-0.885716	0.466044	0.183433	No	Yes
chr9	120174350	120174819	chr9_120174350_120174819	1	0	0	0	10.2282	-0.882794	0.344766	0.0666805	No	Yes
chr8	143595529	143595715	chr8_143595529_143595715	1	0	0	0	2.25597	-0.882398	0.506482	0.225113	No	Yes
chr1	41961467	41962651	chr1_41961467_41962651	2	0	1	3	33.9787	-0.882299	0.263738	0.0155649	No	Yes
chr2	105479883	105480861	chr2_105479883_105480861	0	1	0	0	21.0404	-0.881348	0.281424	0.0236441	No	Yes
chr11	16946370	16947824	chr11_16946370_16947824	1	0	0	0	57.8484	-0.87794	0.329137	0.0560039	No	Yes
chr19	7988400	7988711	chr19_7988400_7988711	1	0	0	0	4.7395	-0.876723	0.427985	0.149441	No	Yes
chr10	134212545	134212970	chr10_134212545_134212970	1	0	1	0	6.97986	-0.876664	0.389535	0.111776	No	Yes
chr8	99182315	99182892	chr8_99182315_99182892	1	0	0	0	14.1214	-0.876536	0.324671	0.0531208	No	Yes
chr11	117778283	117778521	chr11_117778283_117778521	1	0	0	0	4.12402	-0.875244	0.467039	0.189474	No	Yes
chr12	132318340	132319608	chr12_132318340_132319608	2	0	0	0	22.9296	-0.8735	0.306807	0.0412107	No	Yes
chr20	60931643	60931948	chr20_60931643_60931948	1	1	0	0	2.8055	-0.87294	0.49714	0.221397	No	Yes
chr5	176219382	176220526	chr5_176219382_176220526	1	0	0	0	30.5911	-0.872447	0.320882	0.0517007	No	Yes
chr1	1976055	1976383	chr1_1976055_1976383	1	0	0	0	5.17499	-0.87218	0.432845	0.156701	No	Yes
chr8	27166400	27166851	chr8_27166400_27166851	1	0	0	0	5.8458	-0.871743	0.407494	0.132643	No	Yes
chr19	49012573	49012906	chr19_49012573_49012906	1	0	0	0	5.74121	-0.87147	0.435669	0.159868	No	Yes
chr19	11354231	11354424	chr19_11354231_11354424	0	1	0	0	6.2272	-0.870964	0.459317	0.183744	No	Yes
chr1	156393399	156394073	chr1_156393399_156394073	0	1	0	1	12.3716	-0.870037	0.381225	0.106936	No	Yes
chr14	77231571	77231947	chr14_77231571_77231947	1	0	0	0	5.94563	-0.867057	0.40438	0.131979	No	Yes
chr2	3306798	3307515	chr2_3306798_3307515	1	0	0	0	21.6056	-0.86658	0.2653	0.0180572	No	Yes
chr15	89915499	89915862	chr15_89915499_89915862	1	0	0	0	6.9243	-0.865158	0.436975	0.163979	No	Yes
chr11	134282042	134283627	chr11_134282042_134283627	0	1	0	0	93.4	-0.864562	0.243651	0.00973103	No	Yes
chr8	143534385	143535122	chr8_143534385_143535122	0	1	2	0	32.3158	-0.864195	0.263829	0.017571	No	Yes
chr1	25942508	25943188	chr1_25942508_25943188	0	0	1	0	23.9761	-0.8627	0.332855	0.0633592	No	Yes
chr17	36665820	36666655	chr17_36665820_36666655	1	0	0	0	23.9046	-0.862416	0.336293	0.066366	No	Yes
chr20	58238437	58238746	chr20_58238437_58238746	1	0	0	0	5.06967	-0.862289	0.434788	0.163171	No	Yes
chr17	74440923	74441245	chr17_74440923_74441245	2	0	0	0	5.19588	-0.862075	0.409911	0.138738	No	Yes
chr6	149082787	149082988	chr6_149082787_149082988	1	0	1	0	2.89554	-0.861575	0.471549	0.20238	No	Yes
chr2	145265686	145265966	chr2_145265686_145265966	0	1	0	0	4.20486	-0.860727	0.45506	0.185023	No	Yes
chr10	134097079	134097423	chr10_134097079_134097423	1	0	0	0	5.3405	-0.85991	0.400337	0.131117	No	Yes
chr10	123367990	123368473	chr10_123367990_123368473	1	0	0	0	9.88823	-0.859216	0.376734	0.107088	No	Yes
chr1	9311374	9311776	chr1_9311374_9311776	1	0	0	0	4.68097	-0.857141	0.452013	0.183744	No	Yes
chr1	41119883	41120475	chr1_41119883_41120475	1	1	1	0	15.9199	-0.854566	0.319754	0.0554831	No	Yes
chr1	45251763	45252455	chr1_45251763_45252455	1	0	0	1	12.7622	-0.853937	0.369866	0.102357	No	Yes
chr9	132372526	132373497	chr9_132372526_132373497	0	1	0	0	27.5423	-0.853218	0.262783	0.0188627	No	Yes
chr11	1585543	1585913	chr11_1585543_1585913	1	1	0	0	5.55232	-0.852746	0.433177	0.166232	No	Yes
chr19	1234693	1237918	chr19_1234693_1237918	1	0	0	0	210.13	-0.851847	0.215679	0.00330646	No	Yes
chr17	48686573	48686774	chr17_48686573_48686774	1	0	0	0	1.80575	-0.851705	0.512419	0.247909	No	Yes
chr14	102415782	102416048	chr14_102415782_102416048	1	0	0	0	3.91875	-0.850654	0.463658	0.200556	No	Yes
chr9	34577586	34577871	chr9_34577586_34577871	1	0	0	0	4.2473	-0.850537	0.425724	0.160333	No	Yes
chr17	1811427	1812198	chr17_1811427_1812198	0	1	0	0	14.2451	-0.848062	0.324433	0.0613174	No	Yes
chr17	38252935	38253238	chr17_38252935_38253238	0	1	0	0	5.00068	-0.84746	0.485746	0.224125	No	Yes
chrX	153148297	153149197	chrX_153148297_153149197	1	0	0	0	17.3618	-0.846603	0.336645	0.0718167	No	Yes
chr11	61344635	61344742	chr11_61344635_61344742	1	0	0	0	2.33876	-0.845184	0.48793	0.228185	No	Yes
chr10	92921921	92922059	chr10_92921921_92922059	0	0	1	0	1.23679	-0.845116	0.50967	0.248978	No	Yes
chr19	49931218	49931683	chr19_49931218_49931683	1	0	0	0	8.9066	-0.84306	0.434403	0.17342	No	Yes
chr19	1675732	1676300	chr19_1675732_1676300	1	0	0	0	12.2101	-0.840125	0.354434	0.0921274	No	Yes
chr9	137995930	137996258	chr9_137995930_137996258	1	0	0	0	3.84744	-0.837925	0.478819	0.223132	No	Yes
chr11	46356980	46357576	chr11_46356980_46357576	1	1	0	0	9.48674	-0.837646	0.380595	0.12071	No	Yes
chr17	75798382	75798576	chr17_75798382_75798576	1	0	0	0	3.02607	-0.835703	0.469535	0.215139	No	Yes
chr11	65158071	65158471	chr11_65158071_65158471	1	0	0	0	6.78915	-0.835691	0.415157	0.157319	No	Yes
chr5	141260818	141261151	chr5_141260818_141261151	0	1	0	0	6.72724	-0.835013	0.36986	0.110985	No	Yes
chr3	49904435	49904783	chr3_49904435_49904783	1	0	0	0	6.21835	-0.833644	0.385776	0.129076	No	Yes
chr1	32014815	32015408	chr1_32014815_32015408	1	0	0	0	18.0684	-0.833039	0.361399	0.102767	No	Yes
chr1	207989278	207989589	chr1_207989278_207989589	0	1	0	0	4.2091	-0.832718	0.454067	0.200771	No	Yes
chr8	97171839	97172186	chr8_97171839_97172186	1	0	0	1	4.83619	-0.830458	0.411542	0.156138	No	Yes
chr6	45631194	45631909	chr6_45631194_45631909	1	0	0	0	15.0708	-0.829222	0.338678	0.081263	No	Yes
chr13	25320334	25321257	chr13_25320334_25321257	1	0	0	0	15.9436	-0.829079	0.388856	0.133954	No	Yes
chr2	70368921	70369874	chr2_70368921_70369874	0	1	0	2	60.4511	-0.828458	0.271565	0.0277969	No	Yes
chr15	67135197	67135498	chr15_67135197_67135498	1	0	0	0	5.54735	-0.828017	0.394257	0.13922	No	Yes
chr16	2173644	2173947	chr16_2173644_2173947	1	1	0	1	4.0026	-0.827561	0.457241	0.207746	No	Yes
chr22	29865995	29866601	chr22_29865995_29866601	1	0	0	3	16.9376	-0.827025	0.292836	0.0432465	No	Yes
chr1	155944293	155944445	chr1_155944293_155944445	0	1	0	0	2.1133	-0.82676	0.504641	0.254636	No	Yes
chr11	65255383	65255778	chr11_65255383_65255778	0	1	0	1	6.25727	-0.826522	0.388368	0.134632	No	Yes
chr1	153854196	153854531	chr1_153854196_153854531	0	1	0	1	5.24886	-0.825087	0.470061	0.221643	No	Yes
chr6	44205213	44206137	chr6_44205213_44206137	0	1	2	0	34.2999	-0.823488	0.254412	0.0192811	No	Yes
chr1	181073541	181074580	chr1_181073541_181074580	1	1	1	0	61.6453	-0.822882	0.229139	0.00864314	No	Yes
chr10	829636	831302	chr10_829636_831302	0	0	1	0	52.1264	-0.822198	0.221873	0.00630139	No	Yes
chr7	55321980	55322732	chr7_55321980_55322732	0	0	1	0	24.8032	-0.821597	0.268358	0.027319	No	Yes
chr20	36034695	36035289	chr20_36034695_36035289	0	0	1	0	14.8465	-0.820858	0.341628	0.0865667	No	Yes
chr4	6013024	6013640	chr4_6013024_6013640	1	0	0	0	12.2413	-0.819683	0.409081	0.159211	No	Yes
chr20	60011964	60012224	chr20_60011964_60012224	1	0	0	0	3.67451	-0.818588	0.450589	0.205837	No	Yes
chr10	80955051	80955300	chr10_80955051_80955300	1	1	0	0	4.79487	-0.816487	0.43741	0.19131	No	Yes
chr1	156215436	156215795	chr1_156215436_156215795	1	0	0	0	7.14637	-0.814945	0.392256	0.143417	No	Yes
chr17	55939075	55939651	chr17_55939075_55939651	1	0	0	0	9.70597	-0.812327	0.351881	0.102372	No	Yes
chr10	679352	679532	chr10_679352_679532	1	1	0	0	2.02562	-0.811348	0.498686	0.258294	No	Yes
chr14	105400438	105400671	chr14_105400438_105400671	1	0	0	0	3.41702	-0.808246	0.47957	0.241945	No	Yes
chr1	149137539	149137759	chr1_149137539_149137759	1	0	0	0	5.90583	-0.807139	0.388724	0.1436	No	Yes
chr22	20267967	20268304	chr22_20267967_20268304	1	1	0	0	5.71035	-0.804697	0.439853	0.201959	No	Yes
chr19	44039025	44039652	chr19_44039025_44039652	1	0	0	0	7.30435	-0.804155	0.36514	0.12056	No	Yes
chr3	128564376	128565278	chr3_128564376_128565278	1	1	1	0	30.291	-0.804089	0.385881	0.141836	No	Yes
chr3	65483557	65483813	chr3_65483557_65483813	1	0	0	0	4.26114	-0.803706	0.432986	0.194686	No	Yes
chr4	3375300	3375576	chr4_3375300_3375576	1	0	0	0	5.72105	-0.802554	0.427948	0.189142	No	Yes
chr2	31462663	31462998	chr2_31462663_31462998	1	1	0	0	4.26587	-0.801806	0.433839	0.197041	No	Yes
chr18	53063044	53063368	chr18_53063044_53063368	1	1	0	0	5.30962	-0.801564	0.440285	0.204527	No	Yes
chr3	181437143	181437725	chr3_181437143_181437725	0	1	1	0	9.00167	-0.801451	0.340653	0.0948994	No	Yes
chr8	22854564	22854841	chr8_22854564_22854841	0	1	0	1	2.90061	-0.800716	0.477394	0.2439	No	Yes
chr7	39775469	39775718	chr7_39775469_39775718	1	0	0	0	3.92083	-0.800671	0.446836	0.212293	No	Yes
chr19	4785120	4785651	chr19_4785120_4785651	0	0	1	1	17.9861	-0.800033	0.317144	0.0712632	No	Yes
chr5	115696902	115697774	chr5_115696902_115697774	0	1	0	1	23.8689	-0.799485	0.272884	0.0351551	No	Yes
chr2	31461459	31461670	chr2_31461459_31461670	1	1	0	0	3.62731	-0.799018	0.448991	0.215139	No	Yes
chr6	168778082	168778498	chr6_168778082_168778498	1	0	0	0	4.83893	-0.798289	0.422707	0.185474	No	Yes
chr12	48395116	48396281	chr12_48395116_48396281	0	0	1	0	29.4542	-0.798082	0.310231	0.0657363	No	Yes
chr13	107569496	107569772	chr13_107569496_107569772	0	0	1	0	4.1927	-0.795881	0.451678	0.219909	No	Yes
chr19	3683664	3683975	chr19_3683664_3683975	1	0	0	1	3.09992	-0.793339	0.474238	0.244875	No	Yes
chr22	19016708	19018022	chr22_19016708_19018022	1	0	0	2	37.4581	-0.792911	0.247704	0.020689	No	Yes
chr3	11037227	11038040	chr3_11037227_11038040	1	1	0	0	11.0072	-0.791927	0.340123	0.0989067	No	Yes
chr4	154712136	154712792	chr4_154712136_154712792	0	0	1	0	18.2813	-0.79099	0.304275	0.0627792	No	Yes
chr5	6452678	6453570	chr5_6452678_6453570	1	0	0	0	22.2146	-0.790871	0.268476	0.0342694	No	Yes
chr2	225307149	225307630	chr2_225307149_225307630	0	0	1	0	13.1873	-0.789139	0.375006	0.138623	No	Yes
chr19	46518125	46518761	chr19_46518125_46518761	1	0	0	0	11.0382	-0.788867	0.381256	0.145101	No	Yes
chr11	1404213	1405029	chr11_1404213_1405029	0	0	1	0	22.8524	-0.78874	0.326945	0.0853081	No	Yes
chr22	46422906	46424001	chr22_46422906_46424001	1	1	1	3	39.6346	-0.788288	0.224056	0.0104715	No	Yes
chr22	22108880	22109470	chr22_22108880_22109470	0	1	0	1	11.2009	-0.788048	0.352282	0.114106	No	Yes
chr3	12933719	12934023	chr3_12933719_12934023	1	0	0	0	5.07896	-0.787584	0.43921	0.211789	No	Yes
chr16	1069236	1069662	chr16_1069236_1069662	0	1	0	0	7.85647	-0.785975	0.349121	0.111661	No	Yes
chr15	31732747	31733630	chr15_31732747_31733630	0	0	1	0	45.0176	-0.784965	0.257465	0.0278644	No	Yes
chr11	17407122	17407233	chr11_17407122_17407233	1	0	0	0	1.53397	-0.784305	0.503853	0.281109	No	Yes
chr7	6556196	6556414	chr7_6556196_6556414	1	0	0	0	6.27413	-0.78395	0.384047	0.151073	No	Yes
chr19	15695262	15695734	chr19_15695262_15695734	1	0	0	1	12.1444	-0.783846	0.326518	0.086985	No	Yes
chr8	11662142	11662596	chr8_11662142_11662596	1	0	0	1	5.72858	-0.783582	0.39441	0.162389	No	Yes
chr11	118792993	118794307	chr11_118792993_118794307	0	1	1	1	22.1483	-0.782987	0.2702	0.0372518	No	Yes
chr2	23879061	23879333	chr2_23879061_23879333	1	0	0	0	3.45082	-0.781668	0.459661	0.237294	No	Yes
chr12	48168382	48168745	chr12_48168382_48168745	0	1	0	0	5.91155	-0.781628	0.441959	0.218512	No	Yes
chr1	109795751	109799331	chr1_109795751_109799331	0	1	0	5	140.246	-0.779958	0.192584	0.00247219	No	Yes
chr10	23580488	23580841	chr10_23580488_23580841	1	0	0	0	7.07501	-0.779898	0.379917	0.148431	No	Yes
chr19	51049994	51050963	chr19_51049994_51050963	1	1	0	1	19.3359	-0.77887	0.349706	0.116047	No	Yes
chr10	124058531	124058695	chr10_124058531_124058695	1	0	0	0	4.54081	-0.778537	0.445579	0.223456	No	Yes
chr5	82768108	82769944	chr5_82768108_82769944	0	0	1	0	70.9362	-0.778085	0.328923	NA	No	Yes
chr5	177591028	177591348	chr5_177591028_177591348	1	0	0	0	7.69685	-0.777409	0.397364	0.169421	No	Yes
chr19	17345765	17347081	chr19_17345765_17347081	0	0	1	0	132.852	-0.777363	0.28431	0.0507504	No	Yes
chr5	178003422	178004444	chr5_178003422_178004444	0	0	1	0	32.8697	-0.777344	0.239612	0.0189454	No	Yes
chr8	11664036	11664303	chr8_11664036_11664303	1	1	0	0	3.94737	-0.77662	0.438107	0.217074	No	Yes
chr9	132176207	132176752	chr9_132176207_132176752	0	1	0	0	13.2884	-0.776031	0.31426	0.078217	No	Yes
chr17	49008904	49009217	chr17_49008904_49009217	0	1	0	0	4.55305	-0.774027	0.441704	0.222462	No	Yes
chr1	41832175	41832568	chr1_41832175_41832568	2	1	0	0	10.6691	-0.773152	0.398394	0.17342	No	Yes
chr17	76879564	76880516	chr17_76879564_76880516	1	1	0	0	19.5872	-0.77282	0.278146	0.0465427	No	Yes
chr1	6222498	6222909	chr1_6222498_6222909	1	0	0	0	4.5049	-0.77268	0.47396	0.257282	No	Yes
chr3	4909290	4910671	chr3_4909290_4910671	0	1	1	0	53.8185	-0.772591	0.288228	0.0547705	No	Yes
chr1	1092856	1093639	chr1_1092856_1093639	0	1	0	0	27.5007	-0.772134	0.262607	0.0345847	No	Yes
chr8	143594618	143594815	chr8_143594618_143594815	1	0	0	0	2.6371	-0.771301	0.510258	0.296467	No	Yes
chr5	176895554	176896627	chr5_176895554_176896627	1	0	0	0	28.09	-0.769877	0.257405	0.031186	No	Yes
chr12	52426462	52427222	chr12_52426462_52427222	0	1	1	0	14.1193	-0.769577	0.317069	0.0834783	No	Yes
chr17	75231433	75231625	chr17_75231433_75231625	0	1	0	0	3.09554	-0.769455	0.473127	0.25831	No	Yes
chr11	61278112	61278451	chr11_61278112_61278451	1	0	0	0	4.58219	-0.76865	0.458314	0.2439	No	Yes
chr1	33813348	33813512	chr1_33813348_33813512	0	1	0	0	2.6932	-0.768443	0.486996	0.274218	No	Yes
chr3	123164730	123166934	chr3_123164730_123166934	0	1	1	0	60.2721	-0.766164	0.194259	0.00335509	No	Yes
chr8	143270909	143271259	chr8_143270909_143271259	0	0	1	0	5.86667	-0.765493	0.416158	0.199176	No	Yes
chr2	106399897	106400083	chr2_106399897_106400083	1	0	0	0	3.1242	-0.765488	0.476341	0.264878	No	Yes
chr6	17016003	17016732	chr6_17016003_17016732	0	0	1	0	23.333	-0.764964	0.271816	0.0440582	No	Yes
chr11	121325886	121326190	chr11_121325886_121326190	1	0	0	0	4.99854	-0.763957	0.395043	0.17521	No	Yes
chr7	96627891	96628003	chr7_96627891_96628003	1	0	0	0	1.7905	-0.763901	0.498033	0.288818	No	Yes
chr11	60888019	60888197	chr11_60888019_60888197	1	0	0	0	1.70292	-0.763848	0.510524	0.301439	No	Yes
chr15	57598344	57598876	chr15_57598344_57598876	1	0	0	1	11.7218	-0.762573	0.359226	0.135507	No	Yes
chr17	75242732	75243754	chr17_75242732_75243754	2	0	0	0	37.7919	-0.762309	0.238509	0.0208164	No	Yes
chr16	2208942	2210158	chr16_2208942_2210158	0	1	1	0	58.8361	-0.761952	0.225682	0.0144234	No	Yes
chr20	35489369	35489633	chr20_35489369_35489633	2	1	0	0	3.49638	-0.7618	0.488297	0.279924	No	Yes
chr3	129321885	129325547	chr3_129321885_129325547	0	1	0	2	203.75	-0.761662	0.242071	0.0228717	No	Yes
chr11	1314341	1314536	chr11_1314341_1314536	1	0	0	0	2.61818	-0.761621	0.498912	0.291035	No	Yes
chr5	177548164	177549283	chr5_177548164_177549283	1	0	0	0	24.0446	-0.760481	0.352793	0.129802	No	Yes
chr6	74290052	74290255	chr6_74290052_74290255	0	0	1	0	3.14685	-0.760433	0.456978	0.247324	No	Yes
chr6	107809206	107809444	chr6_107809206_107809444	1	0	0	0	4.27019	-0.757585	0.430983	0.22088	No	Yes
chrX	152600603	152600738	chrX_152600603_152600738	1	0	0	0	2.61817	-0.756827	0.466616	0.259431	No	Yes
chr11	69258000	69258736	chr11_69258000_69258736	0	1	1	0	26.17	-0.755914	0.260127	0.0367471	No	Yes
chr19	658639	659655	chr19_658639_659655	1	0	0	0	22.7688	-0.754382	0.39067	0.175717	No	Yes
chr5	172193597	172193799	chr5_172193597_172193799	0	1	1	0	3.90565	-0.75285	0.452422	0.247324	No	Yes
chr10	123913541	123913906	chr10_123913541_123913906	1	0	0	0	6.953	-0.75282	0.446651	0.241945	No	Yes
chr1	6067775	6068112	chr1_6067775_6068112	1	0	0	0	3.63086	-0.752425	0.473638	0.270938	No	Yes
chr1	20692631	20693743	chr1_20692631_20693743	0	0	1	0	29.9135	-0.752113	0.278559	0.0531208	No	Yes
chr17	46089895	46090143	chr17_46089895_46090143	0	0	1	0	4.50766	-0.752034	0.452149	0.247603	No	Yes
chr16	88509644	88509874	chr16_88509644_88509874	1	0	0	0	4.12878	-0.752011	0.452771	0.248283	No	Yes
chr10	112260907	112261132	chr10_112260907_112261132	1	0	0	0	4.19044	-0.751181	0.445038	0.241501	No	Yes
chr10	50605269	50606580	chr10_50605269_50606580	1	0	0	0	23.4611	-0.750444	0.28012	0.0548021	No	Yes
chr9	124308179	124308643	chr9_124308179_124308643	1	0	0	0	8.59744	-0.750007	0.358284	0.140351	No	Yes
chr17	34838622	34839112	chr17_34838622_34839112	0	0	1	0	9.59414	-0.749961	0.383315	0.169421	No	Yes
chr17	29032659	29033484	chr17_29032659_29033484	1	0	0	1	35.2368	-0.74961	0.25341	0.0334883	No	Yes
chr17	79450519	79451501	chr17_79450519_79451501	1	0	1	0	36.8801	-0.749535	0.283678	0.0583242	No	Yes
chr17	79451518	79452051	chr17_79451518_79452051	1	0	1	0	18.0913	-0.749452	0.286285	0.0609665	No	Yes
chr1	162791934	162792932	chr1_162791934_162792932	0	1	0	0	60.0945	-0.749163	0.187117	0.00281872	No	Yes
chr22	42736481	42736831	chr22_42736481_42736831	0	1	0	0	6.06533	-0.749131	0.385135	0.172206	No	Yes
chr3	11039027	11039348	chr3_11039027_11039348	0	1	0	0	5.48748	-0.748386	0.388651	0.176812	No	Yes
chr2	99063419	99063600	chr2_99063419_99063600	1	0	0	0	4.64314	-0.74773	0.428579	0.224125	No	Yes
chr5	141071785	141072228	chr5_141071785_141072228	1	0	0	0	10.8501	-0.747323	0.340387	0.121869	No	Yes
chr17	32964892	32965405	chr17_32964892_32965405	1	0	0	0	7.31657	-0.747002	0.3923	0.182629	No	Yes
chr1	229567779	229568225	chr1_229567779_229568225	2	0	0	0	8.6524	-0.746857	0.429392	0.226056	No	Yes
chr8	12516357	12517016	chr8_12516357_12517016	1	0	0	0	21.2861	-0.746499	0.245221	0.0280868	No	Yes
chr7	853029	853335	chr7_853029_853335	0	1	0	0	4.10318	-0.746309	0.431425	0.228606	No	Yes
chr9	129484790	129486249	chr9_129484790_129486249	0	0	2	0	73.7128	-0.745942	0.306461	0.0827799	No	Yes
chr16	1028340	1028625	chr16_1028340_1028625	2	1	0	2	4.46525	-0.745673	0.456239	0.256054	No	Yes
chr6	14211553	14212165	chr6_14211553_14212165	0	0	2	0	17.6773	-0.745487	0.318951	0.0974997	No	Yes
chr19	2749059	2749310	chr19_2749059_2749310	1	0	0	0	4.37081	-0.744969	0.432246	0.230818	No	Yes
chr10	104265155	104265438	chr10_104265155_104265438	1	0	0	0	3.07908	-0.743979	0.479097	0.282724	No	Yes
chr3	45208943	45209282	chr3_45208943_45209282	1	0	1	0	4.52272	-0.743525	0.41863	0.216356	No	Yes
chr11	66187079	66187498	chr11_66187079_66187498	1	0	0	0	11.141	-0.743426	0.353165	0.138459	No	Yes
chr5	71852480	71853117	chr5_71852480_71853117	0	0	2	0	10.1403	-0.742274	0.353844	0.139617	No	Yes
chr1	6555066	6555462	chr1_6555066_6555462	1	0	0	0	5.8821	-0.741937	0.440132	0.241945	No	Yes
chr8	125617270	125617516	chr8_125617270_125617516	0	1	0	0	5.72425	-0.739791	0.431618	0.232992	No	Yes
chr8	141097706	141097857	chr8_141097706_141097857	1	0	0	0	2.30358	-0.738743	0.49261	0.300521	No	Yes
chr16	57511591	57511776	chr16_57511591_57511776	1	0	0	2	3.3502	-0.738591	0.473019	0.279574	No	Yes
chr20	43147901	43148058	chr20_43147901_43148058	1	0	0	0	3.44379	-0.738507	0.460014	0.265414	No	Yes
chr8	104158410	104158660	chr8_104158410_104158660	1	0	0	0	3.21758	-0.738239	0.459323	0.264878	No	Yes
chr3	133099891	133100121	chr3_133099891_133100121	1	0	0	0	2.96724	-0.738193	0.479915	0.287761	No	Yes
chr16	21524705	21525599	chr16_21524705_21525599	2	1	0	0	16.5895	-0.73804	0.340001	0.126663	No	Yes
chr11	86664678	86664986	chr11_86664678_86664986	1	0	0	0	4.95326	-0.738009	0.435123	0.238383	No	Yes
chr16	72882529	72882776	chr16_72882529_72882776	1	0	1	0	4.1541	-0.737896	0.48606	0.294359	No	Yes
chrX	153569512	153570421	chrX_153569512_153570421	0	1	0	0	32.7917	-0.737604	0.275988	0.0554831	No	Yes
chr21	46839514	46840610	chr21_46839514_46840610	2	0	0	1	53.1599	-0.736575	0.229556	0.0204319	No	Yes
chr12	123561467	123562826	chr12_123561467_123562826	2	0	0	1	53.6326	-0.736507	0.251171	0.0349926	No	Yes
chr2	219762925	219763605	chr2_219762925_219763605	1	0	0	1	16.6504	-0.734455	0.294575	0.0748875	No	Yes
chr19	13273409	13274288	chr19_13273409_13274288	0	1	0	0	23.4453	-0.734314	0.293583	0.0736323	No	Yes
chr9	68410331	68411785	chr9_68410331_68411785	0	1	0	0	49.4528	-0.733815	0.250707	0.0353365	No	Yes
chr14	100196360	100197227	chr14_100196360_100197227	2	0	0	0	47.3039	-0.733805	0.276919	0.0576121	No	Yes
chr5	137785400	137785826	chr5_137785400_137785826	0	1	1	0	12.8125	-0.733194	0.299665	0.0813813	No	Yes
chr22	20772575	20773219	chr22_20772575_20773219	1	0	1	0	49.2998	-0.73145	0.235931	0.0251793	No	Yes
chr12	4140049	4141090	chr12_4140049_4141090	0	1	1	0	32.4791	-0.730912	0.252198	0.0372475	No	Yes
chr17	76348609	76349596	chr17_76348609_76349596	0	1	1	0	35.363	-0.729836	0.289032	0.0709844	No	Yes
chr1	110757429	110757932	chr1_110757429_110757932	1	0	0	0	9.78925	-0.729395	0.377915	0.175862	No	Yes
chr6	3054515	3054854	chr6_3054515_3054854	1	0	0	0	5.00391	-0.728748	0.408951	0.214579	No	Yes
chr11	45433716	45434017	chr11_45433716_45434017	1	0	0	0	4.63016	-0.728624	0.427375	0.236029	No	Yes
chr11	1422878	1423113	chr11_1422878_1423113	1	0	0	0	4.06628	-0.728334	0.426871	0.235623	No	Yes
chr4	6678624	6679199	chr4_6678624_6679199	1	0	0	0	10.9513	-0.726275	0.383061	0.183783	No	Yes
chrX	39967865	39968316	chrX_39967865_39968316	0	0	1	0	8.99768	-0.723581	0.378351	0.180394	No	Yes
chr3	39219349	39219850	chr3_39219349_39219850	0	1	0	0	15.782	-0.722359	0.320389	0.111275	No	Yes
chr11	46372455	46373168	chr11_46372455_46373168	0	1	0	0	13.2033	-0.72176	0.374343	0.176133	No	Yes
chr17	16389858	16390249	chr17_16389858_16390249	1	0	0	0	7.16426	-0.721508	0.37069	0.172174	No	Yes
chr7	70600669	70600897	chr7_70600669_70600897	1	0	0	0	3.38203	-0.719689	0.439476	0.254875	No	Yes
chr16	21566623	21566746	chr16_21566623_21566746	0	1	0	0	2.21921	-0.719403	0.493253	0.314714	No	Yes
chr14	99711966	99713010	chr14_99711966_99713010	0	0	1	0	19.9946	-0.7178	0.284615	0.0712733	No	Yes
chr13	52188504	52188794	chr13_52188504_52188794	1	0	0	0	6.28798	-0.717423	0.384215	0.191281	No	Yes
chr5	139091091	139091682	chr5_139091091_139091682	0	1	0	0	13.5215	-0.716328	0.318027	0.111661	No	Yes
chr16	81437306	81437742	chr16_81437306_81437742	1	0	0	0	29.0442	-0.715692	0.259288	0.0483351	No	Yes
chr3	10747073	10747390	chr3_10747073_10747390	2	1	0	0	4.31313	-0.71491	0.439805	0.258402	No	Yes
chr11	70563549	70564159	chr11_70563549_70564159	1	0	0	0	17.23	-0.714322	0.449629	NA	No	Yes
chr14	29232190	29232495	chr14_29232190_29232495	0	1	0	0	5.25953	-0.713193	0.458677	0.2818	No	Yes
chr11	518953	519140	chr11_518953_519140	1	0	0	2	2.92067	-0.712727	0.482629	0.308804	No	Yes
chr5	1245771	1246722	chr5_1245771_1246722	1	0	0	0	22.205	-0.710853	0.252642	0.0440978	No	Yes
chr17	79360187	79361840	chr17_79360187_79361840	0	1	1	0	85.4824	-0.710128	0.276578	0.0662022	No	Yes
chr20	62580193	62580513	chr20_62580193_62580513	0	1	0	0	5.00323	-0.710019	0.394427	0.209795	No	Yes
chr17	1902141	1902416	chr17_1902141_1902416	1	0	0	0	4.25488	-0.709851	0.4477	0.272159	No	Yes
chr4	6946146	6946316	chr4_6946146_6946316	1	0	0	0	2.83907	-0.70957	0.47216	0.299534	No	Yes
chr17	79316415	79319880	chr17_79316415_79319880	0	1	4	0	261.064	-0.708929	0.301152	0.0947996	No	Yes
chr17	21367128	21367721	chr17_21367128_21367721	1	0	0	0	8.45891	-0.708912	0.41222	0.231575	No	Yes
chr15	99602272	99603082	chr15_99602272_99603082	0	1	0	0	38.7873	-0.708904	0.2295	0.0258414	No	Yes
chr9	132947286	132948191	chr9_132947286_132948191	1	1	0	0	21.2378	-0.708786	0.290544	0.082067	No	Yes
chr2	238864562	238865187	chr2_238864562_238865187	1	0	0	1	11.4956	-0.707959	0.370534	0.180746	No	Yes
chr14	69282805	69283571	chr14_69282805_69283571	0	1	0	0	33.8456	-0.70793	0.236037	0.0307327	No	Yes
chr2	219846638	219846861	chr2_219846638_219846861	1	0	0	0	3.37751	-0.707711	0.472174	0.3006	No	Yes
chr9	130738919	130739283	chr9_130738919_130739283	0	1	0	1	4.64393	-0.707149	0.422401	0.244602	No	Yes
chr19	18534432	18534536	chr19_18534432_18534536	1	0	0	0	1.19343	-0.707106	0.511511	0.343938	No	Yes
chr16	21768240	21768870	chr16_21768240_21768870	0	1	0	0	27.5935	-0.70666	0.213402	0.0165476	No	Yes
chr22	39924519	39925413	chr22_39924519_39925413	1	1	0	0	14.8822	-0.706539	0.310332	0.107698	No	Yes
chr3	13319315	13319563	chr3_13319315_13319563	0	1	0	0	4.48147	-0.705013	0.433428	0.258294	No	Yes
chr8	27166144	27166398	chr8_27166144_27166398	1	0	0	0	2.92163	-0.704984	0.479695	0.310862	No	Yes
chr3	52091535	52091978	chr3_52091535_52091978	0	0	1	0	16.8481	-0.704844	0.305551	0.102699	No	Yes
chr11	117741971	117742201	chr11_117741971_117742201	1	1	0	0	3.87062	-0.70484	0.448464	0.276136	No	Yes
chr6	34436412	34436713	chr6_34436412_34436713	1	0	0	0	4.88094	-0.704429	0.449238	0.277186	No	Yes
chr16	21525723	21525839	chr16_21525723_21525839	1	1	0	0	2.52226	-0.704428	0.49063	0.32384	No	Yes
chr16	56709742	56710051	chr16_56709742_56710051	1	0	0	0	4.08835	-0.704279	0.420005	0.243982	No	Yes
chr17	49008381	49008523	chr17_49008381_49008523	0	1	0	0	2.20916	-0.703266	0.486051	0.319426	No	Yes
chr22	42736906	42737744	chr22_42736906_42737744	1	1	1	2	41.0517	-0.701939	0.264841	0.0575964	No	Yes
chr11	45201574	45202908	chr11_45201574_45202908	0	1	0	1	37.0975	-0.700579	0.311778	0.112424	No	Yes
chr9	140311688	140312485	chr9_140311688_140312485	0	0	1	0	14.5313	-0.700018	0.369986	0.18488	No	Yes
chr6	37753077	37753378	chr6_37753077_37753378	1	0	0	0	3.07277	-0.699134	0.491991	0.328691	No	Yes
chr17	48223218	48224916	chr17_48223218_48224916	2	0	0	1	37.1846	-0.69911	0.246078	0.041759	No	Yes
chr11	120622205	120622856	chr11_120622205_120622856	1	0	0	0	10.5727	-0.698742	0.366977	0.182629	No	Yes
chr15	67360702	67360974	chr15_67360702_67360974	1	0	0	0	3.24943	-0.696147	0.471343	0.308783	No	Yes
chr8	1011654	1011941	chr8_1011654_1011941	0	0	1	0	4.96064	-0.696026	0.439504	0.27272	No	Yes
chr8	28269126	28270074	chr8_28269126_28270074	0	1	1	0	56.3255	-0.695693	0.309872	0.112887	No	Yes
chr15	75060978	75061282	chr15_75060978_75061282	1	0	0	0	4.30325	-0.695031	0.441939	0.27585	No	Yes
chr17	17631234	17631419	chr17_17631234_17631419	1	1	0	0	2.9988	-0.69459	0.455508	0.29166	No	Yes
chr9	18438364	18439010	chr9_18438364_18439010	0	0	1	0	29.2889	-0.69456	0.255002	0.0515042	No	Yes
chr12	94288476	94288651	chr12_94288476_94288651	1	0	0	0	3.6853	-0.694192	0.487034	0.327421	No	Yes
chr13	111526490	111527188	chr13_111526490_111527188	0	0	1	0	21.4232	-0.694086	0.37981	0.202312	No	Yes
chr6	41570833	41570940	chr6_41570833_41570940	1	0	0	0	1.8603	-0.692945	0.511136	0.354515	No	Yes
chr8	102092753	102093643	chr8_102092753_102093643	0	1	0	0	27.8947	-0.691621	0.284395	0.0828666	No	Yes
chr7	150685688	150686032	chr7_150685688_150686032	1	0	0	0	7.27952	-0.691175	0.35014	0.165621	No	Yes
chr1	217308010	217309318	chr1_217308010_217309318	0	0	1	0	32.6438	-0.690607	0.218204	0.0219335	No	Yes
chr7	156409503	156409899	chr7_156409503_156409899	0	0	1	0	7.42642	-0.690179	0.375097	0.198982	No	Yes
chr5	139135511	139135896	chr5_139135511_139135896	0	1	0	1	9.19766	-0.689888	0.382577	0.209189	No	Yes
chr12	7792491	7792929	chr12_7792491_7792929	0	0	1	0	6.12879	-0.689875	0.393666	0.222462	No	Yes
chr1	2165447	2165837	chr1_2165447_2165837	0	1	0	0	6.72762	-0.689134	0.424868	0.259431	No	Yes
chr9	130968723	130969119	chr9_130968723_130969119	1	0	0	0	4.91933	-0.688886	0.460904	0.301953	No	Yes
chr19	2424808	2425803	chr19_2424808_2425803	1	0	0	1	24.1487	-0.688673	0.2924	0.0945973	No	Yes
chr15	75250480	75251717	chr15_75250480_75251717	0	0	1	1	31.1905	-0.68743	0.297746	0.102357	No	Yes
chr18	76978256	76978395	chr18_76978256_76978395	1	0	0	0	1.37903	-0.687146	0.512088	0.360364	No	Yes
chr17	77540500	77540790	chr17_77540500_77540790	1	0	0	1	3.88344	-0.686281	0.444084	0.285443	No	Yes
chr19	45601659	45602259	chr19_45601659_45602259	0	1	0	0	10.5657	-0.685431	0.392104	0.223358	No	Yes
chr8	142528090	142529203	chr8_142528090_142529203	1	0	0	0	28.1218	-0.684999	0.255395	0.0547705	No	Yes
chr22	36805878	36806750	chr22_36805878_36806750	0	0	1	0	34.437	-0.684968	0.310949	0.12056	No	Yes
chr17	2756216	2758495	chr17_2756216_2758495	1	0	0	0	111.524	-0.684931	0.308055	0.116586	No	Yes
chr8	26047588	26048239	chr8_26047588_26048239	1	1	0	0	16.483	-0.684898	0.271598	0.0712733	No	Yes
chr16	1435207	1435507	chr16_1435207_1435507	1	0	0	0	4.30697	-0.683934	0.444088	0.287332	No	Yes
chr21	35573833	35574681	chr21_35573833_35574681	0	1	1	0	25.3172	-0.683548	0.266856	0.0666145	No	Yes
chr15	27947197	27947519	chr15_27947197_27947519	0	0	1	0	5.42543	-0.683535	0.448922	0.292674	No	Yes
chr11	126860173	126860400	chr11_126860173_126860400	1	0	0	0	7.64439	-0.683084	0.347418	0.16681	No	Yes
chr9	134157939	134158665	chr9_134157939_134158665	1	0	0	0	19.2635	-0.683041	0.359714	0.183602	No	Yes
chr1	205426096	205426382	chr1_205426096_205426382	1	0	0	0	6.83208	-0.682963	0.475786	0.323918	No	Yes
chr3	44061268	44061495	chr3_44061268_44061495	1	0	0	0	2.52623	-0.682738	0.494288	0.344216	No	Yes
chr17	79320087	79320878	chr17_79320087_79320878	0	1	1	0	35.7401	-0.680785	0.244151	0.0459089	No	Yes
chr11	1567960	1569764	chr11_1567960_1569764	1	1	2	0	73.8776	-0.680732	0.238587	0.0407804	No	Yes
chr17	36574887	36577066	chr17_36574887_36577066	1	1	1	0	134.344	-0.680264	0.289278	0.0949817	No	Yes
chr3	115345560	115345729	chr3_115345560_115345729	0	0	1	0	2.16904	-0.680222	0.500973	0.353826	No	Yes
chr9	132175778	132176028	chr9_132175778_132176028	0	1	0	0	6.33437	-0.679967	0.368811	0.197789	No	Yes
chr13	107172640	107172849	chr13_107172640_107172849	1	0	0	0	3.51734	-0.679736	0.461029	0.309664	No	Yes
chr14	69428607	69428940	chr14_69428607_69428940	1	0	0	0	4.57991	-0.679459	0.411883	0.251555	No	Yes
chr8	29208402	29210935	chr8_29208402_29210935	1	0	0	1	131.095	-0.679328	0.210677	0.019805	No	Yes
chr20	32255525	32255862	chr20_32255525_32255862	0	1	0	0	6.0644	-0.678184	0.434711	0.279924	No	Yes
chr5	135527627	135529079	chr5_135527627_135529079	1	0	0	1	49.6182	-0.678013	0.269393	0.0716351	No	Yes
chr11	46373680	46374457	chr11_46373680_46374457	1	1	0	0	20.6317	-0.677809	0.381944	0.216596	No	Yes
chr20	36849428	36849638	chr20_36849428_36849638	1	0	0	0	6.33684	-0.677704	0.38332	0.21859	No	Yes
chr19	13952828	13953894	chr19_13952828_13953894	0	1	0	0	36.4749	-0.677689	0.322098	0.138623	No	Yes
chr9	17905772	17907689	chr9_17905772_17907689	1	0	0	0	85.2202	-0.677565	0.210282	0.0198711	No	Yes
chr10	126429341	126429490	chr10_126429341_126429490	0	1	0	0	2.66786	-0.676993	0.481394	0.334212	No	Yes
chr19	11592517	11593639	chr19_11592517_11593639	0	0	1	0	52.696	-0.676686	0.265901	0.0684272	No	Yes
chr22	27056553	27057733	chr22_27056553_27057733	1	0	0	3	24.3441	-0.676291	0.326823	0.145101	No	Yes
chr19	19322416	19325437	chr19_19322416_19325437	1	0	0	0	282.475	-0.673448	0.248688	0.0525961	No	Yes
chr16	67047763	67048431	chr16_67047763_67048431	0	1	0	1	13.5198	-0.67341	0.365153	0.197687	No	Yes
chr2	172959293	172960764	chr2_172959293_172960764	2	0	1	0	41.3025	-0.673287	0.28299	0.0906255	No	Yes
chr1	7729748	7730520	chr1_7729748_7730520	1	1	0	0	22.3574	-0.67091	0.334946	0.159353	No	Yes
chr3	126854159	126854397	chr3_126854159_126854397	0	0	1	0	4.6652	-0.670523	0.440934	0.293273	No	Yes
chr19	3075935	3076137	chr19_3075935_3076137	1	0	0	0	3.62573	-0.669763	0.452009	0.306923	No	Yes
chr13	97765984	97766196	chr13_97765984_97766196	0	1	0	0	2.73646	-0.669444	0.466381	0.323918	No	Yes
chr19	41633729	41634280	chr19_41633729_41634280	0	1	0	1	11.5458	-0.669392	0.335672	0.160981	No	Yes
chr13	107143942	107144110	chr13_107143942_107144110	0	1	0	0	3.30178	-0.669308	0.455236	0.310791	No	Yes
chr17	71472934	71473452	chr17_71472934_71473452	1	0	0	0	9.58872	-0.668272	0.357008	0.190032	No	Yes
chr17	71897860	71898463	chr17_71897860_71898463	1	0	0	0	11.662	-0.667337	0.357757	0.191752	No	Yes
chr1	112278423	112278948	chr1_112278423_112278948	2	1	0	0	8.88822	-0.666921	0.382902	0.225269	No	Yes
chr13	113705117	113705820	chr13_113705117_113705820	1	1	1	0	24.9935	-0.665115	0.332793	0.160233	No	Yes
chr5	175200040	175200617	chr5_175200040_175200617	1	0	0	0	9.27024	-0.664056	0.331395	0.159211	No	Yes
chr22	46957653	46957973	chr22_46957653_46957973	1	0	0	0	7.08479	-0.661663	0.381119	0.227175	No	Yes
chr16	68676428	68676933	chr16_68676428_68676933	1	0	0	0	9.32655	-0.661353	0.395449	0.244875	No	Yes
chr15	96883874	96884293	chr15_96883874_96884293	0	1	0	0	9.64605	-0.660809	0.375846	0.22088	No	Yes
chr4	141173725	141174568	chr4_141173725_141174568	0	1	1	0	35.7048	-0.658753	0.225418	0.0356596	No	Yes
chr8	135918012	135918412	chr8_135918012_135918412	0	1	0	0	8.35486	-0.658681	0.344882	0.180986	No	Yes
chr7	55322736	55323314	chr7_55322736_55323314	0	0	1	0	20.4268	-0.658296	0.331172	0.162274	No	Yes
chr8	145025075	145028281	chr8_145025075_145028281	1	0	1	0	143.655	-0.658212	0.239445	0.0492782	No	Yes
chr16	2174445	2175981	chr16_2174445_2175981	2	1	1	9	35.9426	-0.657731	0.333013	0.165311	No	Yes
chr2	3699011	3700030	chr2_3699011_3700030	0	1	0	1	36.7694	-0.657339	0.231636	0.0420221	No	Yes
chr11	6431675	6431908	chr11_6431675_6431908	1	1	0	0	2.99712	-0.657171	0.493743	0.364621	No	Yes
chr3	13245799	13246116	chr3_13245799_13246116	1	0	0	0	4.92334	-0.657054	0.427774	0.288272	No	Yes
chr19	40939905	40940061	chr19_40939905_40940061	0	1	1	0	2.81657	-0.655984	0.508421	0.382315	No	Yes
chr2	136782701	136783620	chr2_136782701_136783620	1	0	0	0	22.668	-0.655346	0.255547	0.066366	No	Yes
chr22	41491280	41491552	chr22_41491280_41491552	1	0	0	0	4.68305	-0.654791	0.439108	0.303304	No	Yes
chr5	172192035	172192495	chr5_172192035_172192495	0	1	1	0	20.3914	-0.654096	0.365365	0.212723	No	Yes
chr7	1570337	1572498	chr7_1570337_1572498	0	1	2	0	95.821	-0.65375	0.20396	0.0205689	No	Yes
chr17	43096053	43097030	chr17_43096053_43097030	1	0	0	2	18.6195	-0.653739	0.296136	0.119734	No	Yes
chr5	72511669	72512282	chr5_72511669_72512282	0	0	1	0	11.5724	-0.653439	0.370889	0.219909	No	Yes
chr10	103325885	103326778	chr10_103325885_103326778	1	0	0	0	26.2869	-0.653147	0.260931	0.0735473	No	Yes
chr5	67483270	67483743	chr5_67483270_67483743	0	1	0	0	11.3934	-0.652222	0.350788	0.193606	No	Yes
chr6	34110305	34110691	chr6_34110305_34110691	0	0	1	0	6.49781	-0.651447	0.422816	0.28731	No	Yes
chr13	97879399	97879647	chr13_97879399_97879647	1	0	0	0	2.4403	-0.6508	0.49403	0.370421	No	Yes
chr16	2177556	2177676	chr16_2177556_2177676	1	1	0	0	1.40391	-0.650295	0.510185	0.388833	No	Yes
chr20	62096870	62097622	chr20_62096870_62097622	1	0	0	0	10.9695	-0.650281	0.355454	0.201959	No	Yes
chr2	8422144	8422548	chr2_8422144_8422548	0	0	1	0	5.94428	-0.650137	0.399644	0.258294	No	Yes
chr1	17287057	17288036	chr1_17287057_17288036	1	0	0	2	46.8423	-0.648982	0.277204	0.0969029	No	Yes
chr12	1770159	1771021	chr12_1770159_1771021	0	1	1	0	48.7474	-0.646912	0.31843	0.153424	No	Yes
chr2	231917826	231918000	chr2_231917826_231918000	0	1	0	0	5.88355	-0.646886	0.402536	0.264878	No	Yes
chr9	132937253	132937668	chr9_132937253_132937668	1	0	0	0	5.66774	-0.64519	0.403593	0.267603	No	Yes
chr18	21849048	21849192	chr18_21849048_21849192	0	1	0	0	3.00256	-0.644812	0.457714	0.333568	No	Yes
chr9	140301115	140302309	chr9_140301115_140302309	0	0	1	0	40.3351	-0.644764	0.214987	0.0307327	No	Yes
chr1	155944479	155948852	chr1_155944479_155948852	0	1	3	4	251.129	-0.644367	0.249772	0.0647831	No	Yes
chr7	73131089	73131409	chr7_73131089_73131409	1	0	0	0	5.83374	-0.643948	0.431858	0.303304	No	Yes
chr2	2835408	2835823	chr2_2835408_2835823	1	0	0	0	8.29555	-0.643848	0.373841	0.231007	No	Yes
chr12	54609757	54610273	chr12_54609757_54610273	1	0	0	0	8.39616	-0.643726	0.340949	0.185561	No	Yes
chr11	72387763	72388347	chr11_72387763_72388347	1	0	0	1	11.6975	-0.641704	0.366558	0.22298	No	Yes
chr3	14643715	14644918	chr3_14643715_14644918	1	0	0	0	43.6171	-0.641526	0.359603	0.214047	No	Yes
chr1	204319538	204320318	chr1_204319538_204320318	1	0	0	0	18.7782	-0.639795	0.349331	0.201476	No	Yes
chr16	863341	863733	chr16_863341_863733	1	0	0	0	5.41881	-0.63977	0.430787	0.305566	No	Yes
chr19	33164526	33164916	chr19_33164526_33164916	1	0	0	3	5.66711	-0.638571	0.425871	0.300521	No	Yes
chr22	42678526	42680246	chr22_42678526_42680246	3	0	0	2	70.2718	-0.638037	0.286196	0.115778	No	Yes
chr20	33585258	33585636	chr20_33585258_33585636	1	0	0	1	5.09076	-0.637308	0.417283	0.290764	No	Yes
chr20	44686337	44686611	chr20_44686337_44686611	1	0	0	0	3.50915	-0.63692	0.44735	0.327716	No	Yes
chr9	100565459	100566306	chr9_100565459_100566306	0	0	1	0	33.1273	-0.635233	0.315662	0.157341	No	Yes
chr2	240246199	240246355	chr2_240246199_240246355	1	0	0	0	2.80092	-0.634154	0.488947	0.379012	No	Yes
chr8	9991948	9992147	chr8_9991948_9992147	1	1	0	0	2.51757	-0.633298	0.487982	0.378701	No	Yes
chr4	788831	788987	chr4_788831_788987	1	0	0	0	1.8289	-0.632831	0.502354	0.39446	No	Yes
chr2	238537574	238537718	chr2_238537574_238537718	1	0	0	0	2.5649	-0.63267	0.503693	0.39611	No	Yes
chr11	118050868	118051364	chr11_118050868_118051364	0	1	1	0	33.6423	-0.630851	0.273199	0.102357	No	Yes
chr19	3509705	3510087	chr19_3509705_3510087	1	0	0	1	5.62309	-0.630255	0.395921	0.269922	No	Yes
chr16	1762664	1763045	chr16_1762664_1763045	0	1	0	0	5.73644	-0.629989	0.436952	0.321619	No	Yes
chr1	111162154	111162551	chr1_111162154_111162551	2	0	0	0	8.96299	-0.62877	0.369523	0.236968	No	Yes
chr7	73061849	73062697	chr7_73061849_73062697	1	0	1	0	23.9413	-0.628722	0.297928	0.137775	No	Yes
chr2	87036518	87037320	chr2_87036518_87037320	0	0	1	0	29.6426	-0.628545	0.236597	0.0569486	No	Yes
chr3	19187970	19189152	chr3_19187970_19189152	1	0	1	0	50.6127	-0.627447	0.295006	NA	No	Yes
chr5	137827824	137828462	chr5_137827824_137828462	0	0	1	0	25.5795	-0.626258	0.296388	0.137269	No	Yes
chr2	20063291	20063724	chr2_20063291_20063724	1	0	0	0	8.2259	-0.625973	0.366198	0.23432	No	Yes
chr20	43725016	43725123	chr20_43725016_43725123	1	0	0	0	1.51435	-0.625092	0.509349	0.407482	No	Yes
chrX	70367549	70368360	chrX_70367549_70368360	2	0	0	0	20.2636	-0.625051	0.317452	0.166211	No	Yes
chr3	127266615	127267193	chr3_127266615_127267193	0	0	1	0	21.8521	-0.624904	0.282199	0.118248	No	Yes
chr10	22764521	22765601	chr10_22764521_22765601	0	0	1	0	38.0208	-0.624899	0.277683	NA	No	Yes
chr22	50364342	50364814	chr22_50364342_50364814	0	1	0	0	10.5268	-0.623817	0.393905	0.27272	No	Yes
chr20	3730074	3731234	chr20_3730074_3731234	1	0	0	0	25.651	-0.623251	0.257593	0.0841815	No	Yes
chr5	75377640	75378348	chr5_75377640_75378348	1	0	0	0	13.2937	-0.622048	0.34436	0.2086	No	Yes
chr16	643935	644804	chr16_643935_644804	1	0	1	1	15.5499	-0.621343	0.376464	0.251255	No	Yes
chr17	38253268	38253395	chr17_38253268_38253395	0	1	0	0	2.88668	-0.621197	0.482104	0.383184	No	Yes
chr19	18214989	18215710	chr19_18214989_18215710	1	0	0	1	16.9646	-0.621187	0.349776	0.216356	No	Yes
chr4	7194255	7196330	chr4_7194255_7196330	1	0	0	0	99.6178	-0.621065	0.265657	0.0974776	No	Yes
chr14	48008351	48008487	chr14_48008351_48008487	1	0	0	0	2.74399	-0.620718	0.492248	0.394013	No	Yes
chr12	124870915	124871707	chr12_124870915_124871707	2	1	0	1	24.3909	-0.619457	0.353681	0.222739	No	Yes
chr17	79393203	79393471	chr17_79393203_79393471	1	0	0	0	2.85837	-0.618722	0.468586	0.368832	No	Yes
chr9	135991292	135991689	chr9_135991292_135991689	0	1	1	0	9.14742	-0.618406	0.403704	0.289457	No	Yes
chr5	146830915	146831126	chr5_146830915_146831126	0	0	1	0	4.09387	-0.618338	0.502622	0.406376	No	Yes
chr19	15661834	15662472	chr19_15661834_15662472	1	0	0	0	15.9817	-0.617904	0.271962	0.10866	No	Yes
chr3	184283409	184283699	chr3_184283409_184283699	1	1	0	0	4.74984	-0.617344	0.418065	0.308804	No	Yes
chr2	145268265	145268625	chr2_145268265_145268625	0	1	0	0	7.35082	-0.616114	0.384541	0.266534	No	Yes
chr5	76372680	76374010	chr5_76372680_76374010	0	1	0	2	73.1523	-0.616109	0.201916	0.0277735	No	Yes
chr10	80732831	80734151	chr10_80732831_80734151	0	1	1	0	37.7829	-0.61485	0.24444	0.0718013	No	Yes
chr19	13961409	13961748	chr19_13961409_13961748	0	1	0	0	4.94125	-0.614696	0.413016	0.304449	No	Yes
chr1	38941781	38942173	chr1_38941781_38942173	1	0	0	0	5.10024	-0.614669	0.43315	0.329393	No	Yes
chr22	42713447	42714294	chr22_42713447_42714294	1	0	0	0	20.8224	-0.614158	0.325864	0.186385	No	Yes
chr4	570201	573626	chr4_570201_573626	0	1	0	0	232.391	-0.613811	0.19338	0.0215665	No	Yes
chr10	135074741	135075505	chr10_135074741_135075505	1	0	1	0	32.7868	-0.613668	0.285518	0.130906	No	Yes
chr1	26487553	26489025	chr1_26487553_26489025	1	0	0	2	81.3838	-0.612265	0.24186	0.0700597	No	Yes
chr19	14089642	14089864	chr19_14089642_14089864	1	0	0	0	3.65238	-0.611774	0.444273	0.345635	No	Yes
chr2	85664604	85665585	chr2_85664604_85665585	0	1	1	0	23.3418	-0.610735	0.266494	0.105158	No	Yes
chr1	2160179	2165422	chr1_2160179_2165422	0	1	0	5	540.424	-0.60993	0.170679	0.00911155	No	Yes
chr1	1950711	1954103	chr1_1950711_1954103	0	1	1	0	194.981	-0.609159	0.272789	0.114887	No	Yes
chr5	14445935	14446318	chr5_14445935_14446318	1	0	0	0	7.05029	-0.60907	0.361269	0.241945	No	Yes
chr19	49699652	49700315	chr19_49699652_49700315	1	0	0	0	12.9785	-0.607791	0.305875	0.16232	No	Yes
chr17	73073223	73074298	chr17_73073223_73074298	0	1	1	0	56.53	-0.607702	0.195685	0.0249331	No	Yes
chr1	856253	856578	chr1_856253_856578	1	0	0	0	7.33919	-0.607528	0.400085	0.29428	No	Yes
chr1	168311832	168312051	chr1_168311832_168312051	1	0	0	0	4.72941	-0.606856	0.423467	0.324416	No	Yes
chr16	56351975	56352352	chr16_56351975_56352352	1	1	1	0	9.09277	-0.606159	0.381166	0.270454	No	Yes
chr7	157225337	157225663	chr7_157225337_157225663	1	0	0	0	5.8313	-0.605104	0.391428	0.285443	No	Yes
chr10	31422711	31423621	chr10_31422711_31423621	0	0	1	0	19.2248	-0.605006	0.280818	0.12989	No	Yes
chr8	22551818	22553790	chr8_22551818_22553790	0	1	1	0	106.617	-0.604626	0.226754	0.0561226	No	Yes
chr15	100026514	100027085	chr15_100026514_100027085	0	0	1	0	10.9622	-0.603673	0.348222	0.227757	No	Yes
chr5	139040544	139041081	chr5_139040544_139041081	1	1	1	0	8.84264	-0.603652	0.371112	0.258294	No	Yes
chr19	48014248	48014761	chr19_48014248_48014761	0	1	0	0	9.34472	-0.602914	0.373792	0.26275	No	Yes
chr2	219860912	219861265	chr2_219860912_219861265	1	0	0	0	7.06575	-0.602839	0.353388	0.23566	No	Yes
chr11	1418034	1418436	chr11_1418034_1418436	0	1	0	0	6.58831	-0.602616	0.422111	0.326602	No	Yes
chr19	3370032	3370364	chr19_3370032_3370364	0	1	0	0	4.85452	-0.601619	0.422118	0.327421	No	Yes
chr5	139047768	139048560	chr5_139047768_139048560	0	1	0	0	19.4797	-0.601067	0.258331	0.0992634	No	Yes
chr10	35503784	35504023	chr10_35503784_35504023	1	0	0	0	3.2922	-0.601013	0.496448	0.414694	No	Yes
chr20	42955207	42955802	chr20_42955207_42955802	0	0	1	0	10.6937	-0.600923	0.347239	0.228389	No	Yes
chr19	56769688	56769871	chr19_56769688_56769871	1	0	0	0	3.69063	-0.6009	0.444249	0.35576	No	Yes
chr3	32442842	32443561	chr3_32442842_32443561	0	0	1	0	18.3342	-0.599551	0.281018	0.133894	No	Yes
chr11	61345086	61345552	chr11_61345086_61345552	1	0	0	2	7.28037	-0.598592	0.405	0.308364	No	Yes
chr6	41396657	41396969	chr6_41396657_41396969	0	1	0	0	4.4187	-0.598311	0.455208	0.371367	No	Yes
chrX	40014333	40015321	chrX_40014333_40015321	0	0	1	0	33.5486	-0.598085	0.250449	0.0893337	No	Yes
chr17	8063804	8064615	chr17_8063804_8064615	0	1	0	1	19.0111	-0.597068	0.339727	0.220965	No	Yes
chr5	912493	913014	chr5_912493_913014	1	0	0	0	10.9761	-0.597036	0.339607	0.22088	No	Yes
chr21	17907405	17907701	chr21_17907405_17907701	0	1	0	0	5.72096	-0.596189	0.396565	0.299274	No	Yes
chr18	66380438	66380675	chr18_66380438_66380675	1	0	0	0	2.93821	-0.595743	0.471755	0.393577	No	Yes
chr1	22968335	22968625	chr1_22968335_22968625	1	0	0	0	6.17295	-0.595733	0.383987	0.283256	No	Yes
chr19	1315458	1316261	chr19_1315458_1316261	2	0	0	0	22.7524	-0.595044	0.259687	0.105158	No	Yes
chr16	641611	643087	chr16_641611_643087	0	1	0	2	42.6347	-0.593999	0.36589	0.258916	No	Yes
chr20	4066071	4066636	chr20_4066071_4066636	0	0	1	0	16.2508	-0.59362	0.289823	0.149441	No	Yes
chr5	150024117	150024387	chr5_150024117_150024387	1	0	0	0	3.06293	-0.592927	0.469705	0.393723	No	Yes
chr1	27823368	27823610	chr1_27823368_27823610	0	1	0	0	3.73555	-0.592705	0.460634	0.384013	No	Yes
chr11	1357100	1357902	chr11_1357100_1357902	0	0	1	0	25.2253	-0.59227	0.308278	0.178101	No	Yes
chr11	65419665	65420668	chr11_65419665_65420668	0	1	2	0	32.4339	-0.591974	0.28783	0.147609	No	Yes
chr22	24553962	24554473	chr22_24553962_24554473	1	0	0	0	11.5409	-0.590663	0.321877	0.200441	No	Yes
chr9	132145465	132146308	chr9_132145465_132146308	0	1	1	0	21.6375	-0.590629	0.253128	0.097975	No	Yes
chr2	127729279	127730118	chr2_127729279_127730118	2	0	0	0	21.3938	-0.59045	0.280164	0.138114	No	Yes
chr1	233768233	233768754	chr1_233768233_233768754	1	0	0	0	11.4865	-0.590302	0.362803	0.258294	No	Yes
chr10	73073430	73073579	chr10_73073430_73073579	1	0	0	0	1.8942	-0.589205	0.500737	0.429054	No	Yes
chr11	67895411	67896133	chr11_67895411_67896133	0	1	1	0	20.4041	-0.588471	0.367948	NA	No	Yes
chr14	77422533	77423458	chr14_77422533_77423458	1	1	0	0	37.5078	-0.58828	0.224949	0.0612302	No	Yes
chr11	45176734	45177524	chr11_45176734_45177524	1	0	0	0	18.4583	-0.587599	0.386019	0.292702	No	Yes
chr19	13142450	13142902	chr19_13142450_13142902	1	1	0	0	6.86648	-0.587525	0.365064	0.264212	No	Yes
chr6	149771565	149772928	chr6_149771565_149772928	1	0	0	2	49.7637	-0.586431	0.248988	0.0945973	No	Yes
chr10	81004795	81005225	chr10_81004795_81005225	1	1	0	0	7.96535	-0.585804	0.380321	0.287332	No	Yes
chr17	40464196	40465156	chr17_40464196_40465156	2	0	0	0	29.817	-0.585458	0.23144	0.0703863	No	Yes
chrX	39963913	39965804	chrX_39963913_39965804	0	0	2	0	81.5505	-0.585041	0.205631	0.0413538	No	Yes
chr19	5336270	5340840	chr19_5336270_5340840	0	1	2	2	400.958	-0.584512	0.225146	0.0629553	No	Yes
chr20	43238377	43238740	chr20_43238377_43238740	0	1	1	0	5.22086	-0.584007	0.405886	0.322606	No	Yes
chr19	38494819	38495443	chr19_38494819_38495443	0	1	0	0	11.4111	-0.583584	0.340797	0.233564	No	Yes
chr15	68176807	68177511	chr15_68176807_68177511	0	1	0	0	29.0405	-0.58331	0.225888	0.0644723	No	Yes
chr1	151445900	151446170	chr1_151445900_151446170	0	0	1	0	5.72515	-0.582925	0.424763	0.347525	No	Yes
chr11	3190522	3191164	chr11_3190522_3191164	0	0	1	0	16.5817	-0.582826	0.328745	0.217039	No	Yes
chr19	50036739	50037871	chr19_50036739_50037871	1	0	0	3	67.9633	-0.581969	0.252724	0.103143	No	Yes
chr22	20251127	20256385	chr22_20251127_20256385	3	1	0	0	471.492	-0.580799	0.183364	0.0218442	No	Yes
chr20	60980226	60980651	chr20_60980226_60980651	1	0	0	0	7.72596	-0.580182	0.370028	0.277186	No	Yes
chr16	750107	755908	chr16_750107_755908	2	1	0	0	435.351	-0.579707	0.166878	0.0117284	No	Yes
chr1	226297745	226298832	chr1_226297745_226298832	0	1	1	0	48.6226	-0.579616	0.274444	0.137335	No	Yes
chr17	41446191	41446828	chr17_41446191_41446828	0	1	0	1	19.7983	-0.579232	0.275972	0.139506	No	Yes
chr14	62035078	62035824	chr14_62035078_62035824	1	0	0	0	26.8134	-0.5763	0.2199	0.0607941	No	Yes
chr1	203296020	203297286	chr1_203296020_203297286	0	1	2	0	52.7559	-0.575793	0.209204	0.0490333	No	Yes
chr11	70474642	70475074	chr11_70474642_70475074	1	0	0	0	8.45118	-0.57567	0.359226	0.266534	No	Yes
chr1	54586830	54587980	chr1_54586830_54587980	0	0	1	0	34.7853	-0.575101	0.241282	0.0899536	No	Yes
chr3	52086485	52090527	chr3_52086485_52090527	0	1	0	0	336.418	-0.573838	0.170298	0.0147143	No	Yes
chr1	223743192	223744632	chr1_223743192_223744632	0	1	0	0	52.3857	-0.573603	0.323478	0.216947	No	Yes
chr20	62087451	62087998	chr20_62087451_62087998	0	1	0	0	9.0315	-0.572424	0.36597	0.278759	No	Yes
chr12	8187798	8188038	chr12_8187798_8188038	0	1	0	0	4.03789	-0.572423	0.44993	0.390068	No	Yes
chr7	156409031	156409448	chr7_156409031_156409448	0	0	1	0	8.43653	-0.57151	0.377935	0.296268	No	Yes
chr9	90328458	90328711	chr9_90328458_90328711	0	0	1	0	3.78082	-0.571121	0.445466	0.385806	No	Yes
chr10	21798818	21799639	chr10_21798818_21799639	0	0	1	0	25.7954	-0.570925	0.286008	0.160739	No	Yes
chr5	137577375	137578103	chr5_137577375_137578103	0	0	1	0	18.8937	-0.570221	0.289424	0.166054	No	Yes
chr8	142094629	142095019	chr8_142094629_142095019	1	0	0	0	10.8354	-0.570189	0.33559	0.237379	No	Yes
chr19	47776090	47778075	chr19_47776090_47778075	0	1	1	0	124.878	-0.569766	0.30172	0.185474	No	Yes
chr19	1856365	1857717	chr19_1856365_1857717	0	1	0	0	52.6922	-0.569745	0.233216	0.0817979	No	Yes
chr6	53516252	53517341	chr6_53516252_53517341	0	1	0	0	87.2366	-0.568592	0.274751	0.145101	No	Yes
chr22	50743546	50746187	chr22_50743546_50746187	0	1	2	0	250.594	-0.568221	0.204894	0.0470497	No	Yes
chr3	194033044	194034140	chr3_194033044_194034140	1	1	0	0	40.0351	-0.567637	0.280336	0.15479	No	Yes
chr11	113942944	113943097	chr11_113942944_113943097	0	1	0	0	2.23052	-0.567508	0.486436	0.433621	No	Yes
chr19	3698145	3698841	chr19_3698145_3698841	1	0	0	0	11.4241	-0.56724	0.373457	0.294191	No	Yes
chr17	79925410	79926258	chr17_79925410_79926258	2	1	1	1	39.4731	-0.565875	0.265504	0.134001	No	Yes
chr11	65244277	65245690	chr11_65244277_65245690	0	1	1	1	114.809	-0.564746	0.217944	0.0633592	No	Yes
chr15	90208517	90209500	chr15_90208517_90209500	1	0	0	0	44.6469	-0.563692	0.206566	0.0511521	No	Yes
chr16	29796282	29796775	chr16_29796282_29796775	0	1	1	0	17.2813	-0.563245	0.262161	0.131062	No	Yes
chr15	28340848	28342471	chr15_28340848_28342471	0	0	1	0	74.1545	-0.562933	0.258036	0.124691	No	Yes
chr6	99279086	99279786	chr6_99279086_99279786	0	0	1	0	16.5433	-0.562775	0.291727	0.176026	No	Yes
chr11	45828559	45828798	chr11_45828559_45828798	1	0	0	1	3.30461	-0.562464	0.455753	0.404739	No	Yes
chr1	181074669	181075017	chr1_181074669_181075017	0	1	1	0	10.8321	-0.562319	0.354948	0.27272	No	Yes
chr4	125631158	125631641	chr4_125631158_125631641	1	0	0	0	9.82106	-0.562236	0.37392	0.299272	No	Yes
chr1	26686992	26687196	chr1_26686992_26687196	1	0	0	2	4.16649	-0.56215	0.498352	NA	No	Yes
chr3	127537906	127538368	chr3_127537906_127538368	1	0	0	0	7.20101	-0.561454	0.38693	0.318087	No	Yes
chr7	5609016	5610342	chr7_5609016_5610342	0	0	1	0	99.0728	-0.560967	0.224238	0.0735892	No	Yes
chr13	36698663	36698805	chr13_36698663_36698805	1	0	0	0	2.62038	-0.560524	0.472166	0.42401	No	Yes
chr17	46089335	46089853	chr17_46089335_46089853	0	0	1	0	10.2793	-0.560439	0.375578	0.302933	No	Yes
chr19	47033167	47033650	chr19_47033167_47033650	2	0	0	0	8.46369	-0.559746	0.347679	0.26397	No	Yes
chr6	147178798	147179266	chr6_147178798_147179266	0	1	0	0	16.0823	-0.559725	0.295146	0.183744	No	Yes
chr20	48227566	48228048	chr20_48227566_48228048	1	0	0	0	9.20909	-0.558375	0.328975	0.238007	No	Yes
chr22	46472216	46472377	chr22_46472216_46472377	0	1	0	0	2.30508	-0.557989	0.479935	0.435969	No	Yes
chr4	6660312	6661017	chr4_6660312_6661017	1	1	0	1	19.2433	-0.557841	0.313532	0.215139	No	Yes
chr15	74666160	74667182	chr15_74666160_74667182	1	0	0	0	46.8884	-0.557638	0.265826	0.139617	No	Yes
chrX	40012446	40014309	chrX_40012446_40014309	0	0	2	0	53.4594	-0.556906	0.208888	0.0561446	No	Yes
chr17	42856660	42857033	chr17_42856660_42857033	0	1	0	0	5.36787	-0.55627	0.427667	0.377508	No	Yes
chr16	3201506	3201636	chr16_3201506_3201636	0	1	0	0	2.4981	-0.555186	0.508734	0.468233	No	Yes
chr8	10872893	10874521	chr8_10872893_10874521	0	1	2	5	97.5542	-0.554993	0.202492	0.0501184	No	Yes
chr3	45077035	45077963	chr3_45077035_45077963	1	0	0	2	20.6288	-0.55474	0.289448	0.179186	No	Yes
chr19	13127541	13127742	chr19_13127541_13127742	0	1	0	0	2.68908	-0.554684	0.49572	0.456133	No	Yes
chr12	1771115	1771502	chr12_1771115_1771502	0	1	1	0	21.7603	-0.55414	0.347725	0.269261	No	Yes
chr9	139879329	139880749	chr9_139879329_139880749	2	0	0	1	44.5392	-0.553458	0.350926	0.274218	No	Yes
chr9	98980182	98980596	chr9_98980182_98980596	0	1	0	0	7.11137	-0.553433	0.362247	0.290736	No	Yes
chr5	173738659	173739630	chr5_173738659_173739630	0	0	1	0	37.6679	-0.553365	0.227497	0.0828666	No	Yes
chr12	118313271	118314270	chr12_118313271_118314270	0	0	1	0	19.0439	-0.55329	0.289382	0.180476	No	Yes
chr10	43361530	43362242	chr10_43361530_43362242	1	0	0	7	23.5833	-0.553209	0.273621	0.155255	No	Yes
chr2	162282830	162283071	chr2_162282830_162283071	1	0	0	0	4.13862	-0.553196	0.456533	0.414494	No	Yes
chr22	41417356	41418961	chr22_41417356_41418961	1	0	2	2	94.7237	-0.553177	0.187498	0.0339663	No	Yes
chr14	74184170	74185871	chr14_74184170_74185871	0	1	0	3	97.9045	-0.553073	0.223819	0.0780995	No	Yes
chr20	37678271	37679326	chr20_37678271_37679326	1	1	1	0	81.6227	-0.552556	0.179065	0.0259518	No	Yes
chr5	154061792	154063172	chr5_154061792_154063172	0	1	0	0	64.6779	-0.552513	0.307551	0.210572	No	Yes
chr19	2598986	2599720	chr19_2598986_2599720	0	0	1	0	18.0843	-0.5525	0.314517	0.221173	No	Yes
chr6	43243103	43243558	chr6_43243103_43243558	0	0	1	2	6.61458	-0.552365	0.403207	0.348704	No	Yes
chr12	129454469	129454570	chr12_129454469_129454570	1	0	0	0	1.26006	-0.551833	0.512245	0.474047	No	Yes
chr12	120524594	120524888	chr12_120524594_120524888	0	1	1	0	8.34837	-0.549419	0.375977	0.31377	No	Yes
chr2	241771869	241772395	chr2_241771869_241772395	0	0	1	0	14.8825	-0.549311	0.297064	0.196788	No	Yes
chr12	52213512	52215700	chr12_52213512_52215700	0	1	0	0	224.066	-0.548457	0.225665	0.0829675	No	Yes
chr19	4063451	4065921	chr19_4063451_4065921	0	1	1	2	182.065	-0.548172	0.191783	0.0404487	No	Yes
chr13	109147525	109149495	chr13_109147525_109149495	1	0	0	0	97.5434	-0.547863	0.359124	0.291338	No	Yes
chr5	141191554	141191967	chr5_141191554_141191967	1	1	1	0	5.52097	-0.547557	0.392938	0.339631	No	Yes
chr1	36626316	36627401	chr1_36626316_36627401	0	1	0	0	33.9227	-0.547118	0.231926	0.0940353	No	Yes
chr20	62751695	62751914	chr20_62751695_62751914	1	0	0	0	5.97289	-0.546602	0.407295	0.360343	No	Yes
chr19	49217604	49219236	chr19_49217604_49219236	1	1	0	5	61.6833	-0.54656	0.210154	0.0627792	No	Yes
chr5	149838259	149838576	chr5_149838259_149838576	0	0	1	0	7.22145	-0.545709	0.385631	0.330936	No	Yes
chr19	47141350	47143247	chr19_47141350_47143247	1	1	0	0	72.021	-0.545428	0.328099	0.247909	No	Yes
chr6	34435551	34436030	chr6_34435551_34436030	1	0	0	0	7.96035	-0.545356	0.344942	0.273391	No	Yes
chr16	21526542	21527215	chr16_21526542_21527215	2	1	0	0	13.466	-0.54486	0.344001	0.27272	No	Yes
chr10	60727319	60727786	chr10_60727319_60727786	0	1	1	0	12.3766	-0.544663	0.310397	0.221678	No	Yes
chr18	13252693	13253398	chr18_13252693_13253398	1	0	0	0	11.6445	-0.544033	0.372959	0.314659	No	Yes
chr19	46990573	46991451	chr19_46990573_46991451	1	0	0	4	37.6845	-0.54361	0.223528	0.0828666	No	Yes
chr11	61342820	61344122	chr11_61342820_61344122	2	0	0	0	32.2617	-0.543257	0.351469	0.285443	No	Yes
chr13	26623557	26623926	chr13_26623557_26623926	1	0	0	0	9.16257	-0.54313	0.451088	0.417402	No	Yes
chr1	4773852	4774133	chr1_4773852_4774133	1	0	0	0	3.91848	-0.541777	0.481173	0.453085	No	Yes
chr3	5028385	5029030	chr3_5028385_5029030	0	1	0	0	19.8079	-0.541704	0.292576	0.196203	No	Yes
chr9	124888376	124889493	chr9_124888376_124889493	2	1	0	0	26.4979	-0.541444	0.306215	0.218559	No	Yes
chr14	93500099	93500885	chr14_93500099_93500885	1	1	0	0	13.7754	-0.541253	0.391182	0.343625	No	Yes
chr17	67444528	67444772	chr17_67444528_67444772	1	0	0	0	2.83561	-0.541214	0.457809	0.426382	No	Yes
chr3	126702039	126704650	chr3_126702039_126704650	1	0	1	0	204.976	-0.541137	0.202837	0.056	No	Yes
chr3	127473315	127473534	chr3_127473315_127473534	1	0	1	0	3.31021	-0.540658	0.489944	0.463922	No	Yes
chr12	116945985	116946830	chr12_116945985_116946830	0	0	1	0	23.433	-0.540641	0.294157	0.19958	No	Yes
chr9	101557186	101557533	chr9_101557186_101557533	1	0	0	0	4.22848	-0.539706	0.472663	0.446457	No	Yes
chr19	2055838	2056600	chr19_2055838_2056600	0	1	1	0	20.6971	-0.539266	0.327041	0.251605	No	Yes
chr3	5067933	5068819	chr3_5067933_5068819	0	1	1	0	50.0024	-0.539028	0.190537	0.0429177	No	Yes
chr6	43152234	43152601	chr6_43152234_43152601	1	0	0	2	5.60085	-0.538474	0.417839	0.383126	No	Yes
chr16	22959289	22960091	chr16_22959289_22960091	1	0	0	0	20.093	-0.538469	0.280054	0.177719	No	Yes
chr9	124031463	124031827	chr9_124031463_124031827	0	0	1	0	6.27054	-0.537954	0.416904	0.382315	No	Yes
chr10	88122677	88123936	chr10_88122677_88123936	2	0	0	0	25.1354	-0.537042	0.269572	0.161402	No	Yes
chr15	74537709	74538351	chr15_74537709_74538351	1	0	0	0	15.7465	-0.536681	0.289036	0.194545	No	Yes
chr4	42152568	42154948	chr4_42152568_42154948	1	0	0	2	106.495	-0.53621	0.299961	0.213152	No	Yes
chr12	95613826	95614188	chr12_95613826_95614188	1	0	0	0	5.78794	-0.535487	0.38433	0.339675	No	Yes
chr10	110671653	110672363	chr10_110671653_110672363	0	0	1	0	49.4015	-0.534787	0.304848	0.221805	No	Yes
chr1	2374724	2376519	chr1_2374724_2376519	3	1	0	0	86.0995	-0.533689	0.243677	0.122668	No	Yes
chr7	8481610	8482926	chr7_8481610_8482926	0	0	1	0	30.777	-0.533137	0.251004	0.135329	No	Yes
chr1	94511283	94511600	chr1_94511283_94511600	1	0	0	0	5.77595	-0.532266	0.393166	0.355299	No	Yes
chr10	45914164	45915435	chr10_45914164_45915435	0	1	1	0	69.2167	-0.530287	0.189479	0.0451379	No	Yes
chr9	73033407	73035928	chr9_73033407_73035928	0	1	2	1	109.494	-0.529447	0.172255	0.0267669	No	Yes
chr1	31627364	31628761	chr1_31627364_31628761	0	0	1	2	75.7705	-0.528917	0.25549	0.145101	No	Yes
chr10	98955655	98956545	chr10_98955655_98956545	0	0	1	0	22.1096	-0.528481	0.349621	0.296467	No	Yes
chr6	75917272	75917776	chr6_75917272_75917776	1	0	0	0	7.12379	-0.527711	0.382799	0.345267	No	Yes
chr2	393985	394129	chr2_393985_394129	0	0	1	0	3.12233	-0.527452	0.455864	0.438919	No	Yes
chr2	238383511	238384660	chr2_238383511_238384660	0	1	1	0	55.4363	-0.526435	0.2402	0.122381	No	Yes
chr1	2573412	2575308	chr1_2573412_2575308	0	1	1	2	179.056	-0.52611	0.212595	0.0776178	No	Yes
chr9	102021517	102022247	chr9_102021517_102022247	1	0	1	0	19.6703	-0.525283	0.272638	0.176644	No	Yes
chr1	151116739	151116959	chr1_151116739_151116959	1	0	0	0	3.22228	-0.524716	0.454539	0.440217	No	Yes
chr2	11051253	11056735	chr2_11051253_11056735	1	1	0	1	304.464	-0.524483	0.154362	0.0137512	No	Yes
chr2	64836162	64837088	chr2_64836162_64837088	0	0	1	0	21.2432	-0.524342	0.252707	0.144011	No	Yes
chr15	69087790	69088099	chr15_69087790_69088099	0	1	1	0	3.42832	-0.524101	0.488388	0.476028	No	Yes
chr16	21566011	21566214	chr16_21566011_21566214	0	0	1	0	3.75117	-0.523259	0.42962	0.411766	No	Yes
chr9	132330160	132331155	chr9_132330160_132331155	0	1	1	0	38.1819	-0.52243	0.25097	0.142391	No	Yes
chr8	41503345	41504383	chr8_41503345_41504383	1	0	0	0	37.0931	-0.522186	0.252471	0.145337	No	Yes
chr15	68155518	68156358	chr15_68155518_68156358	1	0	0	1	38.0635	-0.52171	0.199837	0.0615252	No	Yes
chr2	236514026	236514420	chr2_236514026_236514420	0	1	1	0	7.75117	-0.521696	0.357395	0.314188	No	Yes
chr20	43725230	43725690	chr20_43725230_43725690	1	0	0	0	6.67402	-0.521562	0.372728	0.337148	No	Yes
chr15	77835263	77836159	chr15_77835263_77836159	0	1	0	0	30.0543	-0.521436	0.235124	0.117726	No	Yes
chr15	70325985	70326295	chr15_70325985_70326295	1	0	0	0	5.18012	-0.521036	0.412868	0.393723	No	Yes
chr3	193859446	193859828	chr3_193859446_193859828	0	0	1	0	5.00688	-0.52049	0.432111	0.417398	No	Yes
chr9	14345947	14346511	chr9_14345947_14346511	0	1	0	0	9.6157	-0.519753	0.41728	0.400256	No	Yes
chr6	37069838	37070874	chr6_37069838_37070874	0	1	1	0	47.542	-0.519378	0.224564	0.10187	No	Yes
chr14	37050294	37051070	chr14_37050294_37051070	1	0	0	0	18.4854	-0.51899	0.272013	0.181663	No	Yes
chr16	67960033	67960293	chr16_67960033_67960293	0	1	0	1	4.82217	-0.518567	0.457558	0.450236	No	Yes
chr9	19493358	19493685	chr9_19493358_19493685	0	1	0	0	8.08449	-0.518228	0.389344	0.364621	No	Yes
chr19	41831916	41832535	chr19_41831916_41832535	1	1	1	3	10.9277	-0.516621	0.374947	0.345569	No	Yes
chr22	45604704	45605846	chr22_45604704_45605846	1	1	0	4	24.7909	-0.516537	0.367733	0.334828	No	Yes
chr1	9258324	9258990	chr1_9258324_9258990	1	0	0	0	17.2149	-0.515942	0.305811	0.241765	No	Yes
chr6	45391722	45392298	chr6_45391722_45392298	0	0	1	0	10.994	-0.515702	0.336188	0.288811	No	Yes
chr22	46974614	46976050	chr22_46974614_46976050	1	0	0	1	39.8839	-0.515538	0.207197	0.0756061	No	Yes
chr19	3275177	3276030	chr19_3275177_3276030	1	0	0	0	20.3591	-0.514907	0.296379	0.226841	No	Yes
chr8	1949058	1950340	chr8_1949058_1950340	0	1	0	0	38.3971	-0.51433	0.356958	0.322015	No	Yes
chr12	50901355	50901660	chr12_50901355_50901660	1	0	0	0	5.25041	-0.513569	0.415501	0.403992	No	Yes
chr10	134211143	134212535	chr10_134211143_134212535	1	0	0	0	70.6944	-0.513425	0.212461	0.084516	No	Yes
chr17	18223149	18224048	chr17_18223149_18224048	1	0	0	2	22.4982	-0.5128	0.285223	0.210352	No	Yes
chr16	21566400	21566543	chr16_21566400_21566543	0	1	0	0	3.78858	-0.512366	0.447408	0.445195	No	Yes
chr13	103500155	103500455	chr13_103500155_103500455	1	0	0	1	5.34991	-0.512153	0.416434	0.406376	No	Yes
chr14	74208146	74208514	chr14_74208146_74208514	1	1	1	0	8.22713	-0.512094	0.35917	0.327344	No	Yes
chrX	39874221	39874660	chrX_39874221_39874660	1	0	0	0	6.27016	-0.511926	0.413192	0.402821	No	Yes
chr1	21661430	21661906	chr1_21661430_21661906	0	1	0	0	9.53795	-0.511787	0.410329	0.399464	No	Yes
chr1	244240729	244241038	chr1_244240729_244241038	1	0	0	0	5.19856	-0.511182	0.398749	0.385806	No	Yes
chr22	46467156	46471499	chr22_46467156_46471499	0	1	1	0	495.505	-0.510225	0.210521	0.0839131	No	Yes
chr22	36461527	36462593	chr22_36461527_36462593	0	1	0	0	46.0161	-0.509508	0.240876	0.136894	No	Yes
chr17	6558860	6561015	chr17_6558860_6561015	1	0	0	6	77.7848	-0.509063	0.267431	0.182787	No	Yes
chr14	103285511	103285827	chr14_103285511_103285827	1	0	0	0	4.00356	-0.50781	0.430856	0.428184	No	Yes
chr19	6271739	6272391	chr19_6271739_6272391	0	1	1	0	14.0068	-0.507507	0.287404	0.219104	No	Yes
chr15	82042257	82043034	chr15_82042257_82043034	1	0	0	0	14.0035	-0.507162	0.291551	0.226027	No	Yes
chr7	141211185	141212151	chr7_141211185_141212151	1	0	0	0	40.6304	-0.507015	0.206063	0.0793383	No	Yes
chr6	37592705	37593057	chr6_37592705_37593057	1	0	0	0	6.29718	-0.506766	0.396736	0.387748	No	Yes
chr19	18220246	18221706	chr19_18220246_18221706	0	1	0	1	103.523	-0.506168	0.305089	0.248829	No	Yes
chr16	81763755	81764631	chr16_81763755_81764631	0	0	1	0	38.4623	-0.504065	0.260932	0.175573	No	Yes
chr18	46501600	46503097	chr18_46501600_46503097	0	0	1	0	93.1635	-0.50378	0.246797	0.151073	No	Yes
chr9	90690775	90692071	chr9_90690775_90692071	1	0	0	0	93.9468	-0.503743	0.233156	0.129076	No	Yes
chr8	41685413	41686323	chr8_41685413_41686323	1	0	0	0	26.3495	-0.503684	0.265425	0.183725	No	Yes
chr16	5167291	5167604	chr16_5167291_5167604	1	0	0	0	5.81008	-0.503423	0.398941	0.393723	No	Yes
chr11	61879831	61880182	chr11_61879831_61880182	0	0	1	1	52.888	-0.503258	0.193673	0.0627792	No	Yes
chr17	75327769	75327956	chr17_75327769_75327956	1	0	0	0	5.58171	-0.502504	0.460069	0.468163	No	Yes
chr2	132430268	132431844	chr2_132430268_132431844	1	0	0	0	70.3058	-0.502271	0.238724	0.138623	No	Yes
chr20	35463817	35464368	chr20_35463817_35464368	0	1	1	0	10.4774	-0.50207	0.312659	0.265285	No	Yes
chr18	45687496	45688805	chr18_45687496_45688805	1	1	1	0	57.2504	-0.501488	0.186668	0.0545855	No	Yes
chr15	96900293	96900697	chr15_96900293_96900697	0	0	1	0	11.9637	-0.501443	0.317246	0.273447	No	Yes
chr19	38494048	38494518	chr19_38494048_38494518	0	0	1	0	11.4761	-0.501103	0.321024	0.279779	No	Yes
chr12	4273571	4274533	chr12_4273571_4274533	0	0	1	0	43.7182	-0.500939	0.255185	0.167805	No	Yes
chr17	63551802	63553264	chr17_63551802_63553264	1	1	0	0	39.5845	-0.500872	0.21287	0.0948836	No	Yes
chr20	58637688	58637972	chr20_58637688_58637972	1	0	0	0	5.37054	-0.499344	0.436747	0.446072	No	Yes
chr3	185701570	185701767	chr3_185701570_185701767	1	1	0	0	4.42617	-0.498904	0.416777	0.419831	No	Yes
chr1	7763872	7764030	chr1_7763872_7764030	1	0	0	0	3.53199	-0.498498	0.506602	0.516221	No	Yes
chr7	157482184	157484181	chr7_157482184_157484181	1	0	0	0	74.753	-0.497851	0.249559	0.160861	No	Yes
chr3	13322570	13325151	chr3_13322570_13325151	1	1	0	0	163.713	-0.497611	0.194364	0.0666805	No	Yes
chr1	7764305	7764598	chr1_7764305_7764598	0	0	1	0	7.1991	-0.49744	0.440332	0.4517	No	Yes
chr17	79897691	79898063	chr17_79897691_79898063	1	0	0	0	5.18642	-0.496922	0.411907	0.416547	No	Yes
chr12	2348512	2348703	chr12_2348512_2348703	1	0	0	0	2.69181	-0.496611	0.495807	0.508191	No	Yes
chr1	177150441	177151337	chr1_177150441_177151337	2	0	2	0	28.2883	-0.496412	0.230966	0.130906	No	Yes
chr22	35746799	35747774	chr22_35746799_35747774	0	1	0	0	32.1624	-0.496078	0.260707	0.182988	No	Yes
chr5	134802085	134802479	chr5_134802085_134802479	1	0	0	0	8.12983	-0.495733	0.364644	0.353176	No	Yes
chr8	143556649	143556828	chr8_143556649_143556828	1	0	0	0	2.10689	-0.495023	0.504981	0.517902	No	Yes
chr17	71948098	71949470	chr17_71948098_71949470	2	0	0	0	52.078	-0.494469	0.250529	0.165667	No	Yes
chr9	91616114	91616494	chr9_91616114_91616494	1	0	0	0	7.75758	-0.494273	0.371357	0.364621	No	Yes
chr20	45965171	45965314	chr20_45965171_45965314	0	1	0	0	1.99569	-0.494065	0.489546	0.504193	No	Yes
chr11	1283251	1284400	chr11_1283251_1284400	1	1	0	0	60.6728	-0.493054	0.28337	0.225945	No	Yes
chr16	88599355	88601721	chr16_88599355_88601721	1	0	0	0	122.365	-0.490251	0.232734	0.138298	No	Yes
chr11	133816654	133818200	chr11_133816654_133818200	2	0	0	0	69.7156	-0.489635	0.218217	0.113162	No	Yes
chr3	141149376	141149557	chr3_141149376_141149557	1	0	0	0	2.29098	-0.489507	0.501043	0.519306	No	Yes
chr5	139076780	139077068	chr5_139076780_139077068	0	1	1	0	5.97536	-0.489217	0.388005	0.394013	No	Yes
chr17	75798847	75799155	chr17_75798847_75799155	1	0	1	0	6.2144	-0.489104	0.405471	0.416547	No	Yes
chr2	45998438	45998823	chr2_45998438_45998823	1	0	0	0	6.94057	-0.488836	0.367175	0.364621	No	Yes
chr1	111136710	111137096	chr1_111136710_111137096	1	1	0	0	11.2292	-0.488828	0.412241	0.424608	No	Yes
chr19	13958101	13958949	chr19_13958101_13958949	0	1	0	0	28.1388	-0.488731	0.317348	0.287332	No	Yes
chr18	59249210	59249612	chr18_59249210_59249612	1	0	0	0	7.28768	-0.488391	0.364979	0.361742	No	Yes
chr19	50833589	50834975	chr19_50833589_50834975	0	1	1	0	55.2209	-0.48739	0.321556	NA	No	Yes
chr2	92296067	92298313	chr2_92296067_92298313	0	0	1	0	127.019	-0.486866	0.333251	0.313867	No	Yes
chr8	22638644	22638780	chr8_22638644_22638780	1	0	0	0	2.09009	-0.486205	0.50692	0.528177	No	Yes
chr9	140011626	140011881	chr9_140011626_140011881	1	0	0	0	3.14328	-0.485923	0.496748	0.518762	No	Yes
chr8	144357936	144359254	chr8_144357936_144359254	2	0	0	12	44.3873	-0.4853	0.253951	0.180746	No	Yes
chr7	105494345	105494758	chr7_105494345_105494758	1	0	0	0	6.62087	-0.485054	0.393744	0.405619	No	Yes
chr19	2524827	2525572	chr19_2524827_2525572	0	0	1	0	14.6617	-0.484832	0.351204	0.344389	No	Yes
chr17	9917500	9917612	chr17_9917500_9917612	1	0	0	0	2.05772	-0.48422	0.498236	0.521524	No	Yes
chr19	15333252	15335018	chr19_15333252_15335018	0	1	2	0	89.0886	-0.483501	0.240265	0.157341	No	Yes
chr14	105292334	105292923	chr14_105292334_105292923	0	1	0	0	24.9704	-0.480208	0.279149	0.231451	No	Yes
chr15	92577158	92577420	chr15_92577158_92577420	1	0	0	0	3.22555	-0.479927	0.463434	0.491716	No	Yes
chr22	29319730	29320263	chr22_29319730_29320263	1	0	1	0	11.7357	-0.479401	0.329601	0.316548	No	Yes
chr15	29407663	29408178	chr15_29407663_29408178	1	0	0	0	7.56518	-0.47904	0.400073	0.419831	No	Yes
chr17	7754768	7755278	chr17_7754768_7755278	2	0	0	1	11.0605	-0.478875	0.337091	0.328691	No	Yes
chr15	29140252	29140735	chr15_29140252_29140735	1	0	0	0	8.98312	-0.478404	0.402318	0.42303	No	Yes
chr15	73610870	73611688	chr15_73610870_73611688	1	0	1	0	15.5505	-0.477971	0.291607	0.254492	No	Yes
chr6	37672899	37673912	chr6_37672899_37673912	0	0	2	0	24.0804	-0.477147	0.239155	0.160849	No	Yes
chr16	2171618	2172623	chr16_2171618_2172623	3	1	0	0	20.0935	-0.476942	0.419156	0.448356	No	Yes
chr5	132155228	132155642	chr5_132155228_132155642	1	1	0	1	7.81769	-0.476443	0.353963	0.358396	No	Yes
chr11	132780062	132780279	chr11_132780062_132780279	1	0	0	0	3.48089	-0.476264	0.458106	0.490517	No	Yes
chr7	101386521	101387177	chr7_101386521_101387177	1	0	0	1	18.1976	-0.475299	0.316354	0.299685	No	Yes
chr2	232549216	232551087	chr2_232549216_232551087	0	1	2	0	53.0269	-0.475244	0.484997	0.517954	No	Yes
chr8	143595244	143595460	chr8_143595244_143595460	1	1	0	0	2.53085	-0.47458	0.478627	0.512531	No	Yes
chr2	232468730	232469526	chr2_232468730_232469526	0	1	1	1	29.7335	-0.474073	0.268756	0.219632	No	Yes
chr9	138595180	138595995	chr9_138595180_138595995	1	0	0	0	14.7879	-0.473973	0.365253	0.378714	No	Yes
chr1	203086683	203087204	chr1_203086683_203087204	1	0	0	0	9.75534	-0.473833	0.341443	0.342083	No	Yes
chr5	149572202	149572518	chr5_149572202_149572518	1	0	0	0	5.23253	-0.472666	0.396483	0.422178	No	Yes
chr16	2178395	2178642	chr16_2178395_2178642	1	1	0	1	3.68105	-0.472364	0.471576	0.508191	No	Yes
chr11	62690838	62691257	chr11_62690838_62691257	1	0	0	0	7.7564	-0.472085	0.353193	0.362282	No	Yes
chr7	127665587	127667083	chr7_127665587_127667083	2	0	0	2	36.7119	-0.472011	0.286449	0.251658	No	Yes
chr10	110225697	110226624	chr10_110225697_110226624	1	0	0	0	27.7605	-0.471474	0.287955	0.254894	No	Yes
chr17	37909948	37911352	chr17_37909948_37911352	0	1	1	1	75.7035	-0.471293	0.243642	0.175059	No	Yes
chr11	1327426	1330914	chr11_1327426_1330914	1	1	1	0	252.532	-0.471106	0.195476	0.0856594	No	Yes
chr13	20692334	20693701	chr13_20692334_20693701	1	0	2	0	68.9416	-0.470604	0.208004	0.11044	No	Yes
chr14	29228651	29229578	chr14_29228651_29229578	0	1	0	0	17.4133	-0.46994	0.310152	0.295214	No	Yes
chr1	20881556	20882018	chr1_20881556_20882018	1	0	0	2	7.06839	-0.469855	0.386061	0.412012	No	Yes
chr19	3444346	3444692	chr19_3444346_3444692	1	0	0	0	6.47975	-0.469437	0.389586	0.417223	No	Yes
chr7	64407304	64408522	chr7_64407304_64408522	1	0	0	0	86.0477	-0.469389	0.175193	0.0548011	No	Yes
chr19	4009951	4010429	chr19_4009951_4010429	0	1	0	0	6.64752	-0.468571	0.42471	0.463933	No	Yes
chr1	110672551	110673706	chr1_110672551_110673706	0	0	1	0	72.4538	-0.468287	0.172973	0.0525961	No	Yes
chr12	7000442	7000951	chr12_7000442_7000951	0	1	1	0	20.3733	-0.468202	0.263111	0.215139	No	Yes
chr7	100799204	100799336	chr7_100799204_100799336	1	0	0	0	2.24833	-0.467779	0.5039	0.541401	No	Yes
chr11	45433002	45433320	chr11_45433002_45433320	1	0	0	0	3.53522	-0.4677	0.457571	0.497952	No	Yes
chr20	43921666	43922669	chr20_43921666_43922669	1	0	0	0	52.1907	-0.467604	0.267708	0.223525	No	Yes
chr8	10191845	10192735	chr8_10191845_10192735	0	1	1	2	22.4612	-0.467135	0.331886	0.333984	No	Yes
chr10	88159669	88161629	chr10_88159669_88161629	1	1	2	3	157.707	-0.466315	0.195491	0.089881	No	Yes
chr21	43654503	43655483	chr21_43654503_43655483	0	1	0	0	55.4927	-0.465935	0.197257	0.0935139	No	Yes
chr12	7035007	7035553	chr12_7035007_7035553	0	1	0	0	17.7754	-0.465893	0.326164	0.326279	No	Yes
chr10	82170994	82171120	chr10_82170994_82171120	1	0	0	0	1.78957	-0.465258	0.501662	0.541648	No	Yes
chr11	62273108	62273483	chr11_62273108_62273483	0	0	1	0	6.22697	-0.464933	0.398305	0.433327	No	Yes
chr6	99290382	99290863	chr6_99290382_99290863	0	1	0	1	7.78285	-0.463478	0.410188	0.451615	No	Yes
chr1	196847063	196847616	chr1_196847063_196847616	1	0	0	0	25.0235	-0.46312	0.275056	0.242271	No	Yes
chr10	13481649	13482647	chr10_13481649_13482647	1	0	0	0	19.9645	-0.462769	0.272278	0.237379	No	Yes
chr9	41936206	41937180	chr9_41936206_41937180	0	1	0	0	65.8253	-0.462529	0.195338	0.0925566	No	Yes
chr19	50828375	50830158	chr19_50828375_50830158	0	1	0	0	101.766	-0.462522	0.171175	0.0529677	No	Yes
chr8	143591203	143592048	chr8_143591203_143592048	1	0	0	0	27.8577	-0.462173	0.2617	0.219104	No	Yes
chr6	37750806	37752361	chr6_37750806_37752361	0	1	3	0	107.043	-0.462166	0.17511	0.0587426	No	Yes
chr1	32180932	32181441	chr1_32180932_32181441	0	1	1	1	13.0773	-0.462165	0.306222	0.297469	No	Yes
chr1	51442849	51444249	chr1_51442849_51444249	0	1	0	0	41.3142	-0.461884	0.266068	0.227179	No	Yes
chr5	10857291	10857904	chr5_10857291_10857904	1	0	0	0	13.5307	-0.461783	0.333892	0.343772	No	Yes
chr18	77559130	77559352	chr18_77559130_77559352	1	0	0	0	3.73047	-0.461083	0.42753	0.47379	No	Yes
chr17	49008539	49008857	chr17_49008539_49008857	0	1	0	0	5.61627	-0.460509	0.414948	0.460456	No	Yes
chr7	127806216	127809579	chr7_127806216_127809579	0	0	2	0	360.547	-0.460005	0.17156	0.0547705	No	Yes
chr6	108454778	108455475	chr6_108454778_108455475	1	0	0	0	22.8594	-0.459223	0.266466	0.230818	No	Yes
chr1	54953199	54955195	chr1_54953199_54955195	0	1	1	0	77.585	-0.459079	0.228584	0.158133	No	Yes
chr11	46356093	46356484	chr11_46356093_46356484	2	0	0	0	4.82224	-0.459058	0.462964	0.512531	No	Yes
chr19	5536584	5536931	chr19_5536584_5536931	1	0	1	0	5.87065	-0.458289	0.411803	0.459239	No	Yes
chr11	63775134	63775606	chr11_63775134_63775606	0	0	1	1	13.0812	-0.45697	0.382516	0.420989	No	Yes
chr1	2136768	2137050	chr1_2136768_2137050	1	0	0	0	5.94174	-0.456458	0.450692	0.502409	No	Yes
chr22	46472101	46472214	chr22_46472101_46472214	0	1	0	0	1.46469	-0.456346	0.511595	0.559159	No	Yes
chr6	99292079	99292411	chr6_99292079_99292411	0	1	0	1	6.25499	-0.456025	0.400444	0.44793	No	Yes
chrX	149715920	149716511	chrX_149715920_149716511	0	1	0	0	10.5747	-0.455728	0.337552	0.356434	No	Yes
chr19	48947074	48947397	chr19_48947074_48947397	1	0	0	1	5.11886	-0.455215	0.45643	0.509918	No	Yes
chr17	79448645	79449155	chr17_79448645_79449155	0	0	1	0	28.8705	-0.454356	0.271177	0.244273	No	Yes
chr9	137335445	137335634	chr9_137335445_137335634	1	0	0	0	4.21204	-0.453515	0.450184	0.504806	No	Yes
chr6	166419229	166419684	chr6_166419229_166419684	0	0	1	0	8.23508	-0.453326	0.4169	0.469672	No	Yes
chr6	40722463	40722709	chr6_40722463_40722709	1	0	0	0	3.94163	-0.453009	0.445062	0.499994	No	Yes
chr1	225662918	225663092	chr1_225662918_225663092	1	1	0	0	5.69663	-0.452739	0.409665	0.463359	No	Yes
chr1	2378083	2378406	chr1_2378083_2378406	1	1	0	0	4.53615	-0.45237	0.445354	0.501031	No	Yes
chr17	3793052	3797119	chr17_3793052_3797119	1	0	0	0	251.247	-0.451383	0.193429	0.097975	No	Yes
chr2	20867066	20868084	chr2_20867066_20868084	1	0	0	0	42.5911	-0.451383	0.24616	0.200771	No	Yes
chr1	1143585	1144171	chr1_1143585_1144171	0	0	1	0	17.4166	-0.450379	0.37705	0.421025	No	Yes
chr14	69256008	69257280	chr14_69256008_69257280	0	1	0	0	56.8524	-0.450116	0.317737	0.330297	No	Yes
chr16	87384445	87384937	chr16_87384445_87384937	1	0	0	0	9.01028	-0.44974	0.331804	0.354542	No	Yes
chr16	24865163	24865559	chr16_24865163_24865559	1	0	1	0	7.92304	-0.449544	0.357823	0.396097	No	Yes
chr12	49284359	49285421	chr12_49284359_49285421	1	0	0	2	36.3525	-0.44936	0.290876	0.285525	No	Yes
chr17	36744593	36744715	chr17_36744593_36744715	0	1	0	0	1.48822	-0.448324	0.50716	0.562851	No	Yes
chr11	61322875	61323465	chr11_61322875_61323465	1	0	0	0	14.2699	-0.447253	0.354288	0.393723	No	Yes
chr1	151116605	151116727	chr1_151116605_151116727	1	0	0	1	1.24388	-0.446126	0.51223	0.56914	No	Yes
chr17	17603424	17604425	chr17_17603424_17604425	0	1	0	0	27.1643	-0.445914	0.266561	0.244875	No	Yes
chr14	102226915	102227101	chr14_102226915_102227101	0	0	1	0	2.646	-0.445532	0.47064	0.533319	No	Yes
chr21	43950819	43951076	chr21_43950819_43951076	1	0	0	0	4.10113	-0.444846	0.459165	0.523162	No	Yes
chr11	72500615	72501414	chr11_72500615_72501414	0	1	0	5	13.1391	-0.444206	0.334316	0.365638	No	Yes
chrX	106692085	106695120	chrX_106692085_106695120	0	0	1	0	103.003	-0.444189	0.233609	0.183247	No	Yes
chr19	6240513	6240846	chr19_6240513_6240846	1	0	0	0	6.01259	-0.443499	0.399023	0.459505	No	Yes
chr11	59324812	59324999	chr11_59324812_59324999	0	1	0	0	5.84282	-0.443245	0.426211	0.490446	No	Yes
chr11	124588730	124589022	chr11_124588730_124589022	1	0	0	0	5.90981	-0.443001	0.374261	0.425797	No	Yes
chr16	22584249	22585002	chr16_22584249_22585002	0	1	0	0	27.9998	-0.441814	0.24891	0.216592	No	Yes
chr11	63920253	63920775	chr11_63920253_63920775	1	0	0	1	12.3355	-0.440205	0.383092	0.442914	No	Yes
chr4	6539981	6540271	chr4_6539981_6540271	1	0	0	0	4.14967	-0.439858	0.458977	0.528599	No	Yes
chr7	73131540	73133999	chr7_73131540_73133999	1	0	0	0	266.269	-0.439821	0.171624	0.0665579	No	Yes
chr5	136420819	136421092	chr5_136420819_136421092	1	0	1	0	3.67709	-0.439626	0.467219	0.535757	No	Yes
chr9	132359090	132359604	chr9_132359090_132359604	2	0	0	0	12.0952	-0.439175	0.367292	0.420354	No	Yes
chr6	147235017	147235507	chr6_147235017_147235507	0	0	1	0	10.8732	-0.438234	0.349776	0.397149	No	Yes
chr16	4424251	4424674	chr16_4424251_4424674	1	0	1	0	7.75994	-0.438008	0.371629	0.428184	No	Yes
chr6	9398988	9399654	chr6_9398988_9399654	1	0	0	0	29.8429	-0.437722	0.244307	0.212293	No	Yes
chr14	102247104	102248389	chr14_102247104_102248389	1	0	0	2	59.9149	-0.437615	0.202793	0.129531	No	Yes
chr19	41109436	41109980	chr19_41109436_41109980	0	0	1	0	11.8681	-0.43749	0.349132	0.397149	No	Yes
chr1	18884112	18884679	chr1_18884112_18884679	1	0	0	0	9.83391	-0.43728	0.332769	0.371493	No	Yes
chr2	240196882	240197450	chr2_240196882_240197450	0	0	1	0	9.37375	-0.437052	0.36663	0.422178	No	Yes
chr1	112535060	112535298	chr1_112535060_112535298	1	0	0	0	4.99996	-0.436951	0.40634	0.475103	No	Yes
chr20	62100203	62104082	chr20_62100203_62104082	1	0	0	0	495.195	-0.436947	0.20222	0.129076	No	Yes
chr3	181421235	181422402	chr3_181421235_181422402	0	1	1	0	29.0242	-0.43599	0.251521	0.227765	No	Yes
chr16	387586	387884	chr16_387586_387884	1	0	0	2	5.1682	-0.435607	0.415281	0.486097	No	Yes
chr1	155935769	155939826	chr1_155935769_155939826	1	1	0	0	269.282	-0.434404	0.17378	0.0738493	No	Yes
chr8	880059	881390	chr8_880059_881390	1	0	0	0	27.755	-0.43385	0.329645	0.370513	No	Yes
chr1	156404780	156406948	chr1_156404780_156406948	0	1	0	0	81.5125	-0.433761	0.21824	0.16229	No	Yes
chr9	126761981	126763659	chr9_126761981_126763659	1	0	0	0	86.3524	-0.433603	0.25894	0.244505	No	Yes
chr16	2176030	2176173	chr16_2176030_2176173	1	1	0	0	2.95676	-0.433317	0.487282	0.560386	No	Yes
chr16	30912891	30914315	chr16_30912891_30914315	0	1	0	0	67.0615	-0.433314	0.194134	0.11509	No	Yes
chr7	143083248	143083661	chr7_143083248_143083661	1	1	1	0	4.98849	-0.432984	0.45506	0.531772	No	Yes
chr13	107569862	107570552	chr13_107569862_107570552	0	1	1	0	56.6509	-0.432323	0.246772	0.222618	No	Yes
chr21	40434546	40434761	chr21_40434546_40434761	1	0	0	0	2.86125	-0.431376	0.485713	0.560763	No	Yes
chr1	200989654	200992941	chr1_200989654_200992941	1	1	0	2	300.076	-0.431327	0.196162	0.121103	No	Yes
chr1	43813997	43815373	chr1_43813997_43815373	0	1	0	1	67.9273	-0.430983	0.259835	0.248908	No	Yes
chr1	43250786	43251318	chr1_43250786_43251318	0	0	1	1	8.64252	-0.430468	0.344039	0.397681	No	Yes
chr2	3150984	3152279	chr2_3150984_3152279	1	0	0	1	25.5826	-0.429784	0.384575	0.456674	No	Yes
chr1	42612445	42612609	chr1_42612445_42612609	1	0	0	0	4.03171	-0.429562	0.465715	0.544223	No	Yes
chr20	58146809	58147489	chr20_58146809_58147489	1	0	0	0	45.7137	-0.428958	0.199867	0.13158	No	Yes
chr16	21527584	21527803	chr16_21527584_21527803	1	1	0	0	2.69213	-0.427548	0.486466	0.564719	No	Yes
chr13	30982639	30982936	chr13_30982639_30982936	0	1	0	0	6.78706	-0.427244	0.430788	0.512531	No	Yes
chr6	108169086	108170055	chr6_108169086_108170055	0	0	1	0	45.9565	-0.426762	0.231148	0.197196	No	Yes
chr11	70367708	70368451	chr11_70367708_70368451	2	1	1	0	13.9668	-0.426544	0.28876	0.308726	No	Yes
chr19	2474702	2475209	chr19_2474702_2475209	1	0	0	0	9.1243	-0.426219	0.323379	0.370156	No	Yes
chr19	51198704	51199789	chr19_51198704_51199789	1	0	1	0	95.0071	-0.426046	0.276752	0.287391	No	Yes
chr1	166916594	166917218	chr1_166916594_166917218	0	1	0	0	15.6919	-0.426019	0.349654	0.411593	No	Yes
chr11	117664520	117664744	chr11_117664520_117664744	1	0	0	0	3.99107	-0.425872	0.440969	0.524831	No	Yes
chr5	150007760	150008044	chr5_150007760_150008044	1	0	0	0	4.70223	-0.425765	0.446412	0.530948	No	Yes
chr21	45558076	45558391	chr21_45558076_45558391	1	1	2	1	6.63979	-0.425723	0.403335	0.483085	No	Yes
chr19	40700266	40700735	chr19_40700266_40700735	1	0	0	0	9.25021	-0.425715	0.336008	0.392353	No	Yes
chr11	126286388	126287061	chr11_126286388_126287061	0	1	1	0	27.8315	-0.425713	0.31233	0.351576	No	Yes
chr14	77491322	77495130	chr14_77491322_77495130	0	1	0	4	582.029	-0.425634	0.2243	0.183725	No	Yes
chr6	107809509	107809814	chr6_107809509_107809814	1	0	0	0	4.88996	-0.42548	0.399767	0.479326	No	Yes
chr9	72027767	72027992	chr9_72027767_72027992	1	0	0	0	3.92458	-0.425245	0.444542	0.529577	No	Yes
chr13	110874249	110874496	chr13_110874249_110874496	1	0	0	0	4.05727	-0.425124	0.425791	0.509249	No	Yes
chr5	374105	374478	chr5_374105_374478	1	0	0	0	7.03046	-0.42507	0.416943	0.499153	No	Yes
chr3	179659992	179660604	chr3_179659992_179660604	0	0	1	0	11.2934	-0.424722	0.335086	0.392072	No	Yes
chr20	1946516	1946695	chr20_1946516_1946695	1	0	0	0	3.44247	-0.424705	0.45275	0.536886	No	Yes
chr11	10750622	10750971	chr11_10750622_10750971	1	0	0	0	12.7521	-0.424668	0.453543	0.53774	No	Yes
chr10	125753884	125754489	chr10_125753884_125754489	1	0	0	0	13.6623	-0.424122	0.300392	0.331917	No	Yes
chr1	2222377	2222680	chr1_2222377_2222680	0	1	1	1	6.78911	-0.422942	0.396706	0.478812	No	Yes
chr16	10712912	10713631	chr16_10712912_10713631	1	0	1	0	18.1354	-0.422823	0.324527	0.376429	No	Yes
chr17	35017731	35017868	chr17_35017731_35017868	1	0	0	0	3.11154	-0.422749	0.446372	0.533237	No	Yes
chr11	117679809	117680523	chr11_117679809_117680523	1	0	1	0	15.6088	-0.421173	0.364	0.438919	No	Yes
chr9	129466591	129466899	chr9_129466591_129466899	1	1	0	0	5.06507	-0.420675	0.460228	0.54751	No	Yes
chr6	7261231	7262255	chr6_7261231_7262255	0	1	1	0	65.598	-0.420313	0.28609	0.311021	No	Yes
chr3	12839748	12840319	chr3_12839748_12840319	1	0	0	0	9.18785	-0.420117	0.367844	0.446457	No	Yes
chr21	33941583	33942241	chr21_33941583_33942241	0	1	0	1	18.9344	-0.420115	0.266381	0.274218	No	Yes
chr19	51338716	51339612	chr19_51338716_51339612	0	0	1	0	38.3967	-0.419952	0.317139	0.367239	No	Yes
chr19	2493870	2495523	chr19_2493870_2495523	0	1	1	0	112.284	-0.419124	0.203469	0.14699	No	Yes
chr20	37302193	37303520	chr20_37302193_37303520	1	0	1	0	72.0878	-0.419019	0.199875	0.139796	No	Yes
chr11	2021304	2021916	chr11_2021304_2021916	1	0	0	3	9.11006	-0.418988	0.386722	0.471476	No	Yes
chr1	160055636	160056221	chr1_160055636_160056221	1	1	1	1	14.0708	-0.418155	0.323152	0.380261	No	Yes
chr2	240362337	240362728	chr2_240362337_240362728	0	1	1	0	5.45973	-0.417549	0.394535	0.482038	No	Yes
chr1	29709726	29710312	chr1_29709726_29710312	2	0	0	0	9.8178	-0.415559	0.37775	0.464589	No	Yes
chr19	919246	920489	chr19_919246_920489	1	0	0	0	24.8422	-0.414898	0.306362	0.355098	No	Yes
chr7	25896326	25896697	chr7_25896326_25896697	0	0	1	0	11.8873	-0.41484	0.407396	NA	No	Yes
chr5	176249686	176251230	chr5_176249686_176251230	0	0	2	0	29.7316	-0.414238	0.316802	0.374075	No	Yes
chr10	90846799	90847099	chr10_90846799_90847099	0	0	1	0	4.7209	-0.413289	0.413856	0.509249	No	Yes
chr13	27580704	27581819	chr13_27580704_27581819	1	1	0	0	53.9244	-0.411734	0.20488	0.157961	No	Yes
chr4	185904513	185905297	chr4_185904513_185905297	1	0	0	3	15.507	-0.411694	0.279868	0.310791	No	Yes
chr22	39918685	39919818	chr22_39918685_39919818	1	1	0	0	31.8778	-0.411272	0.299658	0.347525	No	Yes
chr5	131345256	131345403	chr5_131345256_131345403	1	0	0	0	1.83721	-0.411227	0.49245	0.587532	No	Yes
chr5	175981126	175981521	chr5_175981126_175981521	1	0	0	0	7.10135	-0.410967	0.414131	0.512443	No	Yes
chr2	27958094	27958742	chr2_27958094_27958742	0	1	0	0	16.258	-0.41087	0.285233	0.322186	No	Yes
chr22	49221329	49222762	chr22_49221329_49222762	1	0	0	0	36.0119	-0.410412	0.356455	0.441974	No	Yes
chr22	29872002	29872476	chr22_29872002_29872476	1	0	0	0	8.7846	-0.410351	0.394078	0.490169	No	Yes
chr1	116694777	116695283	chr1_116694777_116695283	0	1	0	0	28.7249	-0.410087	0.266847	0.288035	No	Yes
chr10	131424570	131425059	chr10_131424570_131425059	0	0	1	5	13.1539	-0.409304	0.406023	0.504529	No	Yes
chr2	8816555	8817289	chr2_8816555_8817289	0	0	1	0	18.082	-0.409184	0.272512	0.299921	No	Yes
chr17	48642771	48643250	chr17_48642771_48643250	2	1	1	1	9.04608	-0.408928	0.339942	0.41795	No	Yes
chr19	3398514	3398750	chr19_3398514_3398750	0	1	0	0	6.42079	-0.408788	0.421538	0.522682	No	Yes
chr1	14110633	14110826	chr1_14110633_14110826	1	0	0	0	3.49184	-0.408732	0.481061	0.579824	No	Yes
chr19	18534226	18534346	chr19_18534226_18534346	1	0	0	0	3.23319	-0.408572	0.468101	0.568054	No	Yes
chr16	81554990	81555213	chr16_81554990_81555213	1	0	1	0	4.82537	-0.408219	0.39871	0.49697	No	Yes
chr14	93175850	93176065	chr14_93175850_93176065	1	0	0	0	3.29268	-0.408131	0.464068	0.564513	No	Yes
chr11	119239196	119239815	chr11_119239196_119239815	1	1	0	0	15.3564	-0.407721	0.373711	0.468233	No	Yes
chr11	9385455	9386473	chr11_9385455_9386473	0	1	1	0	59.7866	-0.407711	0.255429	0.268519	No	Yes
chr22	37934636	37934993	chr22_37934636_37934993	1	0	0	0	4.87889	-0.407192	0.428477	0.532101	No	Yes
chr4	57410798	57411382	chr4_57410798_57411382	0	1	0	3	20.1996	-0.407061	0.278076	0.313054	No	Yes
chr22	43817968	43818309	chr22_43817968_43818309	1	1	0	0	6.30378	-0.407014	0.399191	0.499153	No	Yes
chr11	1767649	1768556	chr11_1767649_1768556	1	0	0	0	17.7315	-0.406787	0.360864	0.452801	No	Yes
chr1	17239824	17241846	chr1_17239824_17241846	0	1	0	0	265.326	-0.406575	0.246273	0.251223	No	Yes
chr5	141228767	141230030	chr5_141228767_141230030	1	1	0	1	49.9831	-0.405469	0.282256	0.323517	No	Yes
chr11	1414314	1414485	chr11_1414314_1414485	1	0	0	0	2.82947	-0.404645	0.491733	0.592933	No	Yes
chr10	63656904	63657674	chr10_63656904_63657674	0	1	1	0	31.2667	-0.403711	0.256785	0.276029	No	Yes
chr9	131013334	131013688	chr9_131013334_131013688	1	0	0	0	9.02417	-0.402671	0.442579	0.549688	No	Yes
chr1	30582705	30582918	chr1_30582705_30582918	1	0	0	0	5.4965	-0.402659	0.405871	0.512531	No	Yes
chr21	43316991	43317334	chr21_43316991_43317334	1	0	0	0	6.90858	-0.402602	0.391866	0.495546	No	Yes
chr1	1839630	1840581	chr1_1839630_1840581	0	1	1	0	89.354	-0.402488	0.209595	0.178234	No	Yes
chr1	29101554	29102265	chr1_29101554_29102265	0	0	1	0	26.3308	-0.402144	0.259718	0.284456	No	Yes
chr2	73495425	73497127	chr2_73495425_73497127	1	0	0	0	61.9905	-0.402129	0.222235	0.207813	No	Yes
chr17	75880333	75880709	chr17_75880333_75880709	1	0	0	0	8.65285	-0.401498	0.373164	0.474795	No	Yes
chr3	124860344	124861098	chr3_124860344_124861098	0	0	1	0	17.6469	-0.401383	0.281856	0.327716	No	Yes
chr17	36571251	36571738	chr17_36571251_36571738	0	1	1	0	10.1455	-0.401272	0.350464	0.44522	No	Yes
chr2	11269693	11270533	chr2_11269693_11270533	1	0	1	2	14.5632	-0.40105	0.295667	0.354412	No	Yes
chr14	24475630	24476889	chr14_24475630_24476889	1	1	0	0	71.4116	-0.399463	0.18606	0.131393	No	Yes
chr7	131630322	131630820	chr7_131630322_131630820	1	0	0	0	20.431	-0.399328	0.253797	0.275734	No	Yes
chr5	6454598	6455152	chr5_6454598_6455152	1	0	0	0	10.4453	-0.398811	0.324973	0.407482	No	Yes
chr17	28994158	28995258	chr17_28994158_28995258	0	1	0	0	63.5354	-0.398658	0.238368	0.244875	No	Yes
chr5	64398561	64399369	chr5_64398561_64399369	0	0	1	0	33.8685	-0.3981	0.260615	0.290752	No	Yes
chr19	41226296	41226826	chr19_41226296_41226826	0	1	1	0	11.4705	-0.396499	0.334062	0.424047	No	Yes
chr12	131864407	131864681	chr12_131864407_131864681	1	0	0	0	4.15269	-0.396193	0.462455	0.57599	No	Yes
chr1	36848968	36849182	chr1_36848968_36849182	1	0	0	0	3.22771	-0.396104	0.461507	0.575152	No	Yes
chr6	3162715	3163813	chr6_3162715_3163813	0	0	1	1	59.8228	-0.395889	0.230036	0.231376	No	Yes
chr12	75510464	75510774	chr12_75510464_75510774	1	0	0	0	4.86891	-0.395381	0.414814	0.531078	No	Yes
chr18	35118601	35119099	chr18_35118601_35119099	1	0	0	0	8.84356	-0.394841	0.33092	0.421685	No	Yes
chr8	143271314	143271722	chr8_143271314_143271722	0	0	1	0	8.76953	-0.393762	0.383465	0.495754	No	Yes
chr8	145749817	145750464	chr8_145749817_145750464	1	0	0	1	13.7742	-0.39372	0.361238	0.468673	No	Yes
chr17	20811507	20812331	chr17_20811507_20812331	0	1	0	0	58.6584	-0.393359	0.214068	0.199642	No	Yes
chr2	232545481	232546320	chr2_232545481_232546320	0	1	1	0	20.0273	-0.393297	0.306436	0.38538	No	Yes
chr6	26550522	26551178	chr6_26550522_26551178	0	0	1	0	19.3313	-0.393012	0.364287	0.473607	No	Yes
chr19	3687473	3687857	chr19_3687473_3687857	1	0	1	0	5.60168	-0.392407	0.426438	0.54484	No	Yes
chr2	106400366	106400559	chr2_106400366_106400559	1	0	0	0	3.36476	-0.392211	0.448025	0.566855	No	Yes
chr8	130995732	130996680	chr8_130995732_130996680	0	1	0	0	35.0788	-0.391752	0.219502	0.213823	No	Yes
chr1	154989568	154990388	chr1_154989568_154990388	1	1	0	1	31.52	-0.391585	0.270455	0.319119	No	Yes
chr19	38700496	38700839	chr19_38700496_38700839	0	1	0	0	6.96985	-0.391204	0.388197	0.504622	No	Yes
chr1	27324277	27324692	chr1_27324277_27324692	1	0	0	0	16.0452	-0.390633	0.303964	0.384915	No	Yes
chr8	142735870	142737247	chr8_142735870_142737247	2	0	1	0	54.976	-0.389587	0.345757	0.452825	No	Yes
chr11	65183546	65185244	chr11_65183546_65185244	0	1	1	1	49.5487	-0.389505	0.261516	0.303952	No	Yes
chr19	48222374	48222856	chr19_48222374_48222856	1	0	1	0	7.71124	-0.389063	0.379293	0.496252	No	Yes
chr7	101930143	101931701	chr7_101930143_101931701	1	0	1	0	170.409	-0.388104	0.285896	0.353895	No	Yes
chr17	18935794	18936342	chr17_18935794_18936342	0	1	0	0	22.5381	-0.388011	0.265028	0.313054	No	Yes
chr12	12939469	12940659	chr12_12939469_12940659	0	1	0	0	99.5774	-0.386722	0.26122	0.307339	No	Yes
chr19	45942657	45943656	chr19_45942657_45943656	0	1	1	0	56.3441	-0.386654	0.270972	0.326901	No	Yes
chr2	206790500	206790630	chr2_206790500_206790630	1	0	0	0	2.85842	-0.386124	0.470353	0.593936	No	Yes
chr6	13767573	13768061	chr6_13767573_13768061	0	1	0	1	12.1975	-0.385764	0.309575	0.399966	No	Yes
chr22	25816748	25817834	chr22_25816748_25817834	1	0	0	0	51.32	-0.385675	0.230486	0.244864	No	Yes
chr19	34269160	34269857	chr19_34269160_34269857	1	0	0	0	21.9933	-0.385566	0.253467	0.29309	No	Yes
chr6	34111204	34113747	chr6_34111204_34113747	1	0	1	0	157.762	-0.385448	0.210778	0.202232	No	Yes
chr10	104537003	104537303	chr10_104537003_104537303	1	0	0	0	3.66695	-0.385107	0.448147	0.574735	No	Yes
chr20	19642327	19642576	chr20_19642327_19642576	1	0	0	0	5.9119	-0.384264	0.40561	0.533173	No	Yes
chr16	15237838	15238205	chr16_15237838_15238205	1	1	1	0	4.51825	-0.382805	0.446826	0.57599	No	Yes
chr19	18228177	18228775	chr19_18228177_18228775	1	0	0	1	14.583	-0.382368	0.365667	0.4875	No	Yes
chr14	75896554	75897718	chr14_75896554_75897718	1	0	0	0	28.4156	-0.381944	0.249216	0.289187	No	Yes
chr1	26200947	26202782	chr1_26200947_26202782	0	1	1	0	160.039	-0.381757	0.170783	0.114484	No	Yes
chr9	87655479	87656153	chr9_87655479_87656153	0	1	0	0	25.3723	-0.38166	0.27509	0.342083	No	Yes
chr9	103477335	103477612	chr9_103477335_103477612	1	0	0	0	5.49068	-0.380878	0.384351	0.512772	No	Yes
chr6	138750424	138752312	chr6_138750424_138752312	1	0	0	2	77.0619	-0.38077	0.385581	0.514527	No	Yes
chr9	128136788	128137256	chr9_128136788_128137256	1	0	0	0	9.71984	-0.380422	0.323979	0.430497	No	Yes
chr12	297649	298495	chr12_297649_298495	0	0	1	0	28.9693	-0.380251	0.265066	0.324221	No	Yes
chr5	1522353	1522748	chr5_1522353_1522748	1	0	0	0	5.16727	-0.380104	0.411975	0.544095	No	Yes
chr2	23724868	23725028	chr2_23724868_23725028	1	0	0	0	3.24154	-0.379729	0.478776	0.608158	No	Yes
chr5	108063304	108064425	chr5_108063304_108064425	0	1	0	0	54.0262	-0.379666	0.317171	0.419831	No	Yes
chr9	68376582	68378187	chr9_68376582_68378187	0	0	1	0	99.8758	-0.37964	0.227092	0.244875	No	Yes
chr4	140655881	140657163	chr4_140655881_140657163	0	1	1	0	34.6352	-0.379583	0.250893	0.296173	No	Yes
chr3	191781440	191781724	chr3_191781440_191781724	0	0	1	0	5.01704	-0.379443	0.416412	0.549073	No	Yes
chr19	17984556	17985057	chr19_17984556_17985057	1	0	0	0	12.2048	-0.378238	0.307397	0.406314	No	Yes
chr19	2060474	2061640	chr19_2060474_2061640	0	1	1	0	114.745	-0.378216	0.197792	0.180446	No	Yes
chr12	93788311	93788560	chr12_93788311_93788560	0	1	0	0	5.69449	-0.378178	0.385081	0.517008	No	Yes
chr10	51488678	51489802	chr10_51488678_51489802	0	0	1	0	61.8296	-0.378101	0.183394	0.14693	No	Yes
chr2	232526569	232527649	chr2_232526569_232527649	0	1	1	0	55.1333	-0.378038	0.197423	0.179582	No	Yes
chr1	116920191	116920492	chr1_116920191_116920492	0	1	0	0	4.89547	-0.37761	0.412698	0.547267	No	Yes
chr13	99218212	99218417	chr13_99218212_99218417	1	1	0	0	3.37728	-0.377075	0.467185	0.600705	No	Yes
chr1	210424397	210425498	chr1_210424397_210425498	0	1	0	2	53.245	-0.376469	0.240044	0.277186	No	Yes
chr3	177077429	177077783	chr3_177077429_177077783	0	1	0	0	5.40558	-0.376368	0.397798	0.533562	No	Yes
chr12	58236760	58236925	chr12_58236760_58236925	0	1	0	0	3.03863	-0.375185	0.493065	0.623792	No	Yes
chr1	42126781	42127951	chr1_42126781_42127951	0	0	1	0	109.519	-0.374617	0.194494	0.176695	No	Yes
chr17	37754964	37755207	chr17_37754964_37755207	1	0	0	0	5.96193	-0.373513	0.399721	0.538647	No	Yes
chr10	126749494	126749655	chr10_126749494_126749655	0	1	0	0	1.7922	-0.37215	0.496333	0.629491	No	Yes
chr16	29619931	29620230	chr16_29619931_29620230	0	1	0	0	5.8507	-0.371525	0.394918	0.535762	No	Yes
chr1	201859353	201859593	chr1_201859353_201859593	0	1	0	0	4.03718	-0.371165	0.433147	0.57599	No	Yes
chr3	56807919	56808230	chr3_56807919_56808230	1	0	0	0	5.92938	-0.370385	0.461596	0.603319	No	Yes
chr12	96642173	96642627	chr12_96642173_96642627	1	0	0	0	7.98905	-0.369557	0.356231	0.491305	No	Yes
chr11	9634863	9636154	chr11_9634863_9636154	0	1	1	0	49.6103	-0.369346	0.217626	0.238007	No	Yes
chr15	74722812	74723019	chr15_74722812_74723019	1	1	0	0	3.86636	-0.368507	0.425078	0.570843	No	Yes
chr2	69533397	69534675	chr2_69533397_69534675	1	0	2	2	40.3698	-0.368394	0.251073	0.311924	No	Yes
chr16	87520951	87521712	chr16_87520951_87521712	1	0	0	0	18.0211	-0.368178	0.294636	0.398388	No	Yes
chr2	88849221	88849792	chr2_88849221_88849792	2	0	0	0	19.7868	-0.367954	0.332543	0.462441	No	Yes
chr3	113672782	113672917	chr3_113672782_113672917	1	0	0	0	3.03714	-0.367751	0.46521	0.608936	No	Yes
chr14	29228174	29228628	chr14_29228174_29228628	0	1	0	0	9.09296	-0.366668	0.349307	0.486078	No	Yes
chr1	21022719	21023929	chr1_21022719_21023929	0	1	0	2	57.9428	-0.36621	0.207932	0.220029	No	Yes
chr13	27608893	27609557	chr13_27608893_27609557	1	0	1	0	12.8067	-0.365937	0.302105	0.414694	No	Yes
chr2	69866750	69867111	chr2_69866750_69867111	1	0	0	0	7.00373	-0.365695	0.370848	0.515297	No	Yes
chr9	66571088	66572085	chr9_66571088_66572085	0	1	0	0	52.9198	-0.365573	0.2111	0.228255	No	Yes
chr15	100468496	100469220	chr15_100468496_100469220	1	0	0	0	25.2358	-0.365127	0.331265	0.464147	No	Yes
chr13	24288854	24289144	chr13_24288854_24289144	1	0	1	0	4.77946	-0.364528	0.464453	0.611929	No	Yes
chr6	97374299	97374696	chr6_97374299_97374696	1	0	0	0	8.86351	-0.363976	0.356183	0.497985	No	Yes
chr17	16387837	16388230	chr17_16387837_16388230	1	0	0	0	6.36609	-0.363884	0.396395	0.545726	No	Yes
chr14	100658867	100659891	chr14_100658867_100659891	0	1	1	0	42.2501	-0.363853	0.221585	0.253342	No	Yes
chr10	44184909	44186273	chr10_44184909_44186273	0	0	2	0	78.7387	-0.36345	0.182722	0.162002	No	Yes
chr19	51045026	51045656	chr19_51045026_51045656	0	1	0	1	14.1007	-0.363311	0.314021	0.438919	No	Yes
chr19	711136	711464	chr19_711136_711464	1	1	0	0	4.67511	-0.362801	0.408761	0.560763	No	Yes
chr18	77558280	77559078	chr18_77558280_77559078	1	0	0	0	17.8604	-0.362184	0.286698	0.393562	No	Yes
chr9	110227799	110228833	chr9_110227799_110228833	0	0	1	0	40.7752	-0.361349	0.220286	0.254023	No	Yes
chr1	244893211	244894484	chr1_244893211_244894484	0	0	1	0	51.6863	-0.3613	0.262598	0.346243	No	Yes
chr22	31500454	31500691	chr22_31500454_31500691	1	0	0	1	3.77594	-0.361167	0.459567	0.611587	No	Yes
chr5	138897183	138898143	chr5_138897183_138898143	0	1	1	0	70.3647	-0.360642	0.170656	0.137269	No	Yes
chr10	105532061	105532587	chr10_105532061_105532587	0	0	1	0	11.9144	-0.359918	0.301023	0.420354	No	Yes
chr8	116660189	116660887	chr8_116660189_116660887	0	1	1	0	44.4827	-0.359457	0.229782	0.278708	No	Yes
chr15	89904539	89909482	chr15_89904539_89909482	2	1	0	0	545.917	-0.358849	0.14681	0.081638	No	Yes
chr9	139736704	139738680	chr9_139736704_139738680	1	0	0	0	230.343	-0.358155	0.197759	0.207275	No	Yes
chr8	24799049	24800303	chr8_24799049_24800303	0	0	1	0	44.1757	-0.357839	0.200499	0.213823	No	Yes
chr11	123447800	123448164	chr11_123447800_123448164	1	0	0	0	8.18641	-0.357535	0.391333	0.547678	No	Yes
chr2	208631474	208632379	chr2_208631474_208632379	1	0	0	0	31.9867	-0.356903	0.321025	0.459421	No	Yes
chr1	9651712	9652148	chr1_9651712_9652148	1	0	0	0	8.67296	-0.356646	0.347352	0.495754	No	Yes
chr17	17743080	17744046	chr17_17743080_17744046	0	1	1	0	43.5833	-0.356483	0.218461	0.256624	No	Yes
chr10	112289906	112290464	chr10_112289906_112290464	1	0	0	0	10.4652	-0.356418	0.314734	0.450739	No	Yes
chr3	71629017	71629331	chr3_71629017_71629331	0	0	1	0	7.47127	-0.356148	0.401838	0.561597	No	Yes
chr1	203259325	203260119	chr1_203259325_203260119	1	1	1	0	21.3601	-0.356045	0.328283	0.471038	No	Yes
chr9	134272054	134272237	chr9_134272054_134272237	1	1	0	0	3.60318	-0.355841	0.457034	0.61469	No	Yes
chr7	75835765	75836392	chr7_75835765_75836392	1	0	0	1	10.5731	-0.354513	0.373816	0.532672	No	Yes
chr16	87550883	87551363	chr16_87550883_87551363	1	0	0	0	13.7239	-0.354456	0.363044	0.519505	No	Yes
chr1	228289513	228289662	chr1_228289513_228289662	2	0	0	0	1.54416	-0.354398	0.507258	0.657652	No	Yes
chr5	87693288	87693805	chr5_87693288_87693805	0	1	0	1	9.25601	-0.354203	0.361204	0.517735	No	Yes
chr8	145446844	145448033	chr8_145446844_145448033	0	1	0	0	76.3154	-0.354168	0.249593	0.329393	No	Yes
chr17	38232000	38232317	chr17_38232000_38232317	0	1	0	0	8.06383	-0.354108	0.424987	0.588216	No	Yes
chr6	19691686	19692572	chr6_19691686_19692572	0	0	1	0	50.4617	-0.353782	0.230201	0.288035	No	Yes
chr12	123447862	123451113	chr12_123447862_123451113	1	0	0	3	322.044	-0.353433	0.178221	0.163171	No	Yes
chr17	40201895	40203150	chr17_40201895_40203150	0	1	0	0	86.5534	-0.352738	0.244069	0.320005	No	Yes
chr4	55405495	55406307	chr4_55405495_55406307	1	0	0	0	33.7338	-0.35255	0.241106	0.313536	No	Yes
chr6	34191219	34192462	chr6_34191219_34192462	0	1	1	0	47.1187	-0.352529	0.225732	0.279558	No	Yes
chr20	49892666	49892845	chr20_49892666_49892845	1	0	0	0	3.99922	-0.35249	0.449385	0.611964	No	Yes
chr22	37720756	37721457	chr22_37720756_37721457	1	0	0	0	16.7319	-0.351431	0.29111	0.416111	No	Yes
chr5	139033003	139033168	chr5_139033003_139033168	0	1	0	1	1.75531	-0.351308	0.50808	0.661903	No	Yes
chr6	44195859	44196372	chr6_44195859_44196372	0	1	0	0	9.30637	-0.351203	0.383918	0.547267	No	Yes
chr1	7739798	7741469	chr1_7739798_7741469	1	1	0	0	92.7592	-0.350625	0.174536	0.158066	No	Yes
chr2	113241498	113241802	chr2_113241498_113241802	1	0	0	0	3.90639	-0.349302	0.440724	0.608258	No	Yes
chr16	70413966	70416059	chr16_70413966_70416059	1	1	0	0	141.998	-0.348784	0.157315	0.117749	No	Yes
chr5	136422123	136422379	chr5_136422123_136422379	1	0	0	0	5.03958	-0.348095	0.445755	0.613692	No	Yes
chr19	49071658	49072090	chr19_49071658_49072090	1	0	0	0	7.76676	-0.347839	0.401387	0.570932	No	Yes
chr11	46410685	46414963	chr11_46410685_46414963	1	0	0	0	330.24	-0.347418	0.178584	0.172206	No	Yes
chr7	20837248	20837662	chr7_20837248_20837662	0	0	1	0	10.0822	-0.346615	0.381627	0.550089	No	Yes
chr1	32237499	32238699	chr1_32237499_32238699	2	0	0	0	58.9619	-0.346422	0.309365	0.455688	No	Yes
chr4	58029912	58030652	chr4_58029912_58030652	0	1	0	0	48.2096	-0.346266	0.212324	0.257046	No	Yes
chr7	152591720	152591977	chr7_152591720_152591977	1	0	0	0	4.71083	-0.34593	0.437178	0.608828	No	Yes
chr7	101929598	101930043	chr7_101929598_101930043	0	0	1	0	15.6324	-0.345769	0.374699	0.544059	No	Yes
chr18	34973820	34974735	chr18_34973820_34974735	1	1	0	0	30.91	-0.345112	0.237883	0.318087	No	Yes
chr17	61779411	61779926	chr17_61779411_61779926	1	0	0	0	8.67088	-0.344774	0.372894	0.54331	No	Yes
chr2	240222361	240222870	chr2_240222361_240222870	1	0	0	0	8.40207	-0.344412	0.34123	0.504193	No	Yes
chr4	3372742	3374379	chr4_3372742_3374379	2	0	1	1	52.6323	-0.34441	0.267336	0.383248	No	Yes
chr7	100808985	100811288	chr7_100808985_100811288	2	0	1	0	75.3385	-0.34422	0.397619	0.57122	No	Yes
chr1	203103433	203103785	chr1_203103433_203103785	1	1	0	0	6.96426	-0.344088	0.401724	0.576056	No	Yes
chr22	47486345	47487604	chr22_47486345_47487604	1	0	0	0	56.3155	-0.344008	0.239061	0.322582	No	Yes
chr12	124933976	124935225	chr12_124933976_124935225	2	0	0	0	27.5195	-0.343357	0.334509	0.495889	No	Yes
chr20	60943873	60944560	chr20_60943873_60944560	1	0	0	0	14.5747	-0.34335	0.3827	0.55621	No	Yes
chr11	61342310	61342783	chr11_61342310_61342783	1	0	0	1	6.21016	-0.343158	0.431103	0.606433	No	Yes
chr14	77466681	77467364	chr14_77466681_77467364	0	0	1	0	16.7493	-0.342534	0.283101	0.414711	No	Yes
chr3	184300641	184302078	chr3_184300641_184302078	0	1	0	0	37.957	-0.342015	0.238496	0.324316	No	Yes
chr5	139143636	139145881	chr5_139143636_139145881	1	1	1	1	86.18	-0.341236	0.152265	0.113404	No	Yes
chr8	142094332	142094519	chr8_142094332_142094519	1	0	0	0	3.73709	-0.341153	0.501956	0.668012	No	Yes
chr11	70564165	70564451	chr11_70564165_70564451	1	0	0	0	6.25325	-0.340901	0.412529	0.591403	No	Yes
chr4	41541241	41541479	chr4_41541241_41541479	1	0	0	0	3.93923	-0.340896	0.440997	0.617483	No	Yes
chr7	100342692	100343159	chr7_100342692_100343159	0	0	1	0	7.81914	-0.339556	0.364372	0.540076	No	Yes
chr1	181287042	181288338	chr1_181287042_181288338	1	0	0	0	38.8363	-0.339383	0.365136	0.540798	No	Yes
chr3	39222086	39222719	chr3_39222086_39222719	0	1	0	1	11.0194	-0.33922	0.358435	0.533439	No	Yes
chr9	131788214	131790609	chr9_131788214_131790609	0	1	1	1	320.18	-0.338951	0.182682	0.194935	No	Yes
chr6	36252934	36253256	chr6_36252934_36253256	1	0	0	1	5.33237	-0.338892	0.383667	0.562935	No	Yes
chr1	234745683	234747339	chr1_234745683_234747339	0	1	1	1	73.8385	-0.338849	0.240974	0.334212	No	Yes
chr10	81070781	81071833	chr10_81070781_81071833	1	0	1	0	24.2461	-0.338621	0.389768	0.569944	No	Yes
chr1	201616666	201621074	chr1_201616666_201621074	1	0	1	0	630.292	-0.337492	0.209946	0.264807	No	Yes
chr1	179783698	179784887	chr1_179783698_179784887	1	0	0	0	61.6852	-0.336987	0.186764	0.208959	No	Yes
chr12	108236972	108238821	chr12_108236972_108238821	0	0	1	1	124.438	-0.336801	0.278398	0.414711	No	Yes
chr3	127176488	127177095	chr3_127176488_127177095	1	0	0	0	12.1087	-0.336047	0.375966	0.557871	No	Yes
chr18	53014427	53014762	chr18_53014427_53014762	0	1	0	0	6.06125	-0.335823	0.390157	0.574112	No	Yes
chr7	150783923	150786807	chr7_150783923_150786807	0	1	0	2	289.356	-0.335371	0.181501	0.197089	No	Yes
chr1	208136289	208136970	chr1_208136289_208136970	0	1	0	0	44.7053	-0.334817	0.215007	0.280899	No	Yes
chr7	4764596	4765287	chr7_4764596_4765287	0	1	1	0	12.0838	-0.334567	0.319025	0.486177	No	Yes
chr12	26266771	26267876	chr12_26266771_26267876	0	1	0	1	64.5317	-0.334061	0.228837	0.314188	No	Yes
chr22	40504094	40504368	chr22_40504094_40504368	1	0	0	0	4.64792	-0.333976	0.422842	0.609246	No	Yes
chr19	2633168	2633890	chr19_2633168_2633890	2	1	0	0	19.0755	-0.333773	0.281139	0.42401	No	Yes
chr19	16394478	16394883	chr19_16394478_16394883	1	1	1	0	8.2778	-0.333499	0.36358	0.54598	No	Yes
chr10	88470610	88472440	chr10_88470610_88472440	1	1	2	0	95.9368	-0.331927	0.168346	0.165932	No	Yes
chr8	102120954	102121933	chr8_102120954_102121933	0	1	0	0	32.152	-0.331708	0.249204	0.364621	No	Yes
chr6	33392826	33394383	chr6_33392826_33394383	0	1	1	0	41.3952	-0.331594	0.282533	0.430631	No	Yes
chr19	50830497	50832271	chr19_50830497_50832271	1	1	0	0	80.2002	-0.329742	0.200598	0.252823	No	Yes
chr3	43935356	43936313	chr3_43935356_43936313	1	0	0	0	43.4501	-0.329738	0.197325	0.244979	No	Yes
chr5	137792686	137793538	chr5_137792686_137793538	1	1	0	0	16.2813	-0.329667	0.379438	0.569944	No	Yes
chr1	26248823	26249987	chr1_26248823_26249987	0	1	1	1	41.3249	-0.3292	0.211589	0.281401	No	Yes
chr9	87582582	87583372	chr9_87582582_87583372	1	0	0	0	15.3884	-0.329055	0.512244	0.686094	No	Yes
chr19	12996058	12996436	chr19_12996058_12996436	2	0	0	0	7.95801	-0.328276	0.402198	0.596317	No	Yes
chr5	79549017	79549693	chr5_79549017_79549693	0	1	0	1	12.2249	-0.328155	0.346998	0.533675	No	Yes
chr12	100557637	100558028	chr12_100557637_100558028	1	0	0	0	10.1963	-0.32707	0.359845	0.550072	No	Yes
chr19	59073151	59075031	chr19_59073151_59075031	1	0	0	1	110.529	-0.326634	0.258325	0.393562	No	Yes
chr3	181441799	181442120	chr3_181441799_181442120	0	1	0	0	5.98476	-0.325206	0.399095	0.596805	No	Yes
chr12	89747025	89749259	chr12_89747025_89749259	0	1	0	0	192.118	-0.324341	0.196681	0.251605	No	Yes
chr11	64488179	64490568	chr11_64488179_64490568	1	0	0	2	219.174	-0.324078	0.210445	0.287332	No	Yes
chr1	110755888	110756252	chr1_110755888_110756252	2	0	0	0	6.31184	-0.32407	0.371028	0.567908	No	Yes
chr11	119454841	119456335	chr11_119454841_119456335	1	0	0	1	78.4393	-0.323527	0.221345	0.313703	No	Yes
chr8	20089443	20089845	chr8_20089443_20089845	1	0	0	0	8.93525	-0.32303	0.380088	0.579719	No	Yes
chr10	104676828	104677076	chr10_104676828_104677076	1	0	0	1	5.11455	-0.322873	0.455635	0.653224	No	Yes
chr11	10952121	10953719	chr11_10952121_10953719	0	1	0	0	94.2559	-0.322682	0.210157	0.28846	No	Yes
chr19	41324372	41324880	chr19_41324372_41324880	2	1	0	0	22.3086	-0.321469	0.254966	0.394013	No	Yes
chr21	35267051	35267618	chr21_35267051_35267618	1	0	0	0	10.2703	-0.321227	0.326307	0.516096	No	Yes
chr19	13127864	13128125	chr19_13127864_13128125	0	1	0	0	5.76751	-0.320704	0.411552	0.614616	No	Yes
chr6	99291151	99292031	chr6_99291151_99292031	0	1	0	3	24.1091	-0.319548	0.261759	0.410578	No	Yes
chr12	12185856	12186403	chr12_12185856_12186403	0	1	1	0	15.5606	-0.319293	0.295935	0.473607	No	Yes
chr12	4380482	4382409	chr12_4380482_4382409	0	0	1	0	51.1643	-0.319176	0.257442	0.402492	No	Yes
chr13	29937054	29937305	chr13_29937054_29937305	1	0	0	0	7.52364	-0.318808	0.39627	0.602229	No	Yes
chr9	120507162	120507734	chr9_120507162_120507734	0	0	1	0	14.7579	-0.318712	0.283884	0.454999	No	Yes
chr17	38269625	38270121	chr17_38269625_38270121	0	1	0	0	14.2426	-0.318671	0.303649	0.486078	No	Yes
chr14	77499237	77500809	chr14_77499237_77500809	0	1	1	1	54.9303	-0.318429	0.201354	0.273391	No	Yes
chr7	45113152	45114323	chr7_45113152_45114323	0	1	0	5	23.3664	-0.317648	0.318617	0.510044	No	Yes
chr1	247553638	247553838	chr1_247553638_247553838	0	0	1	0	6.66493	-0.316528	0.369384	0.57599	No	Yes
chr20	33296708	33298409	chr20_33296708_33298409	0	1	0	2	84.2736	-0.315989	0.280887	0.453718	No	Yes
chr3	197236512	197237195	chr3_197236512_197237195	0	1	0	0	19.3767	-0.315854	0.289322	0.468233	No	Yes
chr1	249156868	249158140	chr1_249156868_249158140	0	1	1	1	121.974	-0.31529	0.211055	0.302243	No	Yes
chr20	49015769	49015894	chr20_49015769_49015894	1	0	0	0	2.40974	-0.314643	0.486234	0.683917	No	Yes
chr17	17655333	17656056	chr17_17655333_17656056	0	1	1	0	15.1061	-0.314568	0.334961	0.536391	No	Yes
chr14	100751159	100752589	chr14_100751159_100752589	0	0	1	0	96.7006	-0.31453	0.234991	0.361742	No	Yes
chr22	36780837	36781137	chr22_36780837_36781137	0	1	0	0	3.99031	-0.31442	0.441145	0.651053	No	Yes
chr9	122318570	122319008	chr9_122318570_122319008	1	0	0	0	11.8781	-0.313809	0.32143	0.519505	No	Yes
chr14	29246843	29247780	chr14_29246843_29247780	0	1	0	0	23.7011	-0.313799	0.271441	0.439428	No	Yes
chr9	93955338	93956486	chr9_93955338_93956486	0	1	1	1	46.0498	-0.313429	0.209794	0.302243	No	Yes
chr17	27346664	27347251	chr17_27346664_27347251	1	0	0	0	14.7503	-0.313061	0.277493	0.452249	No	Yes
chr8	26305721	26308041	chr8_26305721_26308041	1	1	2	0	213.729	-0.312827	0.184239	0.237809	No	Yes
chr14	29231619	29231857	chr14_29231619_29231857	0	1	0	0	3.61974	-0.312441	0.455608	0.664835	No	Yes
chr11	112752317	112752818	chr11_112752317_112752818	1	1	1	0	22.147	-0.311664	0.27527	0.450739	No	Yes
chr7	50535709	50535856	chr7_50535709_50535856	1	0	0	1	3.78816	-0.311629	0.428324	0.642829	No	Yes
chr5	6716780	6717078	chr5_6716780_6717078	1	0	0	0	4.18215	-0.31142	0.433516	0.647852	No	Yes
chr7	2671596	2674181	chr7_2671596_2674181	1	0	1	3	375.178	-0.311021	0.174765	0.215139	No	Yes
chr15	28351320	28353194	chr15_28351320_28353194	2	0	0	0	98.432	-0.310305	0.196234	0.273391	No	Yes
chr7	16688065	16688489	chr7_16688065_16688489	1	0	0	0	8.82091	-0.31018	0.329414	0.535589	No	Yes
chr8	143819840	143821282	chr8_143819840_143821282	0	1	0	1	126.508	-0.309974	0.190175	0.257389	No	Yes
chr2	198028796	198029696	chr2_198028796_198029696	1	0	0	0	39.3469	-0.309885	0.205438	0.297745	No	Yes
chrX	40034394	40036178	chrX_40034394_40036178	0	0	1	0	65.8275	-0.30982	0.19427	0.269005	No	Yes
chr19	18404910	18405514	chr19_18404910_18405514	1	1	1	2	9.25366	-0.309638	0.382667	0.599861	No	Yes
chr14	34528954	34530111	chr14_34528954_34530111	0	0	1	0	82.4339	-0.308724	0.187467	0.251841	No	Yes
chr19	1239654	1240286	chr19_1239654_1240286	1	0	1	0	62.2966	-0.307914	0.253416	0.413023	No	Yes
chr2	172961012	172962146	chr2_172961012_172962146	1	0	1	0	22.7105	-0.307554	0.267056	0.441852	No	Yes
chr6	167317576	167318941	chr6_167317576_167318941	1	0	0	0	26.6153	-0.307032	0.237021	0.379689	No	Yes
chr6	33394434	33397841	chr6_33394434_33397841	0	1	1	1	240.089	-0.306117	0.178843	0.233763	No	Yes
chr12	48576303	48580450	chr12_48576303_48580450	1	0	0	5	528.869	-0.306077	0.192642	0.270901	No	Yes
chr22	37806758	37807059	chr22_37806758_37807059	1	0	0	0	3.59741	-0.304426	0.438635	0.660391	No	Yes
chr4	55098989	55100504	chr4_55098989_55100504	0	0	1	0	69.1092	-0.304378	0.284018	0.476576	No	Yes
chr6	164364593	164364925	chr6_164364593_164364925	1	1	0	0	5.73149	-0.303802	0.38421	0.608883	No	Yes
chr13	103244329	103245220	chr13_103244329_103245220	0	1	0	0	46.9402	-0.303549	0.222829	0.351883	No	Yes
chr2	171829823	171830900	chr2_171829823_171830900	1	0	1	0	56.1763	-0.303479	0.199185	0.292245	No	Yes
chr15	41233535	41234703	chr15_41233535_41234703	0	0	1	0	41.8338	-0.302615	0.284003	0.478957	No	Yes
chr19	48076460	48077201	chr19_48076460_48077201	0	0	1	0	48.7189	-0.302492	0.200322	0.297172	No	Yes
chr1	210484645	210485029	chr1_210484645_210485029	1	0	0	1	10.3432	-0.302484	0.316825	0.53051	No	Yes
chr3	128336152	128336578	chr3_128336152_128336578	0	1	1	0	14.5051	-0.302396	0.340569	0.560763	No	Yes
chr14	105309509	105311363	chr14_105309509_105311363	1	0	0	0	88.3766	-0.302298	0.204583	0.308513	No	Yes
chr17	55740669	55741046	chr17_55740669_55741046	0	1	0	0	10.5797	-0.300906	0.33138	0.550089	No	Yes
chr9	112934907	112935248	chr9_112934907_112935248	1	0	0	0	7.23573	-0.30024	0.36606	0.594184	No	Yes
chr6	42145620	42146236	chr6_42145620_42146236	1	0	0	0	17.5422	-0.298759	0.380333	0.611587	No	Yes
chr2	232276449	232277685	chr2_232276449_232277685	1	0	1	7	61.4218	-0.298668	0.187449	0.269261	No	Yes
chr8	41997274	41998541	chr8_41997274_41998541	0	1	0	0	59.3829	-0.298541	0.201255	0.306097	No	Yes
chrX	39968352	39969248	chrX_39968352_39969248	0	0	1	0	21.3394	-0.298494	0.280578	0.479326	No	Yes
chr13	107144286	107144855	chr13_107144286_107144855	0	1	0	0	8.9827	-0.298427	0.352384	0.581003	No	Yes
chr16	29141013	29141672	chr16_29141013_29141672	1	1	0	0	14.1357	-0.298335	0.35749	0.587785	No	Yes
chr20	24975666	24976044	chr20_24975666_24976044	0	1	0	0	9.51181	-0.297768	0.371675	0.603697	No	Yes
chr14	93499740	93500046	chr14_93499740_93500046	1	1	0	0	4.06533	-0.296635	0.490729	0.705226	No	Yes
chr13	114202424	114203196	chr13_114202424_114203196	1	0	0	7	20.0357	-0.295795	0.344632	0.575152	No	Yes
chr1	26826551	26828178	chr1_26826551_26828178	0	1	1	0	137.906	-0.295574	0.236704	0.398633	No	Yes
chr17	62961826	62962361	chr17_62961826_62962361	1	0	0	0	12.288	-0.295356	0.287081	0.494733	No	Yes
chr16	21567996	21568528	chr16_21567996_21568528	0	1	0	0	10.3171	-0.29502	0.350967	0.584413	No	Yes
chr18	56534476	56534997	chr18_56534476_56534997	0	1	0	0	11.1904	-0.2936	0.329273	0.559351	No	Yes
chr11	45920874	45923534	chr11_45920874_45923534	0	1	1	0	179.774	-0.293062	0.148034	0.163995	No	Yes
chr5	139127783	139128336	chr5_139127783_139128336	1	1	0	0	9.80353	-0.293	0.325695	0.554686	No	Yes
chr10	102321926	102323029	chr10_102321926_102323029	1	0	0	0	37.4403	-0.292711	0.30274	0.524095	No	Yes
chr19	17790595	17791430	chr19_17790595_17791430	1	1	0	0	18.3207	-0.292625	0.317435	0.544471	No	Yes
chr15	68260047	68260991	chr15_68260047_68260991	0	0	1	0	26.3211	-0.292526	0.24658	0.424374	No	Yes
chr3	42113355	42114013	chr3_42113355_42114013	1	1	1	0	16.5085	-0.292334	0.289768	0.504193	No	Yes
chr11	65657569	65660881	chr11_65657569_65660881	0	1	0	0	423.396	-0.291708	0.205333	0.328691	No	Yes
chr6	159125290	159125779	chr6_159125290_159125779	1	0	0	0	17.993	-0.291305	0.272126	0.477117	No	Yes
chr1	27925661	27926246	chr1_27925661_27926246	1	0	0	1	11.6737	-0.290564	0.321495	0.552201	No	Yes
chr10	134349662	134350956	chr10_134349662_134350956	1	0	1	0	118.641	-0.29052	0.192832	0.298311	No	Yes
chr10	129816025	129817130	chr10_129816025_129817130	1	0	1	0	29.7718	-0.28969	0.332524	0.569121	No	Yes
chr17	80454441	80455285	chr17_80454441_80455285	0	0	1	7	74.9528	-0.289587	0.255235	0.449965	No	Yes
chr10	80062471	80063655	chr10_80062471_80063655	1	1	0	0	86.4659	-0.289533	0.269312	0.475128	No	Yes
chr12	117146939	117147571	chr12_117146939_117147571	0	1	0	0	19.322	-0.289512	0.272387	0.479816	No	Yes
chr6	157638609	157639105	chr6_157638609_157639105	0	0	1	0	9.99464	-0.289281	0.40414	0.649488	No	Yes
chr22	26880963	26881361	chr22_26880963_26881361	1	0	0	2	6.72689	-0.288822	0.39256	0.637616	No	Yes
chr17	70117003	70120610	chr17_70117003_70120610	0	1	0	0	290.657	-0.288555	0.252431	0.446151	No	Yes
chr13	110790085	110791362	chr13_110790085_110791362	0	1	0	0	52.359	-0.288191	0.266206	0.471785	No	Yes
chr1	114888702	114889230	chr1_114888702_114889230	0	1	0	0	13.3139	-0.287891	0.353036	0.596637	No	Yes
chr20	62947433	62948629	chr20_62947433_62948629	0	1	0	0	31.0613	-0.287612	0.33138	0.570376	No	Yes
chr1	230248419	230248815	chr1_230248419_230248815	0	0	1	1	5.81539	-0.287547	0.418052	0.663636	No	Yes
chr10	72217906	72218860	chr10_72217906_72218860	2	0	0	0	27.9479	-0.2872	0.307107	0.538315	No	Yes
chr1	39736916	39737123	chr1_39736916_39737123	0	1	0	0	4.27449	-0.287141	0.453094	0.690794	No	Yes
chr19	47743013	47745009	chr19_47743013_47745009	2	1	1	0	98.3763	-0.287087	0.182289	0.275122	No	Yes
chr11	61344366	61344598	chr11_61344366_61344598	1	0	0	0	4.94731	-0.286868	0.470107	0.702454	No	Yes
chr19	8570538	8571707	chr19_8570538_8571707	1	0	0	8	94.9155	-0.286564	0.195461	0.312277	No	Yes
chr8	139512961	139513142	chr8_139512961_139513142	1	0	0	0	3.06031	-0.285572	0.46599	0.701337	No	Yes
chr3	52269523	52270011	chr3_52269523_52270011	2	0	0	1	10.0033	-0.284891	0.357039	0.605294	No	Yes
chr16	55090439	55091122	chr16_55090439_55091122	1	0	0	0	16.1266	-0.283879	0.309951	0.546824	No	Yes
chr9	91615658	91615952	chr9_91615658_91615952	1	0	0	0	5.22043	-0.283048	0.407911	0.660413	No	Yes
chr19	18211730	18211894	chr19_18211730_18211894	1	0	0	0	2.68687	-0.281882	0.484255	0.716485	No	Yes
chr9	96329027	96329803	chr9_96329027_96329803	0	1	0	0	57.4899	-0.281763	0.230871	0.410656	No	Yes
chr17	16310144	16311034	chr17_16310144_16311034	0	1	1	0	70.957	-0.281733	0.191554	0.310791	No	Yes
chr17	1171020	1172221	chr17_1171020_1172221	0	0	1	0	46.8991	-0.280263	0.231601	0.414711	No	Yes
chr5	473356	475360	chr5_473356_475360	1	0	0	12	153.692	-0.279135	0.226738	0.405952	No	Yes
chr2	162093704	162095962	chr2_162093704_162095962	0	1	1	1	101.375	-0.279114	0.210674	0.367073	No	Yes
chr19	3987647	3987851	chr19_3987647_3987851	1	0	0	0	8.51259	-0.279087	0.36372	0.620787	No	Yes
chr7	105278193	105279811	chr7_105278193_105279811	2	0	0	0	53.954	-0.278794	0.248813	0.455594	No	Yes
chr16	70682486	70683699	chr16_70682486_70683699	1	0	0	0	31.1218	-0.278244	0.321611	0.571489	No	Yes
chr12	132379143	132381754	chr12_132379143_132381754	0	1	0	1	213.595	-0.278104	0.192459	0.320077	No	Yes
chr1	4720049	4720436	chr1_4720049_4720436	1	0	0	0	5.69684	-0.277937	0.416882	0.674137	No	Yes
chr14	77604848	77605348	chr14_77604848_77605348	2	0	0	0	12.1206	-0.27718	0.33559	0.591624	No	Yes
chr17	1390957	1392001	chr17_1390957_1392001	1	1	0	0	41.2862	-0.276687	0.271666	0.499598	No	Yes
chr10	133849333	133851526	chr10_133849333_133851526	1	0	0	0	174.968	-0.274734	0.148763	0.197091	No	Yes
chr16	88449089	88450731	chr16_88449089_88450731	1	0	0	0	46.7029	-0.27372	0.218228	0.396807	No	Yes
chr12	100534949	100535090	chr12_100534949_100535090	1	0	0	0	5.29403	-0.273004	0.395537	0.662532	No	Yes
chr11	119612500	119613891	chr11_119612500_119613891	2	1	0	0	45.686	-0.272948	0.290551	0.536326	No	Yes
chrX	129086621	129087018	chrX_129086621_129087018	1	0	0	0	7.69042	-0.272702	0.357759	0.623007	No	Yes
chr19	42832128	42832615	chr19_42832128_42832615	1	0	0	2	8.71508	-0.272148	0.347217	0.612198	No	Yes
chr19	35783905	35784621	chr19_35783905_35784621	0	0	1	0	22.5913	-0.271786	0.363673	0.630681	No	Yes
chr2	12863198	12863489	chr2_12863198_12863489	1	0	0	0	4.93813	-0.271106	0.438553	0.698519	No	Yes
chr17	38109416	38110219	chr17_38109416_38110219	1	1	0	0	59.2679	-0.270856	0.263167	0.494679	No	Yes
chr22	47550031	47551240	chr22_47550031_47551240	1	0	0	1	37.5429	-0.269968	0.215669	0.397381	No	Yes
chr6	132811752	132812089	chr6_132811752_132812089	1	0	0	0	5.56457	-0.269701	0.449953	0.70734	No	Yes
chr12	47970161	47970585	chr12_47970161_47970585	1	0	0	0	10.5861	-0.269322	0.370471	0.643137	No	Yes
chr3	126701045	126701798	chr3_126701045_126701798	0	0	1	0	35.5728	-0.268674	0.225822	0.42303	No	Yes
chr1	244214276	244218872	chr1_244214276_244218872	0	0	1	0	271.151	-0.267976	0.294099	0.549073	No	Yes
chr17	79365871	79368031	chr17_79365871_79368031	0	1	0	0	181.968	-0.267301	0.21241	0.395048	No	Yes
chr12	124939810	124942558	chr12_124939810_124942558	0	1	0	0	129.447	-0.266651	0.244424	0.468233	No	Yes
chr3	131023383	131023886	chr3_131023383_131023886	1	0	0	1	9.0232	-0.266204	0.374094	0.651743	No	Yes
chr3	129321004	129321187	chr3_129321004_129321187	1	1	0	0	3.02775	-0.265836	0.471705	0.726085	No	Yes
chr8	131960915	131961479	chr8_131960915_131961479	1	0	0	0	21.5965	-0.265383	0.290461	0.547678	No	Yes
chr21	44875716	44875980	chr21_44875716_44875980	1	0	0	0	4.61168	-0.265178	0.4236	0.694987	No	Yes
chr10	46952744	46952933	chr10_46952744_46952933	0	1	0	0	2.89003	-0.264727	0.467455	0.724846	No	Yes
chr2	227661627	227661745	chr2_227661627_227661745	0	1	0	0	1.70596	-0.264526	0.506989	0.749021	No	Yes
chr7	4721304	4724807	chr7_4721304_4724807	0	1	0	0	304.171	-0.263542	0.174258	0.296268	No	Yes
chr12	13253707	13254719	chr12_13253707_13254719	0	1	0	0	44.6145	-0.263468	0.21786	0.414842	No	Yes
chr7	148761749	148763089	chr7_148761749_148763089	0	1	0	1	108.451	-0.263468	0.172125	0.289813	No	Yes
chr6	41650496	41651539	chr6_41650496_41651539	2	1	0	0	79.7317	-0.26301	0.196384	0.361457	No	Yes
chr10	100227363	100228015	chr10_100227363_100228015	1	0	0	1	33.0257	-0.262622	0.233131	0.452913	No	Yes
chr12	132312378	132317433	chr12_132312378_132317433	0	1	2	3	531.051	-0.262456	0.180816	0.317987	No	Yes
chr9	14349901	14350143	chr9_14349901_14350143	0	1	0	0	4.13324	-0.262352	0.428242	0.701346	No	Yes
chr10	99734317	99735259	chr10_99734317_99735259	1	0	0	0	23.3468	-0.262313	0.255287	0.495546	No	Yes
chr9	34577884	34578478	chr9_34577884_34578478	1	0	0	1	14.5818	-0.261665	0.332368	0.610724	No	Yes
chr11	133837370	133838201	chr11_133837370_133838201	1	0	0	0	31.5626	-0.26121	0.268142	0.520533	No	Yes
chr1	208137087	208137479	chr1_208137087_208137479	0	1	0	0	12.992	-0.26113	0.296887	0.564513	No	Yes
chr16	30411240	30412435	chr16_30411240_30412435	0	1	0	1	42.7602	-0.26112	0.221784	0.428722	No	Yes
chr13	24289286	24289682	chr13_24289286_24289682	1	0	1	0	7.45351	-0.259796	0.391592	0.675515	No	Yes
chr17	79369212	79375207	chr17_79369212_79375207	0	1	0	0	505.048	-0.259711	0.172996	0.299921	No	Yes
chr16	77270147	77270455	chr16_77270147_77270455	1	0	0	0	10.0109	-0.25962	0.350133	0.634556	No	Yes
chr7	151236395	151236629	chr7_151236395_151236629	1	0	1	0	6.30944	-0.259458	0.407746	0.689371	No	Yes
chr2	131555002	131556305	chr2_131555002_131556305	0	1	1	0	120.315	-0.258854	0.185528	0.338763	No	Yes
chr8	105337943	105338274	chr8_105337943_105338274	1	1	0	0	7.49667	-0.258713	0.390213	0.675626	No	Yes
chr1	231001936	231002169	chr1_231001936_231002169	0	1	0	0	4.75788	-0.258629	0.406557	0.689371	No	Yes
chrX	82765228	82766064	chrX_82765228_82766064	0	0	1	0	20.3653	-0.258506	0.360608	0.648845	No	Yes
chr16	90143474	90144464	chr16_90143474_90144464	0	0	1	2	20.8108	-0.2585	0.26019	0.512057	No	Yes
chr6	6008492	6009725	chr6_6008492_6009725	0	0	1	0	68.0239	-0.258434	0.241586	0.477261	No	Yes
chr22	46408926	46410330	chr22_46408926_46410330	0	1	0	0	142.802	-0.257958	0.164513	0.277186	No	Yes
chr7	129470099	129470386	chr7_129470099_129470386	0	1	0	0	4.40174	-0.257946	0.418682	0.699473	No	Yes
chr9	88712522	88712713	chr9_88712522_88712713	1	0	0	0	2.5419	-0.257253	0.473284	0.737227	No	Yes
chr19	30021034	30021798	chr19_30021034_30021798	1	0	0	0	15.8604	-0.256738	0.325811	0.610481	No	Yes
chr3	107148266	107151307	chr3_107148266_107151307	0	1	1	0	209.822	-0.256738	0.153186	0.244173	No	Yes
chr8	143530092	143534333	chr8_143530092_143534333	1	1	2	0	588.871	-0.255945	0.199814	0.386244	No	Yes
chr5	87959535	87960046	chr5_87959535_87960046	0	1	0	0	9.13445	-0.255369	0.345692	0.635977	No	Yes
chr5	87956231	87957613	chr5_87956231_87957613	0	1	1	0	75.9308	-0.254767	0.239431	0.479326	No	Yes
chr14	90167316	90168493	chr14_90167316_90168493	0	0	1	0	76.1532	-0.253985	0.200512	0.392369	No	Yes
chr11	121525959	121526884	chr11_121525959_121526884	0	1	2	0	30.1145	-0.253981	0.28406	0.557815	No	Yes
chr11	132952881	132953802	chr11_132952881_132953802	1	0	0	0	64.386	-0.253827	0.237911	0.478751	No	Yes
chr19	18211964	18212071	chr19_18211964_18212071	1	0	0	0	0.97123	-0.253532	0.509341	0.761262	No	Yes
chr1	169071695	169072334	chr1_169071695_169072334	1	1	1	0	14.207	-0.253233	0.35417	0.649744	No	Yes
chr19	38701058	38701329	chr19_38701058_38701329	0	1	0	0	6.64111	-0.25305	0.391574	0.684191	No	Yes
chr19	40939623	40939897	chr19_40939623_40939897	0	1	1	0	5.7127	-0.25301	0.440162	0.720872	No	Yes
chr1	4719612	4719757	chr1_4719612_4719757	0	1	0	0	3.20357	-0.252931	0.477915	0.744745	No	Yes
chr9	139331281	139334300	chr9_139331281_139334300	3	0	0	0	301.743	-0.252314	0.205306	0.40665	No	Yes
chr7	129464505	129466119	chr7_129464505_129466119	1	0	1	0	120.587	-0.25208	0.172331	0.31342	No	Yes
chr12	111332393	111332680	chr12_111332393_111332680	1	0	0	0	18.2695	-0.25205	0.256284	0.516499	No	Yes
chr7	45622224	45622586	chr7_45622224_45622586	1	0	0	2	4.9841	-0.251743	0.423775	0.710352	No	Yes
chr2	135070547	135070888	chr2_135070547_135070888	1	0	0	0	7.47063	-0.251584	0.359905	0.657528	No	Yes
chr3	11137998	11138699	chr3_11137998_11138699	1	0	0	0	11.4275	-0.250978	0.310688	0.600223	No	Yes
chr1	234735244	234736221	chr1_234735244_234736221	0	1	0	0	48.415	-0.249593	0.217062	0.442424	No	Yes
chr6	117868751	117870056	chr6_117868751_117870056	1	0	0	2	108.344	-0.249485	0.213605	0.433078	No	Yes
chr9	132311484	132313166	chr9_132311484_132313166	1	1	1	0	125.845	-0.249362	0.167371	0.303788	No	Yes
chr1	227974709	227976939	chr1_227974709_227976939	1	0	0	2	170.58	-0.249228	0.169439	0.310791	No	Yes
chr12	121732283	121732463	chr12_121732283_121732463	1	0	0	0	2.92835	-0.248684	0.456362	0.736519	No	Yes
chr14	105783592	105783698	chr14_105783592_105783698	0	1	0	0	2.72919	-0.248373	0.491576	0.756885	No	Yes
chrX	3732330	3734701	chrX_3732330_3734701	0	0	1	0	156.865	-0.247554	0.255779	0.523672	No	Yes
chr1	110692803	110696006	chr1_110692803_110696006	0	0	1	0	282.255	-0.247304	0.151231	0.255768	No	Yes
chr15	69686731	69687144	chr15_69686731_69687144	1	0	0	0	6.45414	-0.246926	0.380962	0.683193	No	Yes
chr17	19013970	19015553	chr17_19013970_19015553	0	1	0	0	60.9706	-0.246901	0.232525	0.480193	No	Yes
chr5	149571833	149572014	chr5_149571833_149572014	1	0	0	1	3.02017	-0.246075	0.460667	0.742101	No	Yes
chr12	76282955	76283320	chr12_76282955_76283320	0	1	0	0	8.23156	-0.246039	0.347243	0.653224	No	Yes
chr16	88520011	88522881	chr16_88520011_88522881	1	0	0	0	118.324	-0.245452	0.166917	0.310791	No	Yes
chr16	30825375	30826217	chr16_30825375_30826217	0	1	1	0	42.6619	-0.245374	0.197227	0.400796	No	Yes
chr2	105458585	105462361	chr2_105458585_105462361	0	1	3	1	315.097	-0.245296	0.201468	0.411901	No	Yes
chr9	136469884	136475361	chr9_136469884_136475361	2	0	1	4	361.13	-0.245096	0.154157	0.270584	No	Yes
chr17	18222190	18222925	chr17_18222190_18222925	1	0	0	4	15.746	-0.245056	0.312414	0.611964	No	Yes
chrX	25028796	25031610	chrX_25028796_25031610	0	0	1	0	86.121	-0.244807	0.213867	0.445249	No	Yes
chr7	128508849	128510533	chr7_128508849_128510533	1	0	0	3	86.7747	-0.243556	0.19275	0.393562	No	Yes
chr1	167423631	167425458	chr1_167423631_167425458	1	0	0	0	170.249	-0.243543	0.194481	0.39719	No	Yes
chr2	73089420	73090234	chr2_73089420_73090234	1	0	0	0	20.5378	-0.24309	0.275578	0.56307	No	Yes
chr7	86283307	86283456	chr7_86283307_86283456	0	1	0	0	2.13153	-0.242489	0.503207	0.769147	No	Yes
chr19	13140166	13141564	chr19_13140166_13141564	2	1	0	0	39.2589	-0.242017	0.207032	0.432545	No	Yes
chr3	185083105	185083418	chr3_185083105_185083418	1	0	0	0	5.33449	-0.241022	0.412696	0.715778	No	Yes
chr11	12101885	12102132	chr11_12101885_12102132	0	0	1	0	6.76175	-0.240823	0.398934	0.705464	No	Yes
chr1	26361324	26362769	chr1_26361324_26362769	1	0	0	2	73.2032	-0.240815	0.287476	0.585992	No	Yes
chr22	39784137	39785072	chr22_39784137_39785072	0	0	1	1	37.421	-0.240177	0.254102	0.533761	No	Yes
chr18	74162772	74163756	chr18_74162772_74163756	0	1	0	0	48.0056	-0.239097	0.188733	0.392361	No	Yes
chr11	1411120	1414311	chr11_1411120_1414311	1	0	0	0	347.995	-0.239048	0.163519	0.313657	No	Yes
chr4	6495227	6495620	chr4_6495227_6495620	1	0	1	0	7.13064	-0.238579	0.379112	0.693464	No	Yes
chr11	120382382	120384940	chr11_120382382_120384940	1	0	0	0	137.078	-0.237692	0.196294	0.414694	No	Yes
chr6	106439837	106440757	chr6_106439837_106440757	0	0	1	0	16.2335	-0.237659	0.274658	0.571467	No	Yes
chr18	13284745	13284925	chr18_13284745_13284925	1	0	0	0	3.28552	-0.237573	0.446837	0.743718	No	Yes
chr1	162468992	162469282	chr1_162468992_162469282	1	0	0	0	6.67095	-0.236703	0.419381	0.725583	No	Yes
chr5	133580746	133581052	chr5_133580746_133581052	1	0	0	0	4.11427	-0.236379	0.437209	0.738696	No	Yes
chr5	176543571	176544001	chr5_176543571_176544001	0	0	1	0	13.882	-0.236206	0.321591	0.63826	No	Yes
chr12	66135451	66136769	chr12_66135451_66136769	0	0	2	0	67.92	-0.236143	0.261973	0.553512	No	Yes
chr16	66981509	66983181	chr16_66981509_66983181	0	1	0	1	78.1358	-0.235916	0.201593	0.431989	No	Yes
chr1	207989699	207990490	chr1_207989699_207990490	0	1	0	0	13.6303	-0.235874	0.328007	0.647531	No	Yes
chr22	37812475	37814337	chr22_37812475_37814337	3	0	1	0	88.2097	-0.235851	0.201274	0.431608	No	Yes
chr17	10100144	10100469	chr17_10100144_10100469	1	0	0	0	5.17308	-0.23506	0.44181	0.743566	No	Yes
chr3	126854484	126854861	chr3_126854484_126854861	1	0	1	0	6.67307	-0.232995	0.376239	0.698239	No	Yes
chr12	125049508	125052192	chr12_125049508_125052192	1	0	1	1	292.924	-0.232406	0.202697	0.444428	No	Yes
chr19	18230057	18230775	chr19_18230057_18230775	1	0	1	1	12.5779	-0.232287	0.346461	0.672328	No	Yes
chr14	90991710	90992319	chr14_90991710_90992319	0	1	0	0	30.9716	-0.232249	0.213463	0.46951	No	Yes
chr17	27942240	27942584	chr17_27942240_27942584	0	1	0	0	8.41485	-0.231607	0.398131	0.716701	No	Yes
chr8	1860151	1860770	chr8_1860151_1860770	1	0	0	0	13.5987	-0.230818	0.327391	0.654928	No	Yes
chr17	47645373	47645904	chr17_47645373_47645904	1	0	0	0	26.0834	-0.230774	0.223732	0.493782	No	Yes
chr1	227729373	227730715	chr1_227729373_227730715	1	0	0	4	110.516	-0.230596	0.231902	0.511719	No	Yes
chr21	44596843	44597334	chr21_44596843_44597334	1	0	0	0	8.72657	-0.229203	0.350285	0.679634	No	Yes
chr19	13146051	13146295	chr19_13146051_13146295	1	1	0	0	3.7115	-0.228641	0.431817	0.744723	No	Yes
chr5	179517100	179517769	chr5_179517100_179517769	0	0	1	0	21.087	-0.228588	0.282517	0.599861	No	Yes
chr6	121758126	121758469	chr6_121758126_121758469	0	0	1	0	5.38821	-0.227709	0.406577	0.727958	No	Yes
chr18	12820525	12820766	chr18_12820525_12820766	1	0	0	0	4.53601	-0.227637	0.406842	0.727958	No	Yes
chr22	43816793	43817763	chr22_43816793_43817763	0	1	0	0	25.6454	-0.227496	0.268783	0.581003	No	Yes
chr7	47293248	47294345	chr7_47293248_47294345	1	0	0	0	68.342	-0.227484	0.221899	0.496374	No	Yes
chr1	1840730	1841438	chr1_1840730_1841438	0	0	1	0	13.9261	-0.227369	0.302953	0.629077	No	Yes
chr6	4352158	4352499	chr6_4352158_4352499	0	1	0	0	6.9218	-0.227354	0.382597	0.710352	No	Yes
chr22	40086901	40087377	chr22_40086901_40087377	1	0	0	0	10.7054	-0.227268	0.332785	0.666182	No	Yes
chr9	128651375	128652647	chr9_128651375_128652647	0	0	1	2	56.4618	-0.225258	0.211216	0.478812	No	Yes
chr3	159562763	159562951	chr3_159562763_159562951	0	1	0	0	2.58096	-0.223842	0.498972	0.784734	No	Yes
chr7	158301107	158301918	chr7_158301107_158301918	1	0	0	0	17.8706	-0.223723	0.350027	0.6882	No	Yes
chr1	234952159	234952648	chr1_234952159_234952648	0	1	0	0	11.8269	-0.223202	0.383254	0.716421	No	Yes
chr7	5457901	5463512	chr7_5457901_5463512	1	1	1	0	662.498	-0.223162	0.199052	0.455338	No	Yes
chr8	123801024	123801481	chr8_123801024_123801481	0	1	1	0	7.99765	-0.220062	0.37262	0.71229	No	Yes
chr11	66494457	66495745	chr11_66494457_66495745	0	0	1	0	84.8478	-0.219934	0.207188	0.480262	No	Yes
chrX	152676503	152678059	chrX_152676503_152678059	1	0	0	0	91.7738	-0.219747	0.248476	0.562665	No	Yes
chr2	105471877	105476583	chr2_105471877_105476583	0	1	0	0	266.888	-0.218893	0.241412	0.550629	No	Yes
chr3	120278026	120278623	chr3_120278026_120278623	1	1	0	0	14.0914	-0.218457	0.325511	0.672038	No	Yes
chrX	47383022	47383510	chrX_47383022_47383510	0	0	1	0	15.9577	-0.218241	0.287364	0.624745	No	Yes
chr19	13944092	13944999	chr19_13944092_13944999	0	0	2	0	41.6589	-0.217535	0.228822	0.5321	No	Yes
chr19	47507254	47507750	chr19_47507254_47507750	1	0	0	0	9.39714	-0.217088	0.323891	0.67241	No	Yes
chr2	241771033	241771750	chr2_241771033_241771750	0	0	1	0	16.528	-0.216103	0.299589	0.646257	No	Yes
chr10	88161996	88162466	chr10_88161996_88162466	1	0	0	1	10.4979	-0.215962	0.332027	0.682006	No	Yes
chr17	77682213	77682593	chr17_77682213_77682593	1	0	0	0	9.20097	-0.215944	0.36	0.707144	No	Yes
chr19	41831080	41831863	chr19_41831080_41831863	1	1	1	2	18.6733	-0.21593	0.282611	0.621987	No	Yes
chr7	101579669	101580243	chr7_101579669_101580243	1	0	1	0	15.2046	-0.214925	0.307065	0.657153	No	Yes
chr14	60561089	60561524	chr14_60561089_60561524	1	0	0	0	9.55311	-0.214568	0.342365	0.694468	No	Yes
chr9	136018992	136020344	chr9_136018992_136020344	0	1	0	0	127.587	-0.214476	0.222957	0.526512	No	Yes
chr14	71905743	71905957	chr14_71905743_71905957	1	0	0	1	3.66486	-0.214401	0.445262	0.769277	No	Yes
chr6	31047327	31047694	chr6_31047327_31047694	0	1	0	1	9.90931	-0.214037	0.359381	0.709783	No	Yes
chr15	99090875	99092293	chr15_99090875_99092293	1	0	1	0	88.1652	-0.213557	0.230397	0.541809	No	Yes
chr19	36618459	36619608	chr19_36618459_36619608	1	1	0	4	46.9361	-0.2135	0.245292	0.569332	No	Yes
chr9	98980645	98980965	chr9_98980645_98980965	0	1	0	0	9.39233	-0.21312	0.346305	0.699786	No	Yes
chr3	128838589	128838907	chr3_128838589_128838907	1	0	0	0	6.06402	-0.21263	0.38068	0.728173	No	Yes
chr9	135994098	135996669	chr9_135994098_135996669	0	1	1	0	313.759	-0.212623	0.166916	0.38922	No	Yes
chr10	105419740	105420472	chr10_105419740_105420472	0	1	1	0	16.0849	-0.212521	0.361933	0.71446	No	Yes
chr7	79766653	79767202	chr7_79766653_79767202	1	0	0	0	11.0493	-0.212131	0.333514	0.689371	No	Yes
chr9	71398598	71398875	chr9_71398598_71398875	1	0	0	1	4.34078	-0.212054	0.427799	0.761911	No	Yes
chr3	72704161	72704790	chr3_72704161_72704790	1	0	0	0	17.7398	-0.21191	0.360214	0.713887	No	Yes
chr11	121542112	121542271	chr11_121542112_121542271	0	1	0	0	2.67532	-0.211717	0.486034	0.791073	No	Yes
chr6	31788972	31789836	chr6_31788972_31789836	0	1	0	0	39.5251	-0.211519	0.199339	0.480414	No	Yes
chr22	39178361	39178881	chr22_39178361_39178881	0	1	0	0	9.85095	-0.211419	0.411267	0.752423	No	Yes
chr19	12892814	12894315	chr19_12892814_12894315	1	1	1	0	112.487	-0.211264	0.239109	0.562935	No	Yes
chr22	51136003	51137315	chr22_51136003_51137315	1	1	0	0	105.225	-0.211151	0.27677	0.62276	No	Yes
chr16	85201826	85202657	chr16_85201826_85202657	0	0	1	0	37.0012	-0.210437	0.251838	0.587438	No	Yes
chr20	61425785	61427376	chr20_61425785_61427376	0	0	1	1	65.9598	-0.210159	0.199247	0.483397	No	Yes
chr12	122124885	122125459	chr12_122124885_122125459	0	0	1	0	14.7536	-0.209854	0.295284	0.652239	No	Yes
chr14	31925293	31925589	chr14_31925293_31925589	1	0	0	0	4.78949	-0.209631	0.430891	0.76688	No	Yes
chr9	88713231	88713498	chr9_88713231_88713498	1	0	0	0	4.61944	-0.209584	0.406611	0.751808	No	Yes
chr1	208132155	208133180	chr1_208132155_208133180	1	0	0	0	43.1888	-0.20953	0.220971	0.532672	No	Yes
chr1	2477732	2479153	chr1_2477732_2479153	1	1	1	0	65.808	-0.209463	0.262703	0.605683	No	Yes
chr6	160940994	160942134	chr6_160940994_160942134	0	1	0	0	109.135	-0.209226	0.199629	0.486335	No	Yes
chr4	183727339	183728071	chr4_183727339_183728071	0	0	1	0	32.2325	-0.207843	0.230961	0.554539	No	Yes
chrX	39965847	39966449	chrX_39965847_39966449	0	0	1	0	14.1302	-0.207782	0.2876	0.645753	No	Yes
chr7	51357178	51357337	chr7_51357178_51357337	1	1	0	0	2.69673	-0.207648	0.489906	0.797033	No	Yes
chr1	44031020	44032178	chr1_44031020_44032178	0	1	0	0	54.3018	-0.207491	0.193895	0.477222	No	Yes
chr5	136421794	136422090	chr5_136421794_136422090	1	0	0	0	4.56016	-0.207185	0.44502	0.77716	No	Yes
chr5	2111849	2112606	chr5_2111849_2112606	1	0	0	0	16.734	-0.207075	0.289588	0.649744	No	Yes
chr10	31891391	31893274	chr10_31891391_31893274	1	0	1	1	133.004	-0.206999	0.193147	0.476576	No	Yes
chr19	3224654	3229334	chr19_3224654_3229334	0	1	0	2	480.069	-0.206312	0.141874	0.316585	No	Yes
chr17	78807091	78807396	chr17_78807091_78807396	0	1	0	0	4.57562	-0.206177	0.43827	0.775407	No	Yes
chr2	236403310	236405484	chr2_236403310_236405484	1	0	1	0	155.202	-0.205815	0.185037	0.459342	No	Yes
chr11	123380608	123381998	chr11_123380608_123381998	0	1	1	0	62.6529	-0.204814	0.277576	0.636423	No	Yes
chr11	117743335	117743667	chr11_117743335_117743667	0	1	0	0	6.58996	-0.204792	0.41089	0.760993	No	Yes
chr7	31091434	31095134	chr7_31091434_31095134	1	0	0	0	289.456	-0.204734	0.20223	0.502627	No	Yes
chr2	102135119	102135492	chr2_102135119_102135492	1	0	0	0	6.89252	-0.204573	0.400902	0.754025	No	Yes
chr1	46632161	46633202	chr1_46632161_46633202	1	0	1	0	50.569	-0.204283	0.181999	0.455037	No	Yes
chr1	145963273	145964413	chr1_145963273_145964413	0	1	0	0	51.2284	-0.20342	0.219213	0.541401	No	Yes
chr1	155050888	155054880	chr1_155050888_155054880	1	0	0	0	625.158	-0.203232	0.208992	0.521339	No	Yes
chr14	102094985	102095337	chr14_102094985_102095337	1	0	0	0	8.75864	-0.200762	0.384104	0.748874	No	Yes
chr7	158750359	158751394	chr7_158750359_158751394	1	0	0	0	33.6017	-0.200678	0.289362	0.660551	No	Yes
chr1	109104146	109104717	chr1_109104146_109104717	1	0	1	0	16.5778	-0.199948	0.307611	0.682127	No	Yes
chr19	39261123	39262000	chr19_39261123_39262000	0	1	0	0	40.9227	-0.199905	0.229761	0.569341	No	Yes
chr20	48096262	48096997	chr20_48096262_48096997	1	0	0	0	16.5531	-0.199745	0.316711	0.692676	No	Yes
chr14	72219528	72219808	chr14_72219528_72219808	1	0	0	0	4.6639	-0.198497	0.449566	0.788455	No	Yes
chr2	208199370	208199682	chr2_208199370_208199682	0	0	1	0	6.601	-0.19844	0.44432	0.786071	No	Yes
chr6	41554237	41556134	chr6_41554237_41556134	1	0	0	0	145.501	-0.198001	0.281551	0.65551	No	Yes
chr1	112279934	112280043	chr1_112279934_112280043	0	1	0	0	0.655589	-0.197752	0.502167	0.81151	No	Yes
chr1	42127999	42128687	chr1_42127999_42128687	0	0	1	0	19.2426	-0.197334	0.307344	0.686274	No	Yes
chr8	126400594	126401496	chr8_126400594_126401496	0	0	1	0	26.6465	-0.197276	0.272269	0.644716	No	Yes
chr5	176880812	176883532	chr5_176880812_176883532	1	1	0	0	171.691	-0.196946	0.209453	0.535968	No	Yes
chr12	58258888	58259530	chr12_58258888_58259530	0	1	0	0	17.8257	-0.196763	0.321808	0.701883	No	Yes
chr12	52419358	52419918	chr12_52419358_52419918	0	1	1	0	13.5817	-0.196535	0.310864	0.691902	No	Yes
chr9	134248090	134248895	chr9_134248090_134248895	0	1	1	0	79.4654	-0.195218	0.171004	0.446527	No	Yes
chr2	26258805	26259372	chr2_26258805_26259372	0	0	1	0	19.8448	-0.194772	0.27345	0.651256	No	Yes
chr4	2403768	2404512	chr4_2403768_2404512	0	1	1	0	15.3139	-0.193008	0.303406	0.689371	No	Yes
chr2	231276156	231277256	chr2_231276156_231277256	0	1	0	0	54.174	-0.192995	0.218633	0.56299	No	Yes
chr10	93646874	93647784	chr10_93646874_93647784	0	0	1	1	31.8559	-0.192543	0.235192	0.594664	No	Yes
chr22	42839969	42841066	chr22_42839969_42841066	0	1	2	0	39.069	-0.19238	0.213015	0.552556	No	Yes
chr16	10132982	10133821	chr16_10132982_10133821	1	1	0	0	21.3992	-0.191328	0.237747	0.602214	No	Yes
chr8	24857406	24859421	chr8_24857406_24859421	0	0	1	0	85.6972	-0.191294	0.158867	0.417402	No	Yes
chr7	6542838	6544635	chr7_6542838_6544635	1	0	0	1	110.714	-0.190921	0.288873	0.676944	No	Yes
chr14	91224804	91225277	chr14_91224804_91225277	0	1	0	0	20.2496	-0.190549	0.28221	0.670317	No	Yes
chr19	48246442	48247229	chr19_48246442_48247229	0	1	0	2	30.4929	-0.189717	0.296955	0.688349	No	Yes
chr9	88913859	88914044	chr9_88913859_88914044	1	0	0	1	4.58012	-0.189442	0.4648	0.804484	No	Yes
chr3	184279325	184282120	chr3_184279325_184282120	1	0	0	1	177.275	-0.188046	0.204233	0.544694	No	Yes
chr19	49092162	49092900	chr19_49092162_49092900	0	0	1	1	17.8954	-0.188038	0.313659	0.70734	No	Yes
chr19	48900794	48901731	chr19_48900794_48901731	1	0	0	0	17.6647	-0.187856	0.389955	0.769181	No	Yes
chr12	121022116	121022926	chr12_121022116_121022926	1	0	0	3	19.9104	-0.187396	0.290451	0.684654	No	Yes
chr12	130498254	130498661	chr12_130498254_130498661	1	0	0	0	10.418	-0.187132	0.333473	0.727457	No	Yes
chr11	113113874	113114172	chr11_113113874_113114172	0	1	0	0	4.66312	-0.18697	0.408652	0.780459	No	Yes
chr4	6540309	6540613	chr4_6540309_6540613	1	0	0	0	5.68632	-0.186645	0.45868	0.804677	No	Yes
chr11	125303273	125303404	chr11_125303273_125303404	1	0	0	0	2.82877	-0.186038	0.494327	0.821589	No	Yes
chr5	1168021	1168396	chr5_1168021_1168396	1	0	0	0	10.4687	-0.185643	0.330653	0.727385	No	Yes
chr10	65389344	65391174	chr10_65389344_65391174	0	1	0	1	161.502	-0.185618	0.168662	0.464537	No	Yes
chr7	74020749	74021417	chr7_74020749_74021417	1	0	0	0	19.225	-0.185337	0.300565	0.699407	No	Yes
chr11	64257509	64257864	chr11_64257509_64257864	1	0	0	0	7.51835	-0.185029	0.372365	0.761338	No	Yes
chr2	131484373	131485823	chr2_131484373_131485823	1	0	0	0	57.8873	-0.184921	0.223134	0.590425	No	Yes
chr16	19893638	19896240	chr16_19893638_19896240	0	1	1	0	220.722	-0.184717	0.262632	0.65551	No	Yes
chr4	41646309	41646897	chr4_41646309_41646897	1	0	0	0	11.5269	-0.184501	0.315023	0.715006	No	Yes
chr20	1783011	1784909	chr20_1783011_1784909	0	1	0	0	129.33	-0.184191	0.192121	0.528385	No	Yes
chr1	243645701	243647162	chr1_243645701_243647162	0	1	0	0	47.5647	-0.184164	0.220506	0.587517	No	Yes
chr20	7998832	7998984	chr20_7998832_7998984	1	0	0	0	2.27117	-0.183974	0.503002	0.827109	No	Yes
chr2	48338271	48339462	chr2_48338271_48339462	0	1	0	0	77.3891	-0.183863	0.182225	0.504193	No	Yes
chr5	140873539	140875464	chr5_140873539_140875464	2	1	0	1	60.421	-0.183838	0.201836	0.549166	No	Yes
chr8	28176478	28176829	chr8_28176478_28176829	1	0	0	0	6.7238	-0.183471	0.381571	0.769374	No	Yes
chr19	6272420	6272590	chr19_6272420_6272590	0	1	1	0	3.35192	-0.183375	0.448098	0.804061	No	Yes
chrX	118824717	118825317	chrX_118824717_118825317	0	0	1	0	10.3891	-0.182692	0.331045	0.732235	No	Yes
chr19	802122	802500	chr19_802122_802500	1	0	0	0	6.41142	-0.182394	0.422785	0.793204	No	Yes
chr3	123163022	123163658	chr3_123163022_123163658	0	1	0	0	12.5995	-0.182368	0.37534	0.767138	No	Yes
chr17	56401115	56407464	chr17_56401115_56407464	0	1	0	1	849.794	-0.182238	0.134983	0.356434	No	Yes
chr18	34914903	34915540	chr18_34914903_34915540	2	0	0	0	16.0934	-0.182123	0.347523	0.748083	No	Yes
chr17	39821385	39823515	chr17_39821385_39823515	0	1	0	0	101.207	-0.181974	0.194541	0.538222	No	Yes
chr1	49239840	49240006	chr1_49239840_49240006	1	0	0	0	3.5305	-0.181615	0.450483	0.806794	No	Yes
chr9	97769327	97769504	chr9_97769327_97769504	0	1	0	1	2.91337	-0.180512	0.493383	0.827109	No	Yes
chr8	9791209	9791766	chr8_9791209_9791766	0	0	1	1	12.3944	-0.180331	0.306848	0.714129	No	Yes
chr22	41808940	41810983	chr22_41808940_41810983	0	1	1	4	178.081	-0.180233	0.162594	0.461038	No	Yes
chr8	27449702	27450505	chr8_27449702_27450505	1	0	0	2	21.0121	-0.179515	0.260724	0.663385	No	Yes
chr11	124587889	124588724	chr11_124587889_124588724	0	1	0	0	24.0295	-0.178524	0.247274	0.645938	No	Yes
chr2	47499309	47500087	chr2_47499309_47500087	0	1	1	0	33.0162	-0.178452	0.234037	0.62293	No	Yes
chr18	11947038	11948161	chr18_11947038_11948161	0	1	1	2	44.3504	-0.178297	0.322576	0.731869	No	Yes
chr19	56096944	56097834	chr19_56096944_56097834	1	0	0	0	38.8453	-0.178214	0.283846	0.69415	No	Yes
chr17	65525007	65525401	chr17_65525007_65525401	0	0	1	0	8.14961	-0.177976	0.409981	0.791755	No	Yes
chr2	105462712	105463156	chr2_105462712_105463156	0	1	0	0	7.95699	-0.177802	0.379393	0.776233	No	Yes
chr3	49577287	49578083	chr3_49577287_49578083	1	1	0	1	47.4775	-0.177532	0.255538	0.660044	No	Yes
chr18	68131989	68132454	chr18_68131989_68132454	1	0	0	0	16.6375	-0.177362	0.28284	0.694445	No	Yes
chr17	61615226	61616060	chr17_61615226_61616060	2	0	0	0	26.3098	-0.17674	0.294507	0.707144	No	Yes
chr15	73088741	73089944	chr15_73088741_73089944	1	0	0	0	54.9217	-0.176114	0.225355	0.613551	No	Yes
chr12	8190910	8191999	chr12_8190910_8191999	0	1	0	0	34.3545	-0.176085	0.232864	0.626527	No	Yes
chr9	137985406	137985742	chr9_137985406_137985742	1	0	0	0	5.58896	-0.175542	0.443525	0.810951	No	Yes
chr14	99734590	99737826	chr14_99734590_99737826	0	0	1	0	185.744	-0.175519	0.168932	0.490606	No	Yes
chr9	102583050	102587566	chr9_102583050_102587566	0	0	1	0	401.247	-0.17494	0.163334	0.476844	No	Yes
chr12	54611277	54612122	chr12_54611277_54612122	0	1	1	0	25.7088	-0.174876	0.28987	0.705682	No	Yes
chr14	65749067	65749584	chr14_65749067_65749584	0	1	1	0	10.5378	-0.173762	0.375998	0.778535	No	Yes
chr17	7755288	7755532	chr17_7755288_7755532	1	0	0	0	6.80691	-0.173656	0.454475	0.817991	No	Yes
chr17	20755045	20756426	chr17_20755045_20756426	1	0	0	0	41.8092	-0.173637	0.206682	0.584538	No	Yes
chr10	115214260	115214428	chr10_115214260_115214428	1	0	0	0	4.17603	-0.173535	0.449699	0.815697	No	Yes
chr1	59369025	59370103	chr1_59369025_59370103	0	1	1	0	55.7528	-0.172686	0.224976	0.620757	No	Yes
chr16	29621286	29622182	chr16_29621286_29622182	0	1	0	0	21.1877	-0.172032	0.256777	0.672558	No	Yes
chr2	191492432	191493187	chr2_191492432_191493187	0	1	0	1	36.9991	-0.170295	0.199393	0.577534	No	Yes
chr1	156475312	156475649	chr1_156475312_156475649	0	1	0	0	5.96539	-0.170153	0.388314	0.790108	No	Yes
chr10	32047990	32049137	chr10_32047990_32049137	1	1	2	0	139.643	-0.169723	0.178416	0.531791	No	Yes
chr16	87900419	87903721	chr16_87900419_87903721	0	0	1	0	369.756	-0.169414	0.138473	0.409329	No	Yes
chr2	232469568	232470062	chr2_232469568_232470062	0	1	1	1	13.0347	-0.169219	0.331739	0.754025	No	Yes
chr16	9233088	9233500	chr16_9233088_9233500	1	0	0	0	17.1307	-0.169079	0.284024	0.709927	No	Yes
chr2	232507437	232507672	chr2_232507437_232507672	1	0	0	0	2.66148	-0.168816	0.484535	0.836943	No	Yes
chr5	159413989	159414676	chr5_159413989_159414676	1	0	0	0	24.3054	-0.168268	0.239003	0.655441	No	Yes
chr6	166419711	166420557	chr6_166419711_166420557	0	0	2	0	21.3407	-0.168235	0.272842	0.699407	No	Yes
chr2	38265002	38265922	chr2_38265002_38265922	0	1	1	0	20.8193	-0.1681	0.257707	0.680876	No	Yes
chr12	94495003	94496256	chr12_94495003_94496256	1	0	1	0	67.86	-0.168002	0.212677	0.609246	No	Yes
chr5	782379	786036	chr5_782379_786036	0	1	1	0	618.393	-0.167935	0.263714	0.689334	No	Yes
chr6	134669677	134669824	chr6_134669677_134669824	1	0	1	0	2.87842	-0.167406	0.472189	0.833655	No	Yes
chr2	1858482	1858702	chr2_1858482_1858702	0	0	1	0	5.1947	-0.167357	0.400994	0.800026	No	Yes
chr5	137793546	137794274	chr5_137793546_137794274	1	1	1	0	20.0864	-0.167202	0.367031	0.781093	No	Yes
chr7	143082008	143082319	chr7_143082008_143082319	0	1	0	0	5.46094	-0.167054	0.410542	0.804677	No	Yes
chr11	66650302	66650838	chr11_66650302_66650838	0	1	0	0	14.8157	-0.167018	0.296395	0.726085	No	Yes
[truncated: 7,773 more rows]
