# Supplementary material for: The Role of H3K4me3 in Transcriptional Regulation Is Altered in Huntington’s Disease
Source: PLoS One. 2015 Dec 4;10(12):e0144398. doi: 10.1371/journal.pone.0144398 (PMC4670094; doi:10.1371/journal.pone.0144398)
Supplement: S5 Table — In the link to the detected KEGG pathways, genes with both up-regulated and down-regulated differential H3K4me3 signals in HD are highlighted in red. #Gene: Statistics of detected genes (left) and total genes (right) in a pathway. Nested detected pathways: Pathways detected in this analysis and embedded in other detected pathways. (XLSX) [file pone.0144398.s010.xlsx]

## Sheet: TableS5
Pathway	KEGG ID	#Gene	FDR	Nested detected pathways
ECM-receptor interaction	04512	9 / 87	9.22e-06	Focal adhesion
Pathways in cancer	05200	27 / 326	0.00036	ECM-receptor interaction, Focal adhesion, PI3K-Akt signaling pathway
Proteoglycans in cancer	05205	21 / 222	0.00036	Focal adhesion, PI3K-Akt signaling pathway, Calcium signaling pathway
Rap1 signaling pathway	04015	20 / 209	0.000389	Focal adhesion, PI3K-Akt signaling pathway, Calcium signaling pathway
PI3K-Akt signaling pathway	04151	25 / 345	0.000787	Focal adhesion
cAMP signaling pathway	04024	18 / 198	0.00203	PI3K-Akt signaling pathway, Rap1 signaling pathway, Calcium signaling pathway
Hippo signaling pathway	04390	14 / 153	0.00218	----
Platelet activation	04611	14 / 131	0.00218	ECM-receptor interaction, PI3K-Akt signaling pathway, Rap1 signaling pathway, Calcium signaling pathway
Focal adhesion	04510	17 / 207	0.00267	ECM-receptor interaction, PI3K-Akt signaling pathway
Melanogenesis	04916	11 / 101	0.00294	----
Calcium signaling pathway	04020	14 / 180	0.00294	----
