# Supplementary material for: The Role of H3K4me3 in Transcriptional Regulation Is Altered in Huntington’s Disease
Source: PLoS One. 2015 Dec 4;10(12):e0144398. doi: 10.1371/journal.pone.0144398 (PMC4670094; doi:10.1371/journal.pone.0144398)
Supplement: S6 Table — In the link to the detected KEGG pathways, up-regulated and down-regulated genes in HD are highlighted in red. #Gene: Statistics of detected genes (left) and total genes (right) in a pathway. Nested detected pathways: Pathways detected in this analysis and embedded in other detected pathways. (XLSX) [file pone.0144398.s011.xlsx]

## Sheet: TableS6
Pathway	KEGG ID	#Gene	FDR	Nested detected pathways
Staphylococcus aureus infection	05150	22 / 55	2.77e-16	Complement and coagulation cascades
Tuberculosis	05152	26 / 177	1.32e-09	Toll-like receptor signaling pathway
Cytokine-cytokine receptor interaction	04060	33 / 263	1.42e-09	----
Complement and coagulation cascades	04610	17 / 68	6.27e-09	----
Leishmaniasis	05140	15 / 72	7.87e-08	Complement and coagulation cascades
Osteoclast differentiation	04380	20 /129	1.24e-07	PI3K-Akt signaling pathway, NF-kappa B signaling pathway
Systemic lupus erythematosus	05322	16 / 131	1.17e-06	Complement and coagulation cascades, Cytokine-cytokine receptor interaction
Inflammatory bowel disease	05321	13 / 65	1.41e-06	Toll-like receptor signaling pathway, Cytokine-cytokine receptor interaction
Legionellosis	05134	12 / 54	1.68e-06	Complement and coagulation cascades, Toll-like receptor signaling pathway
Rheumatoid arthritis	05323	14 / 89	4.75e-06	Toll-like receptor signaling pathway
Pertussis	05133	13 / 75	1.05e-05	Complement and coagulation cascades, Toll-like receptor signaling pathway
Mineral absorption	04978	11 / 49	2.52e-05	----
Malaria	05144	9 / 48	6.32e-05	Complement and coagulation cascades, Toll-like receptor signaling pathway
Transcriptional misregulation in cancer	05202	14 / 176	0.000288	----
Chemokine signaling pathway	04062	18 / 188	0.000294	Cytokine-cytokine receptor interaction
TNF signaling pathway	04668	14 / 109	0.000327	PI3K-Akt signaling pathway, NF-kappa B signaling pathway
Amoebiasis	05146	12 / 108	0.000515	Complement and coagulation cascades, Toll-like receptor signaling pathway
PI3K-Akt signaling pathway	04151	24 / 345	0.000686	Toll-like receptor signaling pathway, Chemokine signaling pathway, NF-kappa B signaling pathway
Toll-like receptor signaling pathway	04620	13 / 106	0.000731	Complement and coagulation cascades, Cytokine-cytokine receptor interaction, PI3K-Akt signaling pathway, NF-kappa B signaling pathway
Asthma	05310	7 / 30	0.00158	Cytokine-cytokine receptor interaction
NF-kappa B signaling pathway	04064	11 / 90	0.00158	Toll-like receptor signaling pathway, Cytokine-cytokine receptor interaction
Pathogenic Escherichia coli infection	05130	8 / 55	0.00334	Toll-like receptor signaling pathway
Toxoplasmosis	05145	11 / 118	0.0034	Toll-like receptor signaling pathway
Hippo signaling pathway	04390	12 / 153	0.0075	----
Measles	05162	12 / 134	0.00897	Toll-like receptor signaling pathway
