# Supplementary material for: The Role of H3K4me3 in Transcriptional Regulation Is Altered in Huntington’s Disease
Source: PLoS One. 2015 Dec 4;10(12):e0144398. doi: 10.1371/journal.pone.0144398 (PMC4670094; doi:10.1371/journal.pone.0144398)
Supplement: S7 Table — (XLSX) [file pone.0144398.s012.xlsx]

## Sheet: Table S7
gene symbol	KEGG ID: DEG pathway	KEGG ID: DE-H3K4me3 pathway
ACTB	----	04015,04390,04510,04611,05205
ACTG1	----	04015,04390,04510,04611,05205
ADRA1D	----	04020
AGRN	----	04512
AGTR1	----	04020
AJUBA	04390	----
ANGPT1	04151,05323	----
ANGPT2	04151	----
ANK3	----	05205
APC2	----	04390,05200
AR	----	05200
ARHGEF12	----	04611,05205
ARNT2	----	05200
BCL2A1	04064,05202	----
BCL6	05202	----
BDKRB1	04610	----
BDKRB2	----	04020
BID	----	05200
BIRC5	----	04390,05200
BMP4	04390	----
BMP5	04390	----
BMP6	04390	----
BMP7	----	04390
C1QA	04610,05133,05150,05322	----
C1QB	04610,05133,05150,05322	----
C1QC	04610,05133,05150,05322	----
C1R	04610,05133,05150,05322	----
C3AR1	04610,05150	----
C4B	04610,05133,05150,05322	----
C5AR1	04610,05150	----
C7	04610,05322	----
CAMK2B	----	04020,04024,04916,05205
CASP1	05133,05134	----
CCL2	04060,04062,04668,05144,05323	----
CCL26	04060,04062	----
CCR1	04060,04062	----
CCR5	04060,04062,05145	----
CCR9	04060,04062	----
CD14	04064,04620,05130,05133,05134,05146,05152,05202	----
CD209	05152,05162	----
CD86	04620,05202,05322,05323	----
CDC37	----	04151
CDH1	----	04015,04390,05200
CDK2	04151,05162	----
CEBPA	05202	----
CFH	04610,05150	----
CFI	04610,05150	----
CFTR	----	04024
CHAD	----	04151,04510,04512
CLEC4E	05152	----
CLEC7A	05152	----
COL1A1	04151,05146	----
COL1A2	04151,05146	----
COL2A1	04151,05146	04151,04510,04512,04611
COL5A1	----	04151,04510,04512,04611
COL6A3	04151	----
CR1	04610,05134,05140,05144,05152	----
CREB3L1	----	04024,04151,04916
CSF1R	04060,04151,04380,05202	----
CSF2RB	04060	----
CTNNA1	----	04390,05200
CTSS	05152	----
CXCL1	04060,04062,04668,05134,05146,05323	----
CXCL5	04060,04062,04668,05133,05323	----
CXCL6	04060,04062,05133,05323	----
CXCR1	04060,04062	----
CXCR2	04060,04062	----
CXCR4	04060,04062	----
CXCR7	04060	----
CYBB	04380	----
CYBRD1	04978	----
DDIT4	04151	----
DLG2	----	04390
DOCK2	04062	----
EDN1	04668	----
EDNRA	----	04020,04024
EFNA4	04151	----
EGLN2	----	05200
EGLN3	----	05200
EPHA2	04151	04015,04151
F13A1	04610	----
F2R	----	04015,04020,04024,04151,04611
FCAR	05150	----
FCER1G	05152,05310	----
FCGR2A	04380,05140,05150,05152,05322	----
FCGR2B	04380,05150,05152,05162	----
FCGR2C	04380,05140,05150,05152	----
FCGR3A	04380,05140,05150,05152,05322	----
FCGR3B	04380,05140,05150,05152,05322	----
FGF2	04151	----
FGR	04062	----
FN1	----	04151,04510,04512,05200,05205
FOS	----	04024,05200
FPR1	05150	----
FPR2	05150	----
FZD2	04390	----
GADD45B	04064	----
GLI2	04390	----
GNA14	----	04020
GNG11	----	04151
GPC3	----	05205
GRIN3B	----	04024
GYPC	05144	----
HCK	04062	----
HCLS1	05130	----
HGF	04060,04151,05144	----
HIST1H2AE	05322	----
HIST1H2BD	05322	----
HLA-DMB	05140,05145,05150,05152,05310,05321,05322,05323	----
HLA-DQA1	05140,05145,05150,05152,05310,05321,05322,05323	----
HLA-DRA	05140,05145,05150,05152,05310,05321,05322,05323	----
HLA-DRB1	05140,05145,05150,05152,05310,05321,05322,05323	----
HOXA10	05202	----
HOXA11	05202	----
HRAS	----	04015,04151,04510,04916,05200,05205
HSPA1A	05134,05145,05162	----
HSPA6	05134,05145,05162	----
HSPB1	05146	----
IL17RB	04060	----
IL18	04060,05134,05144,05152,05321,05323	----
IL18R1	04060,04668,05321	----
IL18RAP	04060,05321	----
IL1R1	04060,04064,04380,05146	----
IL1R2	04060,05146,05202	----
IL2RG	04060,04151,05162,05321	----
IL4R	04060,04151,05321	----
IL7R	04060,04151	----
IL9	04060,05310	----
IRF8	05133	----
ITGA10	04151	----
ITGB2	04390,05133,05134,05140,05144,05146,05150,05152,05323	----
ITGB4	----	04151,04510,04512
KDR	04060,04151	----
KRT18	05130	----
LAMA1	----	04151,04510,04512,05200
LAMC3	----	04151,04510,04512,05200
LBP	04064,04620,05152	----
LHCGR	----	04020
LILRA2	04380	----
LILRA5	04380	----
LILRB2	04380	----
LILRB3	04380	----
LILRB5	04380	----
LY96	04064,04620,05130,05133,05145	----
MAP3K8	04620,04668	----
MAPK12	----	04015,04611,05205
MC1R	----	04916
MLH1	----	05200
MMP14	04668	----
MMP2	----	05200,05205
MMP9	04668,05202	----
MRC1	05152	----
MT1A	04978	----
MT1E	04978	----
MT1F	04978	----
MT1G	04978	----
MT1H	04978	----
MT1M	04978	----
MT1X	04978	----
MT2A	04978	----
NCF2	04380,05140	----
NCF4	04380,05140	----
NFATC1	----	04024
NFKB2	----	05200
NFKBIA	04062,04064,04380,04620,04668,05134,05140,05145,05162	----
NGFR	----	04015,04151
NOD2	04668,05152,05321	----
NOS3	----	04020,04151,04611
NR4A1	----	04151
NUPR1	05202	----
OSMR	04060,04151	04151
P2RY1	----	04015,04611
PAK6	----	04510
PARD3	04062,04390	----
PDE1A	----	04020
PDE4D	----	04024
PDGFD	04151	----
PIK3AP1	04151	04151
PIK3R1	----	04015,04024,04151,04510,04611,05200,05205
PLAU	----	05205
PLCB2	----	04015,04020,04611,04916
PLD2	----	04024
POMC	----	04916
PPBP	04060,04062	----
PRKACB	----	04020,04024,04611,04916,05205
PRKD2	----	04015
PRKD3	----	04015
PRKX	04062,05146	----
PRLR	----	04151
PTGER2	----	04024
PTGER3	----	04020,04024
RAC3	----	04015,04024,04510,05200
RAPGEF6	----	04015
RARA	----	05200
RASGRP2	----	04015,04611
RNASE3	05310	----
RUNX1	05202	----
SERPINA1	04610	----
SERPINA5	04610	----
SERPIND1	04610	----
SGK1	----	04151
SIX1	05202	----
SLC11A1	04978	----
SLC5A1	04978	----
SOCS3	04380,04668	----
SPHK1	----	04020
SYK	04064,04151,04380,05152	04151,04611
TEAD2	04390	----
TEAD4	----	04390
TFPI	04610	----
TGFA	----	05200
TIAM1	----	04015,04024,05205
TIMP3	----	05205
TLR1	04620,05152	----
TLR2	04151,04620,05134,05140,05144,05145,05146,05152,05162,05321,05323	----
TLR4	04064,04151,04620,05130,05133,05134,05140,05144,05145,05146,05152,05162,05321,05323	----
TLR5	04620,05130,05134,05321	----
TLR6	04620,05152	----
TLR7	04620,05162	----
TLR8	04620	----
TLX1	05202	----
TNC	----	04151,04510,04512
TNFAIP3	04064,04668,05162	----
TNFRSF10D	04060,05162	----
TNFRSF11B	04060,04380	----
TNFRSF12A	04060	----
TNFRSF1B	04060,04668	----
TSHR	----	04024
TSLP	04060	----
TUBAL3	05130	----
TUBB3	05130	----
TYROBP	04380	----
VAV2	----	04015,04024,04510,05205
VCAM1	04064,04668,05144	----
VEGFA	----	04015,04151,04510,05200,05205
VEGFC	----	04015,04151,04510,05200
WNT11	----	04390,04916,05200,05205
WNT4	----	04390,04916,05200,05205
WNT5B	----	04390,04916,05200,05205
WNT6	04390	----
WNT7B	----	04390,04916,05200,05205
WTIP	----	04390
WWTR1	04390	----
YAP1	04390	----
